# Supplementary material for: FOXO1 and FOXO3 Cooperatively Regulate Innate Lymphoid Cell Development
Source: Front Immunol. 2022 Jun 9;13:854312. doi: 10.3389/fimmu.2022.854312 (PMC9218573; doi:10.3389/fimmu.2022.854312)
Supplement: Supplementary file 2 [file Table_1.xlsx]

## Sheet: Cutoff
TPM>0.3 in 3/3 or 2/2 replicates
Only used protein coding genes to calculate

## Sheet: CLP_WT_expressed_TPM
ensembl_ID	gene_name	gene_type	CK0398_CLP1	CK0399_CLP3	CK0400_CLP4
ENSMUSG00000000001	Gnai3	protein_coding	125.453	150.367	121.623
ENSMUSG00000000028	Cdc45	protein_coding	95.0186	51.0927	60.8668
ENSMUSG00000000037	Scml2	protein_coding	6.80549	12.9796	8.3729
ENSMUSG00000000056	Narf	protein_coding	39.0693	35.6727	47.6623
ENSMUSG00000000078	Klf6	protein_coding	81.4716	30.8151	28.3495
ENSMUSG00000000085	Scmh1	protein_coding	34.9134	34.2088	30.2319
ENSMUSG00000000088	Cox5a	protein_coding	69.3701	70.2571	80.712
ENSMUSG00000000127	Fer	protein_coding	7.84628	6.24241	6.96637
ENSMUSG00000000131	Xpo6	protein_coding	53.0704	50.6628	54.0824
ENSMUSG00000000134	Tfe3	protein_coding	8.17542	5.64502	8.54959
ENSMUSG00000000142	Axin2	protein_coding	1.71886	0.69815	0.615199
ENSMUSG00000000148	Brat1	protein_coding	14.5813	12.691	15.8291
ENSMUSG00000000149	Gna12	protein_coding	54.302	65.4923	67.8002
ENSMUSG00000000167	Pih1d2	protein_coding	2.15322	14.7584	1.50519
ENSMUSG00000000168	Dlat	protein_coding	25.1807	37.7635	20.4513
ENSMUSG00000000171	Sdhd	protein_coding	116.244	143.019	110.754
ENSMUSG00000000184	Ccnd2	protein_coding	220.724	209.012	153.632
ENSMUSG00000000194	Gpr107	protein_coding	8.80723	11.5628	15.6217
ENSMUSG00000000244	Tspan32	protein_coding	48.216	54.7559	69.6855
ENSMUSG00000000253	Gmpr	protein_coding	7.0074	8.60476	9.47798
ENSMUSG00000000275	Trim25	protein_coding	158.557	136.952	158.908
ENSMUSG00000000276	Dgke	protein_coding	52.1782	27.4998	29.3818
ENSMUSG00000000278	Scpep1	protein_coding	51.8109	43.6278	53.5068
ENSMUSG00000000282	Mnt	protein_coding	53.6165	50.3452	42.46
ENSMUSG00000000290	Itgb2	protein_coding	74.6706	71.0361	101.274
ENSMUSG00000000295	Hddc2	protein_coding	39.0649	36.5992	37.7786
ENSMUSG00000000301	Pemt	protein_coding	1.4394	1.0962	3.01861
ENSMUSG00000000317	Bcl6b	protein_coding	1.2215	0.826892	0.455402
ENSMUSG00000000318	Clec10a	protein_coding	8.945	7.02769	15.6278
ENSMUSG00000000325	Arvcf	protein_coding	3.83355	1.43113	5.92712
ENSMUSG00000000326	Comt	protein_coding	22.3191	30.3543	25.2959
ENSMUSG00000000339	Rtca	protein_coding	74.1016	61.3406	49.7732
ENSMUSG00000000340	Dbt	protein_coding	31.5469	35.4389	29.7197
ENSMUSG00000000346	Dazap2	protein_coding	108.217	110.814	151.333
ENSMUSG00000000355	Mcts1	protein_coding	53.4952	56.2777	86.2453
ENSMUSG00000000365	Rnf17	protein_coding	2.00169	1.7246	7.1914
ENSMUSG00000000374	Trappc10	protein_coding	47.8327	32.5379	47.8212
ENSMUSG00000000378	Ccm2	protein_coding	67.3276	66.898	96.7861
ENSMUSG00000000384	Tbrg4	protein_coding	89.5194	83.3077	66.1292
ENSMUSG00000000399	Ndufa9	protein_coding	82.3433	62.2068	62.8768
ENSMUSG00000000409	Lck	protein_coding	102.428	129.665	110.948
ENSMUSG00000000420	Galnt1	protein_coding	153.956	171.828	128.657
ENSMUSG00000000439	Mkrn2	protein_coding	16.861	23.7061	18.375
ENSMUSG00000000441	Raf1	protein_coding	61.5545	60.3137	73.7953
ENSMUSG00000000486	44075	protein_coding	241.414	228.999	207.031
ENSMUSG00000000531	Grasp	protein_coding	45.6212	21.5552	36.6553
ENSMUSG00000000532	Acvr1b	protein_coding	26.6485	21.0559	32.0098
ENSMUSG00000000538	Tom1l2	protein_coding	21.0793	22.5448	28.601
ENSMUSG00000000552	Zfp385a	protein_coding	11.5902	11.6161	13.1316
ENSMUSG00000000555	Itga5	protein_coding	17.6504	16.9875	23.9472
ENSMUSG00000000561	Wdr77	protein_coding	61.7188	70.6835	47.3177
ENSMUSG00000000563	Atp5f1	protein_coding	123.99	116.865	108.199
ENSMUSG00000000568	Hnrnpd	protein_coding	267.269	226.334	179.002
ENSMUSG00000000579	Dynlt1c	protein_coding	25.9521	27.2022	35.282
ENSMUSG00000000581	C1d	protein_coding	34.8808	38.4882	23.4227
ENSMUSG00000000594	Gm2a	protein_coding	108.515	126.675	81.6658
ENSMUSG00000000600	Krit1	protein_coding	24.4949	22.8674	25.2597
ENSMUSG00000000605	Clcn4	protein_coding	34.841	32.5183	38.2032
ENSMUSG00000000628	Hk2	protein_coding	58.2843	27.8206	27.239
ENSMUSG00000000631	Myo18a	protein_coding	93.2421	88.4001	121.45
ENSMUSG00000000673	Haao	protein_coding	27.82	31.8624	36.4526
ENSMUSG00000000682	Cd52	protein_coding	74.3093	40.1565	84.5394
ENSMUSG00000000686	Abhd15	protein_coding	29.9358	62.5681	50.9209
ENSMUSG00000000693	Loxl3	protein_coding	1.1514	3.34044	1.01184
ENSMUSG00000000708	Kat2b	protein_coding	38.3852	47.7046	49.1963
ENSMUSG00000000711	Rab5b	protein_coding	29.1063	28.9147	39.3073
ENSMUSG00000000731	Aire	protein_coding	15.0435	3.4169	14.9439
ENSMUSG00000000732	Icosl	protein_coding	12.7007	7.15552	13.8387
ENSMUSG00000000738	Spg7	protein_coding	83.748	89.6766	78.628
ENSMUSG00000000740	Rpl13	protein_coding	968.171	824.598	1111.72
ENSMUSG00000000743	Chmp1a	protein_coding	41.6512	37.7117	37.786
ENSMUSG00000000751	Rpa1	protein_coding	156.196	130.661	117.201
ENSMUSG00000000753	Serpinf1	protein_coding	17.4919	18.2505	17.4103
ENSMUSG00000000759	Tubgcp3	protein_coding	60.7963	58.6831	52.8275
ENSMUSG00000000776	Polr3d	protein_coding	49.2105	49.8348	50.4413
ENSMUSG00000000782	Tcf7	protein_coding	11.6616	12.4781	8.97591
ENSMUSG00000000787	Ddx3x	protein_coding	457.654	360.119	358.226
ENSMUSG00000000791	Il12rb1	protein_coding	9.77531	2.4347	6.65286
ENSMUSG00000000804	Usp32	protein_coding	32.4672	24.8259	33.1341
ENSMUSG00000000811	Txnrd3	protein_coding	12.948	14.0965	16.1242
ENSMUSG00000000823	Zfp512b	protein_coding	51.2533	39.5691	62.2992
ENSMUSG00000000826	Dnajc5	protein_coding	57.2771	56.8337	73.0144
ENSMUSG00000000827	Tpd52l2	protein_coding	57.8634	55.3995	37.3522
ENSMUSG00000000838	Fmr1	protein_coding	70.0464	78.2865	57.8494
ENSMUSG00000000861	Bcl11a	protein_coding	147.268	141.355	179.262
ENSMUSG00000000876	Pxmp4	protein_coding	8.87446	20.9853	19.1718
ENSMUSG00000000881	Dlg3	protein_coding	7.83814	9.4719	17.8957
ENSMUSG00000000884	Gnb1l	protein_coding	6.68474	11.4801	4.01432
ENSMUSG00000000901	Mmp11	protein_coding	3.13425	9.68614	6.09662
ENSMUSG00000000902	Smarcb1	protein_coding	52.6073	58.46	53.8206
ENSMUSG00000000915	Hip1r	protein_coding	64.087	72.8218	54.4228
ENSMUSG00000000916	Nsun5	protein_coding	21.6597	24.2199	21.5776
ENSMUSG00000000934	Top1mt	protein_coding	38.5419	38.76	31.9164
ENSMUSG00000000938	Hoxa10	protein_coding	2.54691	8.9341	5.56778
ENSMUSG00000000942	Hoxa4	protein_coding	2.37492	8.68158	6.90632
ENSMUSG00000000958	Slc7a7	protein_coding	2.39813	4.87024	3.83177
ENSMUSG00000000959	Oxa1l	protein_coding	60.305	50.1955	60.0394
ENSMUSG00000000976	Heatr6	protein_coding	36.6237	38.9252	44.3265
ENSMUSG00000000982	Ccl3	protein_coding	220.416	14.0512	108.34
ENSMUSG00000000983	Wfdc18	protein_coding	4.34416	12.6033	13.1882
ENSMUSG00000001016	Ilf2	protein_coding	64.0645	71.056	40.0957
ENSMUSG00000001017	Chtop	protein_coding	104.243	111.928	76.8355
ENSMUSG00000001018	Snapin	protein_coding	25.6232	33.2364	53.9895
ENSMUSG00000001029	Icam2	protein_coding	75.5535	62.1826	114.97
ENSMUSG00000001034	Mapk7	protein_coding	22.7448	18.5464	32.6664
ENSMUSG00000001052	Sec24b	protein_coding	82.3154	40.1003	87.2844
ENSMUSG00000001053	N4bp3	protein_coding	70.4948	65.382	75.5868
ENSMUSG00000001054	Rmnd5b	protein_coding	122.626	75.4216	90.3249
ENSMUSG00000001056	Nhp2	protein_coding	239.492	207.966	217.986
ENSMUSG00000001062	Vps9d1	protein_coding	18.7335	37.1496	24.7325
ENSMUSG00000001065	Zfp276	protein_coding	21.2899	36.9804	24.1183
ENSMUSG00000001082	Mfsd10	protein_coding	19.6214	20.721	35.9914
ENSMUSG00000001089	Luzp1	protein_coding	27.9302	18.2913	17.6943
ENSMUSG00000001098	Kctd10	protein_coding	60.6413	64.9076	71.9137
ENSMUSG00000001100	Poldip2	protein_coding	56.8394	70.7225	64.4909
ENSMUSG00000001105	Ift20	protein_coding	108.48	58.4794	92.1785
ENSMUSG00000001120	Pcbp3	protein_coding	20.9094	3.6697	7.79549
ENSMUSG00000001123	Lgals9	protein_coding	231.265	234.922	213.786
ENSMUSG00000001127	Araf	protein_coding	52.7823	57.1225	58.5175
ENSMUSG00000001128	Cfp	protein_coding	16.7911	16.8286	19.2681
ENSMUSG00000001134	Uxt	protein_coding	19.9791	27.675	16.7918
ENSMUSG00000001138	Cnnm3	protein_coding	39.0061	49.9362	34.3609
ENSMUSG00000001143	Lman2l	protein_coding	26.6985	26.6401	26.5818
ENSMUSG00000001150	Mcm3ap	protein_coding	67.6437	70.9302	75.1278
ENSMUSG00000001151	Pcnt	protein_coding	176.823	147.321	148.006
ENSMUSG00000001156	Mxd1	protein_coding	29.602	24.8948	30.7739
ENSMUSG00000001157	Gmcl1	protein_coding	29.7346	41.6785	27.3883
ENSMUSG00000001158	Snrnp27	protein_coding	75.0119	63.6135	78.5971
ENSMUSG00000001166	Oas1c	protein_coding	4.24998	10.8687	1.54047
ENSMUSG00000001173	Ocrl	protein_coding	12.2516	10.617	14.4708
ENSMUSG00000001175	Calm1	protein_coding	201.012	124.485	197.759
ENSMUSG00000001211	Agpat3	protein_coding	14.7246	18.0604	17.556
ENSMUSG00000001227	Sema6b	protein_coding	0.858635	12.7875	2.24083
ENSMUSG00000001228	Uhrf1	protein_coding	328.298	287.647	205.442
ENSMUSG00000001229	Dpp9	protein_coding	26.7967	19.8954	34.9127
ENSMUSG00000001240	Ramp2	protein_coding	16.8581	11.4121	19.8814
ENSMUSG00000001247	Lsr	protein_coding	1.39434	1.7698	6.62797
ENSMUSG00000001248	Gramd1a	protein_coding	164.677	158.779	197.602
ENSMUSG00000001280	Sp1	protein_coding	76.2441	71.2785	85.2766
ENSMUSG00000001281	Itgb7	protein_coding	61.4994	58.8398	66.9814
ENSMUSG00000001285	Myg1	protein_coding	45.0574	62.3648	40.4212
ENSMUSG00000001289	Pfdn5	protein_coding	312.255	253.97	402.96
ENSMUSG00000001300	Efnb2	protein_coding	3.64481	0.785065	1.54417
ENSMUSG00000001305	Rrp15	protein_coding	65.9183	67.647	41.1776
ENSMUSG00000001323	Srr	protein_coding	10.1282	5.22651	8.17108
ENSMUSG00000001366	Fbxo9	protein_coding	37.9417	36.4209	54.4443
ENSMUSG00000001376	Vps50	protein_coding	20.9925	23.9883	19.0617
ENSMUSG00000001380	Hars	protein_coding	125.002	72.576	90.496
ENSMUSG00000001383	Zmat2	protein_coding	193.079	164.616	193.083
ENSMUSG00000001403	Ube2c	protein_coding	62.1716	72.7405	47.2265
ENSMUSG00000001415	Smg5	protein_coding	77.6609	81.7875	71.5951
ENSMUSG00000001416	Cct3	protein_coding	139.658	94.6822	112.433
ENSMUSG00000001418	Glmp	protein_coding	19.2561	11.8541	14.4031
ENSMUSG00000001419	Mef2d	protein_coding	151.425	176.369	192.073
ENSMUSG00000001420	Tmem79	protein_coding	1.17001	1.58407	2.61723
ENSMUSG00000001424	Snd1	protein_coding	156.477	119.847	134.092
ENSMUSG00000001436	Slc19a1	protein_coding	21.7649	23.5077	20.1494
ENSMUSG00000001440	Kpnb1	protein_coding	304.315	264.881	273.321
ENSMUSG00000001441	Npepps	protein_coding	37.1418	33.8205	35.6368
ENSMUSG00000001445	Mrpl10	protein_coding	45.4364	48.1627	78.088
ENSMUSG00000001467	Cyp51	protein_coding	30.3536	27.1649	19.6601
ENSMUSG00000001472	Tcf25	protein_coding	173.385	183.286	189.631
ENSMUSG00000001473	Tubb6	protein_coding	6.83494	5.363	8.68712
ENSMUSG00000001482	Def8	protein_coding	43.4557	34.0101	51.5815
ENSMUSG00000001507	Itga3	protein_coding	0.397789	0.807849	1.5572
ENSMUSG00000001517	Foxm1	protein_coding	72.2171	50.1044	68.5205
ENSMUSG00000001518	Itfg2	protein_coding	12.6437	7.8007	16.4089
ENSMUSG00000001521	Tulp3	protein_coding	0.818558	1.85164	1.20107
ENSMUSG00000001524	Gtf2h4	protein_coding	10.741	26.9185	15.4641
ENSMUSG00000001525	Tubb5	protein_coding	1558.85	1452.34	1343.41
ENSMUSG00000001542	Ell2	protein_coding	0.346669	0.469354	0.947805
ENSMUSG00000001552	Jup	protein_coding	5.76432	4.65869	11.5787
ENSMUSG00000001558	Klhl10	protein_coding	1.57661	7.11525	0.587798
ENSMUSG00000001569	Nom1	protein_coding	55.7757	48.1334	34.2599
ENSMUSG00000001576	Ergic1	protein_coding	25.8111	22.2302	25.5342
ENSMUSG00000001588	Acap1	protein_coding	290.557	294.881	289.782
ENSMUSG00000001627	Ifrd1	protein_coding	70.924	50.5273	31.1523
ENSMUSG00000001630	Stk38l	protein_coding	5.23627	3.36036	6.68086
ENSMUSG00000001632	Brpf1	protein_coding	77.0081	61.8081	78.1364
ENSMUSG00000001642	Akr1b3	protein_coding	22.8962	19.6373	20.9291
ENSMUSG00000001665	Gstt3	protein_coding	5.91196	12.4065	2.20411
ENSMUSG00000001666	Ddt	protein_coding	28.6493	36.7991	35.3298
ENSMUSG00000001674	Ddx18	protein_coding	124.154	91.9591	120.574
ENSMUSG00000001687	Ubl3	protein_coding	65.026	52.3105	58.351
ENSMUSG00000001700	Gramd3	protein_coding	4.93285	12.7254	4.92078
ENSMUSG00000001707	Eef1e1	protein_coding	27.3142	21.7163	18.33
ENSMUSG00000001729	Akt1	protein_coding	169.605	193.232	151.107
ENSMUSG00000001741	Il16	protein_coding	69.2146	73.0191	99.5943
ENSMUSG00000001750	Tcirg1	protein_coding	169.338	179.883	157.498
ENSMUSG00000001751	Naglu	protein_coding	12.6757	13.3051	7.16835
ENSMUSG00000001755	Coasy	protein_coding	27.5967	34.3239	48.2927
ENSMUSG00000001761	Smo	protein_coding	42.3619	32.8256	43.6517
ENSMUSG00000001763	Tspan33	protein_coding	1.38454	0.591956	0.978041
ENSMUSG00000001767	Crnkl1	protein_coding	112.564	65.6002	88.339
ENSMUSG00000001768	Rin2	protein_coding	1.61219	0.477475	0.601062
ENSMUSG00000001774	Chordc1	protein_coding	56.1432	60.1877	57.3168
ENSMUSG00000001783	Rtcb	protein_coding	294.056	223.438	207.9
ENSMUSG00000001785	Pwp1	protein_coding	84.0893	77.3506	69.8728
ENSMUSG00000001786	Fbxo7	protein_coding	56.4169	48.0191	57.3454
ENSMUSG00000001794	Capns1	protein_coding	83.7515	87.371	104.613
ENSMUSG00000001829	Clpb	protein_coding	13.4549	9.18549	12.8099
ENSMUSG00000001833	44081	protein_coding	84.0383	79.7159	89.4437
ENSMUSG00000001844	Zdhhc4	protein_coding	45.7342	46.9764	40.36
ENSMUSG00000001847	Rac1	protein_coding	163.053	184.164	158.449
ENSMUSG00000001855	Nup214	protein_coding	55.4577	59.855	56.5044
ENSMUSG00000001865	Cpa3	protein_coding	4.2423	4.56112	1.67466
ENSMUSG00000001891	Ugp2	protein_coding	45.2696	38.3274	27.0409
ENSMUSG00000001909	Trmt1	protein_coding	49.6466	46.2062	50.8952
ENSMUSG00000001910	Nacc1	protein_coding	136.381	152.017	154.939
ENSMUSG00000001911	Nfix	protein_coding	39.4991	46.854	38.5337
ENSMUSG00000001918	Slc1a5	protein_coding	91.8058	96.1694	81.2729
ENSMUSG00000001924	Uba1	protein_coding	154.363	143.901	175.55
ENSMUSG00000001942	Siae	protein_coding	12.442	14.2818	14.3194
ENSMUSG00000001948	Spa17	protein_coding	23.9055	10.1444	19.5543
ENSMUSG00000001962	Fam50a	protein_coding	107.243	109.541	92.8061
ENSMUSG00000001964	Emd	protein_coding	44.7552	47.1208	53.203
ENSMUSG00000001983	Taco1	protein_coding	26.2777	56.7013	37.0446
ENSMUSG00000001986	Gria3	protein_coding	66.7928	50.7258	108.59
ENSMUSG00000001995	Sipa1l2	protein_coding	3.89703	1.59884	3.69829
ENSMUSG00000001998	Ap4e1	protein_coding	23.4624	18.26	22.0985
ENSMUSG00000001999	Blvra	protein_coding	27.394	25.4591	21.1186
ENSMUSG00000002006	Pdzd4	protein_coding	62.8395	59.6451	69.5374
ENSMUSG00000002007	Srpk3	protein_coding	2.17565	8.00836	4.10635
ENSMUSG00000002010	Idh3g	protein_coding	98.6702	87.3833	92.0185
ENSMUSG00000002012	Pnck	protein_coding	10.5636	18.7227	12.0299
ENSMUSG00000002014	Ssr4	protein_coding	71.7753	54.6307	85.1334
ENSMUSG00000002015	Bcap31	protein_coding	238.659	311.557	211.184
ENSMUSG00000002017	Fam98a	protein_coding	37.8669	62.8805	32.8488
ENSMUSG00000002028	Kmt2a	protein_coding	150.805	141.839	173.733
ENSMUSG00000002031	Ift46	protein_coding	16.8748	19.8911	14.1225
ENSMUSG00000002043	Trappc6a	protein_coding	32.8771	50.3181	56.2238
ENSMUSG00000002052	Supt6	protein_coding	149.398	177.491	154.445
ENSMUSG00000002055	Spag5	protein_coding	87.4383	96.237	74.5583
ENSMUSG00000002058	Unc119	protein_coding	12.062	3.76864	8.99401
ENSMUSG00000002064	Sdf2	protein_coding	54.9728	41.1043	58.97
ENSMUSG00000002068	Ccne1	protein_coding	31.7128	15.0179	19.564
ENSMUSG00000002083	Bbc3	protein_coding	35.1115	13.3925	4.38561
ENSMUSG00000002102	Psmc3	protein_coding	173.09	198.172	162.25
ENSMUSG00000002103	Acp2	protein_coding	12.2635	14.2316	9.6341
ENSMUSG00000002105	Slc39a13	protein_coding	2.72124	1.26318	5.04371
ENSMUSG00000002107	Celf2	protein_coding	68.6002	64.8094	76.2773
ENSMUSG00000002109	Ddb2	protein_coding	39.7103	39.0583	35.7485
ENSMUSG00000002111	Spi1	protein_coding	46.6356	78.4492	75.7268
ENSMUSG00000002129	Sf3a1	protein_coding	160.429	123.944	150.091
ENSMUSG00000002147	Stat6	protein_coding	113.947	122.079	113.211
ENSMUSG00000002204	Napsa	protein_coding	69.8776	96.8229	105.534
ENSMUSG00000002205	Vrk3	protein_coding	14.9314	19.6077	25.8039
ENSMUSG00000002210	Smg9	protein_coding	36.711	37.1733	52.2687
ENSMUSG00000002221	Paxip1	protein_coding	44.5606	35.7941	41.5537
ENSMUSG00000002222	Rmnd5a	protein_coding	101.743	99.3674	84.9567
ENSMUSG00000002227	Mov10	protein_coding	41.995	30.5766	34.8122
ENSMUSG00000002249	Tead3	protein_coding	0.902145	0.458029	1.19821
ENSMUSG00000002250	Ppard	protein_coding	12.7464	17.1891	21.8636
ENSMUSG00000002257	Def6	protein_coding	354.336	462.95	383.636
ENSMUSG00000002274	Metrn	protein_coding	35.2361	54.5358	37.2491
ENSMUSG00000002279	Lmf1	protein_coding	7.57738	5.09178	10.4069
ENSMUSG00000002280	Ciao3	protein_coding	13.5961	17.6665	19.6975
ENSMUSG00000002289	Angptl4	protein_coding	14.3257	9.98727	11.2399
ENSMUSG00000002297	Dbf4	protein_coding	35.5662	51.3533	32.0663
ENSMUSG00000002307	Daxx	protein_coding	103.081	98.3267	97.5551
ENSMUSG00000002308	Cd320	protein_coding	14.05	20.2667	16.4488
ENSMUSG00000002319	Ipo4	protein_coding	45.4048	34.4965	35.7754
ENSMUSG00000002320	Tm9sf1	protein_coding	60.8335	44.9135	40.5405
ENSMUSG00000002324	Rec8	protein_coding	7.86791	5.76274	7.35739
ENSMUSG00000002325	Irf9	protein_coding	80.4077	69.0866	105.892
ENSMUSG00000002326	Gmpr2	protein_coding	29.5134	16.8451	23.8404
ENSMUSG00000002329	Mdp1	protein_coding	83.4627	105.559	81.4732
ENSMUSG00000002332	Dhrs1	protein_coding	16.3221	25.9053	33.5967
ENSMUSG00000002342	Tmem161a	protein_coding	28.034	24.9081	17.8679
ENSMUSG00000002343	Armc6	protein_coding	9.16813	15.5552	13.2397
ENSMUSG00000002345	Borcs8	protein_coding	38.9394	65.9871	55.8106
ENSMUSG00000002346	Slc25a42	protein_coding	9.76081	5.51343	8.33263
ENSMUSG00000002365	Snx9	protein_coding	223.768	198.099	211.764
ENSMUSG00000002372	Ranbp3	protein_coding	44.9815	51.8058	56.8197
ENSMUSG00000002379	Ndufa11	protein_coding	64.1338	28.8653	59.7117
ENSMUSG00000002393	Nr2f6	protein_coding	26.0159	20.876	23.2783
ENSMUSG00000002395	Use1	protein_coding	121.147	130.867	160.677
ENSMUSG00000002396	Ocel1	protein_coding	11.1451	10.2392	15.9083
ENSMUSG00000002409	Dyrk1b	protein_coding	26.4081	39.9378	44.7762
ENSMUSG00000002413	Braf	protein_coding	21.4925	25.4012	25.7186
ENSMUSG00000002416	Ndufb2	protein_coding	12.7129	21.0369	12.3758
ENSMUSG00000002428	Hltf	protein_coding	71.9978	59.4976	86.4704
ENSMUSG00000002455	Prpf6	protein_coding	123.702	106.584	110.159
ENSMUSG00000002458	Rgs19	protein_coding	109.495	97.5655	149.428
ENSMUSG00000002477	Snrpd1	protein_coding	182.917	182.272	143.526
ENSMUSG00000002486	Tchp	protein_coding	45.881	36.7408	46.0789
ENSMUSG00000002489	Tiam1	protein_coding	63.5961	49.7334	49.9766
ENSMUSG00000002496	Tsc2	protein_coding	39.9683	34.5665	40.0449
ENSMUSG00000002500	Rpl3l	protein_coding	4.14737	3.27548	27.8322
ENSMUSG00000002504	Slc9a3r2	protein_coding	5.00744	7.84492	6.7208
ENSMUSG00000002524	Puf60	protein_coding	115.69	95.2097	100.502
ENSMUSG00000002546	Golga2	protein_coding	88.7902	72.4771	104.967
ENSMUSG00000002550	Uck1	protein_coding	77.4739	49.8841	58.1016
ENSMUSG00000002565	Scin	protein_coding	3.53443	1.79447	3.10605
ENSMUSG00000002580	Mien1	protein_coding	96.7945	104.977	59.5155
ENSMUSG00000002602	Axl	protein_coding	2.03084	3.36055	0.925395
ENSMUSG00000002603	Tgfb1	protein_coding	188.23	157.207	187.856
ENSMUSG00000002608	Ccdc97	protein_coding	72.7525	57.9676	74.5994
ENSMUSG00000002617	Zfp40	protein_coding	25.2544	11.6641	34.3867
ENSMUSG00000002625	Akap8l	protein_coding	117.084	106.387	146.52
ENSMUSG00000002635	Pdcd2l	protein_coding	33.7261	58.0697	28.4278
ENSMUSG00000002658	Gtf2f1	protein_coding	269.867	231.044	232.296
ENSMUSG00000002660	Clpp	protein_coding	65.3121	52.8041	74.0882
ENSMUSG00000002661	Alkbh7	protein_coding	17.6589	8.21849	10.6984
ENSMUSG00000002668	Dennd1c	protein_coding	31.7136	39.2753	45.4986
ENSMUSG00000002679	Med6	protein_coding	42.1207	38.7855	40.6732
ENSMUSG00000002699	Lcp2	protein_coding	24.8753	18.1037	29.8163
ENSMUSG00000002718	Cse1l	protein_coding	105.069	110.662	104.387
ENSMUSG00000002728	Naa20	protein_coding	26.9234	19.7129	13.4851
ENSMUSG00000002731	Prkra	protein_coding	25.9469	24.6411	36.3281
ENSMUSG00000002732	Fkbp7	protein_coding	34.4148	6.21255	18.8182
ENSMUSG00000002733	Plekha3	protein_coding	38.6919	22.3804	32.3721
ENSMUSG00000002741	Ykt6	protein_coding	65.2082	60.2881	65.4129
ENSMUSG00000002748	Baz1b	protein_coding	271.326	258.311	227.598
ENSMUSG00000002763	Pex6	protein_coding	68.961	71.6955	70.0479
ENSMUSG00000002767	Mrpl2	protein_coding	77.3303	88.708	61.5212
ENSMUSG00000002768	Mea1	protein_coding	42.2906	38.3567	64.7515
ENSMUSG00000002769	Gnmt	protein_coding	0.941698	0.637481	3.15978
ENSMUSG00000002778	Kdelr1	protein_coding	35.7554	75.0752	59.1961
ENSMUSG00000002781	Tmem143	protein_coding	3.97798	6.85153	3.54813
ENSMUSG00000002797	Ggct	protein_coding	7.03848	12.5073	7.87232
ENSMUSG00000002799	Jag2	protein_coding	10.0008	16.226	10.8208
ENSMUSG00000002803	Btbd6	protein_coding	14.3346	13.5632	17.6725
ENSMUSG00000002804	Nudt14	protein_coding	40.7903	52.8037	37.0851
ENSMUSG00000002808	Epdr1	protein_coding	3.17193	1.68044	2.31372
ENSMUSG00000002812	Flii	protein_coding	88.7996	95.5091	112.344
ENSMUSG00000002814	Top3a	protein_coding	64.6166	52.3234	54.1347
ENSMUSG00000002820	Atg4d	protein_coding	12.5597	16.7223	18.1861
ENSMUSG00000002825	Qtrt1	protein_coding	35.6881	66.2425	24.0355
ENSMUSG00000002833	Hdgfl2	protein_coding	117.963	112.419	101.077
ENSMUSG00000002835	Chaf1a	protein_coding	99.9211	79.0163	65.7066
ENSMUSG00000002844	Adprh	protein_coding	53.9892	45.8793	42.1126
ENSMUSG00000002845	Tmem39a	protein_coding	11.3735	18.0276	16.8578
ENSMUSG00000002846	Timmdc1	protein_coding	88.0625	65.9343	87.5776
ENSMUSG00000002870	Mcm2	protein_coding	223.731	174.959	167.331
ENSMUSG00000002871	Tpra1	protein_coding	23.144	30.413	29.4388
ENSMUSG00000002881	Nab1	protein_coding	72.5732	73.7863	79.4153
ENSMUSG00000002885	Adgre5	protein_coding	7.1541	4.5019	10.2556
ENSMUSG00000002897	Il17ra	protein_coding	191.794	173.029	218.133
ENSMUSG00000002910	Arrdc2	protein_coding	10.6588	5.35212	7.92585
ENSMUSG00000002948	Map2k7	protein_coding	68.7127	69.7725	91.5049
ENSMUSG00000002949	Timm44	protein_coding	88.3382	81.8321	108.395
ENSMUSG00000002957	Ap2a2	protein_coding	109.297	110.983	108.451
ENSMUSG00000002963	Pnkp	protein_coding	34.4783	26.9672	42.7319
ENSMUSG00000002968	Med25	protein_coding	31.5097	29.2244	41.0562
ENSMUSG00000002980	Bcam	protein_coding	6.74526	0.720978	0.529428
ENSMUSG00000002981	Clptm1	protein_coding	37.4296	40.1114	44.7274
ENSMUSG00000002983	Relb	protein_coding	12.4726	7.32193	8.06496
ENSMUSG00000002984	Tomm40	protein_coding	65.4285	80.9176	51.8826
ENSMUSG00000002985	Apoe	protein_coding	9.38439	5.75343	7.12946
ENSMUSG00000002996	Hbp1	protein_coding	34.9896	52.8575	46.0005
ENSMUSG00000002997	Prkar2b	protein_coding	43.3295	51.3658	28.637
ENSMUSG00000003031	Cdkn1b	protein_coding	75.5961	62.9972	73.0178
ENSMUSG00000003032	Klf4	protein_coding	87.8429	4.79083	31.3843
ENSMUSG00000003033	Ap1m1	protein_coding	104.747	109.863	146.146
ENSMUSG00000003037	Rab8a	protein_coding	72.1033	73.2975	75.4862
ENSMUSG00000003038	Hmgn2	protein_coding	191.376	200.467	216.064
ENSMUSG00000003039	Fam32a	protein_coding	83.9295	82.3032	94.9768
ENSMUSG00000003062	Stard3nl	protein_coding	10.8837	16.0625	10.9633
ENSMUSG00000003068	Stk11	protein_coding	162.666	162.993	115.652
ENSMUSG00000003072	Atp5d	protein_coding	152.171	128.4	164.928
ENSMUSG00000003099	Ppp5c	protein_coding	227.669	147.583	182.677
ENSMUSG00000003119	Cdk12	protein_coding	64.0297	66.3608	69.2328
ENSMUSG00000003123	Lipe	protein_coding	21.5458	25.47	37.3344
ENSMUSG00000003131	Pafah1b2	protein_coding	55.4151	56.2697	59.5725
ENSMUSG00000003134	Tbc1d8	protein_coding	59.6133	28.322	100.215
ENSMUSG00000003135	Cnot11	protein_coding	39.1728	53.4743	38.6235
ENSMUSG00000003153	Slc2a3	protein_coding	25.551	25.6798	13.6169
ENSMUSG00000003154	Foxj2	protein_coding	24.147	25.3104	21.2656
ENSMUSG00000003161	Sri	protein_coding	59.9209	32.9577	51.1374
ENSMUSG00000003166	Dgcr2	protein_coding	33.5586	34.609	33.9507
ENSMUSG00000003184	Irf3	protein_coding	83.2574	75.7188	105.545
ENSMUSG00000003190	Bcl2l12	protein_coding	45.7877	70.4217	46.498
ENSMUSG00000003198	Zfp959	protein_coding	17.7065	26.1701	25.8007
ENSMUSG00000003199	Mpnd	protein_coding	67.665	69.3757	82.8452
ENSMUSG00000003200	Sh3gl1	protein_coding	46.7539	50.3127	50.9833
ENSMUSG00000003206	Ebi3	protein_coding	21.3229	1.33241	6.23742
ENSMUSG00000003208	Yju2	protein_coding	23.3737	23.8893	16.2324
ENSMUSG00000003226	Ranbp2	protein_coding	242.121	190.627	201.56
ENSMUSG00000003228	Grk5	protein_coding	2.84392	3.48713	4.80125
ENSMUSG00000003233	Dvl3	protein_coding	29.2338	28.4253	45.4456
ENSMUSG00000003234	Abcf3	protein_coding	59.2635	76.4913	42.9599
ENSMUSG00000003235	Eif2b5	protein_coding	154.926	110.21	150.274
ENSMUSG00000003269	Cyth2	protein_coding	109.558	128.097	109.878
ENSMUSG00000003282	Plag1	protein_coding	0.80289	0.362344	3.79159
ENSMUSG00000003283	Hck	protein_coding	2.71436	1.46999	6.88143
ENSMUSG00000003299	Mrpl4	protein_coding	30.2329	36.4278	30.8214
ENSMUSG00000003308	Keap1	protein_coding	66.6296	46.6884	44.2989
ENSMUSG00000003316	Glg1	protein_coding	108.87	77.5309	121.499
ENSMUSG00000003344	Btbd2	protein_coding	32.0923	16.2936	37.075
ENSMUSG00000003345	Csnk1g2	protein_coding	125.822	131.976	136.262
ENSMUSG00000003346	Abhd17a	protein_coding	97.3936	137.162	102.91
ENSMUSG00000003348	Mob3a	protein_coding	105.286	111.28	127.127
ENSMUSG00000003360	Ddx23	protein_coding	169.195	147.614	146.484
ENSMUSG00000003363	Pld3	protein_coding	16.9602	22.086	18.1007
ENSMUSG00000003378	Grik5	protein_coding	38.7499	25.4383	38.5887
ENSMUSG00000003380	Rabac1	protein_coding	52.1984	51.4891	38.3655
ENSMUSG00000003382	Etv3	protein_coding	46.5466	37.3775	35.4216
ENSMUSG00000003402	Prkcsh	protein_coding	137.345	106.284	117.664
ENSMUSG00000003421	Nosip	protein_coding	95.8575	51.8942	76.5163
ENSMUSG00000003423	Pih1d1	protein_coding	72.5266	55.1863	61.6251
ENSMUSG00000003429	Rps11	protein_coding	1247.81	1427.68	1791.35
ENSMUSG00000003435	Supt5	protein_coding	222.415	240.618	185.187
ENSMUSG00000003437	Paf1	protein_coding	193.631	121.694	135.595
ENSMUSG00000003438	Timm50	protein_coding	56.1356	28.3575	36.2833
ENSMUSG00000003444	Med29	protein_coding	33.2461	26.707	37.6806
ENSMUSG00000003452	Bicd1	protein_coding	5.03404	3.53886	5.50667
ENSMUSG00000003458	Ncstn	protein_coding	62.9509	64.9856	71.2608
ENSMUSG00000003464	Pex19	protein_coding	32.2498	52.7985	62.152
ENSMUSG00000003500	Impdh1	protein_coding	120.097	96.1587	76.9954
ENSMUSG00000003518	Dusp3	protein_coding	2.82992	1.97045	5.87819
ENSMUSG00000003526	Prodh	protein_coding	8.01114	2.76087	4.94169
ENSMUSG00000003527	Ess2	protein_coding	36.5052	31.0719	32.9241
ENSMUSG00000003528	Slc25a1	protein_coding	83.9696	68.567	72.3946
ENSMUSG00000003531	Dgcr6	protein_coding	10.3994	7.4691	13.6172
ENSMUSG00000003541	Ier3	protein_coding	88.0301	22.4319	10.8567
ENSMUSG00000003545	Fosb	protein_coding	519.637	76.1044	257.044
ENSMUSG00000003546	Klc4	protein_coding	30.4188	23.9341	28.8567
ENSMUSG00000003549	Ercc1	protein_coding	14.7239	8.40221	17.6931
ENSMUSG00000003559	As3mt	protein_coding	36.7955	70.3698	36.6464
ENSMUSG00000003573	Homer3	protein_coding	44.8993	53.8609	59.819
ENSMUSG00000003575	Crtc1	protein_coding	20.0758	18.7697	28.0961
ENSMUSG00000003581	Rnf215	protein_coding	35.7871	57.178	42.8722
ENSMUSG00000003604	Aven	protein_coding	23.3148	24.7505	25.5689
ENSMUSG00000003623	Crot	protein_coding	44.8225	43.1183	64.9162
ENSMUSG00000003644	Rps6ka1	protein_coding	159.72	131.805	209.816
ENSMUSG00000003660	Snrnp200	protein_coding	218.21	199.993	193.158
ENSMUSG00000003662	Ciao1	protein_coding	49.6146	32.2238	37.3481
ENSMUSG00000003680	Taf6l	protein_coding	15.6948	20.0744	17.2166
ENSMUSG00000003721	Insig2	protein_coding	7.73912	10.1828	10.3628
ENSMUSG00000003731	Kpna6	protein_coding	36.1179	38.7315	27.875
ENSMUSG00000003746	Man1a	protein_coding	97.2797	76.9839	81.3289
ENSMUSG00000003752	Itpkc	protein_coding	5.73037	12.3648	4.6467
ENSMUSG00000003762	Coq8b	protein_coding	28.0906	12.8684	18.0021
ENSMUSG00000003778	Brd8	protein_coding	127.778	122.807	130.85
ENSMUSG00000003779	Kif20a	protein_coding	56.1997	65.2188	68.2259
ENSMUSG00000003808	Farsa	protein_coding	83.0035	84.7072	74.9226
ENSMUSG00000003809	Gcdh	protein_coding	28.8664	18.7036	29.6726
ENSMUSG00000003810	Mast2	protein_coding	35.9003	35.6998	35.0027
ENSMUSG00000003812	Dnase2a	protein_coding	28.2394	31.3855	17.8879
ENSMUSG00000003813	Rad23a	protein_coding	104.593	101.731	87.9024
ENSMUSG00000003814	Calr	protein_coding	1074.17	734.9	734.867
ENSMUSG00000003824	Syce2	protein_coding	77.7131	60.9417	91.0074
ENSMUSG00000003847	Nfat5	protein_coding	28.4468	38.9463	34.0286
ENSMUSG00000003848	Nob1	protein_coding	75.1479	43.6669	56.479
ENSMUSG00000003865	Gys1	protein_coding	13.7544	17.6589	20.6003
ENSMUSG00000003868	Ruvbl2	protein_coding	104.881	95.6367	112.783
ENSMUSG00000003873	Bax	protein_coding	40.1142	58.7822	47.1501
ENSMUSG00000003882	Il7r	protein_coding	218.386	182.02	393.718
ENSMUSG00000003923	Tfam	protein_coding	43.2473	59.5917	46.9396
ENSMUSG00000003929	Zfp81	protein_coding	26.3154	27.2874	25.5668
ENSMUSG00000003934	Efnb3	protein_coding	0.594663	1.93227	0.53209
ENSMUSG00000003948	Mmd	protein_coding	29.5471	25.6554	31.9042
ENSMUSG00000003949	Hlf	protein_coding	22.1551	23.0146	20.2801
ENSMUSG00000003955	Fam162a	protein_coding	159.887	239.685	108.094
ENSMUSG00000003970	Rpl8	protein_coding	2459.46	2528.45	2466.87
ENSMUSG00000003992	Ssbp2	protein_coding	55.0696	51.8954	57.7805
ENSMUSG00000004018	Fancl	protein_coding	27.2808	29.6395	26.369
ENSMUSG00000004032	Gstm5	protein_coding	9.47888	1.8047	17.228
ENSMUSG00000004035	Gstm7	protein_coding	10.6404	8.64363	4.23146
ENSMUSG00000004040	Stat3	protein_coding	41.206	36.6365	52.5763
ENSMUSG00000004043	Stat5a	protein_coding	38.7691	27.1069	42.1155
ENSMUSG00000004054	Map3k11	protein_coding	62.39	59.6771	54.8419
ENSMUSG00000004056	Akt2	protein_coding	41.0362	28.57	39.9601
ENSMUSG00000004069	Dnaja3	protein_coding	66.1904	62.8877	65.1567
ENSMUSG00000004070	Hmox2	protein_coding	104.331	107.501	147.439
ENSMUSG00000004071	Cdip1	protein_coding	19.4269	25.972	23.1336
ENSMUSG00000004085	Map3k20	protein_coding	50.3758	49.8683	37.4515
ENSMUSG00000004096	Cwc15	protein_coding	206.029	161.737	229.089
ENSMUSG00000004099	Dnmt1	protein_coding	469.419	373.823	358.783
ENSMUSG00000004100	Ppan	protein_coding	108.271	80.7396	76.9488
ENSMUSG00000004105	Angptl2	protein_coding	6.92566	3.42451	2.35752
ENSMUSG00000004127	Trmt10a	protein_coding	10.5367	13.4945	12.0504
ENSMUSG00000004151	Etv1	protein_coding	3.67288	0.83842	7.4358
ENSMUSG00000004187	Kifc2	protein_coding	1.82927	0.977623	3.2305
ENSMUSG00000004207	Psap	protein_coding	521.076	460.889	640.053
ENSMUSG00000004221	Ikbkg	protein_coding	26.0933	35.3592	30.7858
ENSMUSG00000004233	Wars2	protein_coding	6.49401	9.30941	13.6722
ENSMUSG00000004263	Atn1	protein_coding	21.397	32.7577	21.8609
ENSMUSG00000004264	Phb2	protein_coding	171.616	197.163	126.75
ENSMUSG00000004266	Ptpn6	protein_coding	291.961	227.184	348.309
ENSMUSG00000004268	Emg1	protein_coding	56.0652	57.2618	54.0232
ENSMUSG00000004270	Lpcat3	protein_coding	29.3073	19.5259	25.5238
ENSMUSG00000004285	Atp6v1f	protein_coding	123.754	91.8513	126.266
ENSMUSG00000004317	Clcn5	protein_coding	20.9909	24.5705	27.2858
ENSMUSG00000004319	Clcn3	protein_coding	32.1771	33.8668	26.0183
ENSMUSG00000004328	Hif3a	protein_coding	0.507759	0.916605	1.19893
ENSMUSG00000004356	Utp20	protein_coding	61.8009	53.8215	49.5273
ENSMUSG00000004364	Cul3	protein_coding	210.839	171.809	200.019
ENSMUSG00000004383	Large1	protein_coding	12.5776	8.67505	9.50232
ENSMUSG00000004393	Ddx56	protein_coding	77.4163	78.6103	72.2121
ENSMUSG00000004394	Tmed4	protein_coding	78.3893	102.013	91.9528
ENSMUSG00000004446	Bid	protein_coding	58.3307	40.714	64.0483
ENSMUSG00000004455	Ppp1cc	protein_coding	183.79	210.444	164.096
ENSMUSG00000004460	Dnajb11	protein_coding	108.796	89.0918	87.142
ENSMUSG00000004462	Tbccd1	protein_coding	9.98371	17.9487	16.5972
ENSMUSG00000004500	Zfp324	protein_coding	15.3771	16.0972	13.564
ENSMUSG00000004508	Gab2	protein_coding	17.0623	24.6795	15.1022
ENSMUSG00000004530	Coro1c	protein_coding	61.1874	46.9762	55.4237
ENSMUSG00000004535	Tax1bp1	protein_coding	238.065	256.781	230.246
ENSMUSG00000004552	Ctse	protein_coding	15.7635	8.00331	18.5659
ENSMUSG00000004561	Mettl17	protein_coding	24.5065	31.1781	22.397
ENSMUSG00000004562	Arhgef40	protein_coding	2.66593	4.82078	2.85923
ENSMUSG00000004565	Pnpla6	protein_coding	29.5886	28.3802	28.2041
ENSMUSG00000004567	Mcoln1	protein_coding	23.6673	20.3522	27.2373
ENSMUSG00000004568	Arhgef18	protein_coding	133.719	123.438	170.443
ENSMUSG00000004591	Pkn2	protein_coding	44.2151	36.7774	38.6574
ENSMUSG00000004609	Cd33	protein_coding	39.0449	61.5359	54.7584
ENSMUSG00000004610	Etfb	protein_coding	190.475	184.605	167.327
ENSMUSG00000004612	Nkg7	protein_coding	125.911	113.554	33.8172
ENSMUSG00000004626	Stxbp2	protein_coding	78.3704	74.3108	102.417
ENSMUSG00000004631	Sgce	protein_coding	1.39125	1.23159	2.03486
ENSMUSG00000004633	Chn2	protein_coding	19.0845	16.9316	21.3454
ENSMUSG00000004637	Wwox	protein_coding	26.7558	23.2764	22.8916
ENSMUSG00000004642	Slbp	protein_coding	155.097	153.65	127.873
ENSMUSG00000004661	Arid3b	protein_coding	10.5367	11.1812	21.075
ENSMUSG00000004665	Cnn2	protein_coding	53.3989	98.7567	99.8285
ENSMUSG00000004667	Polr2e	protein_coding	63.5191	60.1797	42.1825
ENSMUSG00000004677	Myo9b	protein_coding	156.253	110.972	151.718
ENSMUSG00000004698	Hdac9	protein_coding	15.6949	19.3446	31.1242
ENSMUSG00000004707	Ly9	protein_coding	64.7918	47.8903	89.7523
ENSMUSG00000004709	Cd244a	protein_coding	89.5942	96.4945	90.309
ENSMUSG00000004748	Mtfp1	protein_coding	9.14824	3.98114	2.92343
ENSMUSG00000004768	Rab23	protein_coding	8.45312	8.4443	6.89926
ENSMUSG00000004771	Rab11a	protein_coding	73.1947	63.5958	56.7472
ENSMUSG00000004788	Eif2b2	protein_coding	62.257	65.2564	59.9738
ENSMUSG00000004789	Dlst	protein_coding	85.9776	56.9424	61.1706
ENSMUSG00000004798	Ulk2	protein_coding	45.4123	45.148	61.1349
ENSMUSG00000004815	Dgkq	protein_coding	20.5895	22.1369	21.2029
ENSMUSG00000004837	Grap	protein_coding	17.1018	21.8678	18.4194
ENSMUSG00000004843	Chmp2b	protein_coding	84.2341	119.627	105.413
ENSMUSG00000004846	Plod3	protein_coding	28.0634	16.7575	26.4222
ENSMUSG00000004849	Ap1s1	protein_coding	45.9856	50.7172	26.1983
ENSMUSG00000004865	Srpk1	protein_coding	105.467	104.035	90.3545
ENSMUSG00000004880	Lbr	protein_coding	253.21	229.22	226.246
ENSMUSG00000004891	Nes	protein_coding	1.06205	0.718955	1.8478
ENSMUSG00000004895	Prcc	protein_coding	108.212	52.0105	84.1173
ENSMUSG00000004896	Rrnad1	protein_coding	20.116	15.0318	20.2292
ENSMUSG00000004897	Hdgf	protein_coding	584.117	677.552	410.353
ENSMUSG00000004929	Thop1	protein_coding	48.714	25.0746	35.1517
ENSMUSG00000004931	Apba3	protein_coding	18.7317	10.3748	24.2472
ENSMUSG00000004933	Matk	protein_coding	22.3314	17.5717	33.5484
ENSMUSG00000004934	Pias4	protein_coding	26.8426	34.1228	36.3251
ENSMUSG00000004936	Map2k1	protein_coding	71.7829	77.311	61.8072
ENSMUSG00000004937	Sgta	protein_coding	71.6057	64.9579	97.0193
ENSMUSG00000004945	Tmem242	protein_coding	50.0766	54.4063	49.7859
ENSMUSG00000004947	Dtx2	protein_coding	15.1274	12.9008	20.3516
ENSMUSG00000004952	Rasa4	protein_coding	130.942	116.209	144.361
ENSMUSG00000004980	Hnrnpa2b1	protein_coding	1198.7	1204.47	1035.46
ENSMUSG00000004994	Ccdc130	protein_coding	28.9473	35.3866	27.6616
ENSMUSG00000004996	Mri1	protein_coding	43.6625	47.2134	38.9388
ENSMUSG00000005034	Prkacb	protein_coding	80.1403	114.199	92.9167
ENSMUSG00000005043	Sgsh	protein_coding	24.5285	27.1711	31.9428
ENSMUSG00000005054	Cstb	protein_coding	45.8293	28.0492	94.7934
ENSMUSG00000005057	Sh2b2	protein_coding	11.6944	18.4877	15.1945
ENSMUSG00000005069	Pex5	protein_coding	88.7121	82.0862	76.027
ENSMUSG00000005078	Jkamp	protein_coding	10.8281	13.9938	24.2218
ENSMUSG00000005087	Cd44	protein_coding	225.372	180.968	228.077
ENSMUSG00000005102	Eif2ak4	protein_coding	47.0602	47.0127	55.9853
ENSMUSG00000005103	Wdr1	protein_coding	91.7586	88.2926	108.402
ENSMUSG00000005107	Slc2a9	protein_coding	5.9581	24.0487	8.66313
ENSMUSG00000005125	Ndrg1	protein_coding	21.8093	45.5733	15.6628
ENSMUSG00000005142	Man2b1	protein_coding	73.1561	68.3933	60.0878
ENSMUSG00000005148	Klf5	protein_coding	0.800652	0.886909	1.7096
ENSMUSG00000005150	Wdr83	protein_coding	22.4343	44.7422	25.0921
ENSMUSG00000005161	Prdx2	protein_coding	120.333	129.562	142.571
ENSMUSG00000005198	Polr2a	protein_coding	237.037	215.835	253.735
ENSMUSG00000005204	Senp3	protein_coding	91.7744	88.6917	104.745
ENSMUSG00000005225	Plekha8	protein_coding	6.86331	8.99954	8.76438
ENSMUSG00000005233	Spc25	protein_coding	105.447	130.224	72.1179
ENSMUSG00000005262	Ufd1	protein_coding	44.7011	62.7666	44.919
ENSMUSG00000005267	Zfp287	protein_coding	4.26578	5.0367	4.27183
ENSMUSG00000005299	Letm1	protein_coding	35.6987	28.0434	35.5402
ENSMUSG00000005312	Ubqln1	protein_coding	119.343	125.982	128.868
ENSMUSG00000005354	Txn2	protein_coding	58.7456	44.7616	55.4418
ENSMUSG00000005362	Crbn	protein_coding	17.4046	19.5999	16.313
ENSMUSG00000005370	Msh6	protein_coding	304.436	295.863	236.938
ENSMUSG00000005371	Fbxo11	protein_coding	105.639	71.5124	132.117
ENSMUSG00000005374	Tbl2	protein_coding	31.6634	34.1581	21.9925
ENSMUSG00000005378	Bud23	protein_coding	36.4476	13.3961	24.7594
ENSMUSG00000005410	Mcm5	protein_coding	284.325	221.803	230.951
ENSMUSG00000005417	Mprip	protein_coding	111.038	103.145	127.703
ENSMUSG00000005442	Cic	protein_coding	96.3507	96.9405	107.087
ENSMUSG00000005447	Pafah1b3	protein_coding	48.1513	40.5017	61.6929
ENSMUSG00000005465	Il27ra	protein_coding	24.1544	29.4763	21.322
ENSMUSG00000005469	Prkaca	protein_coding	79.273	63.9639	107.044
ENSMUSG00000005470	Asf1b	protein_coding	44.8511	28.937	38.7553
ENSMUSG00000005474	Myl10	protein_coding	199.823	65.8243	155.567
ENSMUSG00000005481	Ddx39	protein_coding	108.392	102.756	90.3495
ENSMUSG00000005483	Dnajb1	protein_coding	260.882	138.932	145.233
ENSMUSG00000005501	Usp40	protein_coding	26.7555	14.2479	22.518
ENSMUSG00000005505	Kbtbd4	protein_coding	18.7738	18.2465	18.6144
ENSMUSG00000005506	Celf1	protein_coding	54.122	63.9	44.6922
ENSMUSG00000005510	Ndufs3	protein_coding	37.0793	33.8584	38.3791
ENSMUSG00000005514	Por	protein_coding	69.0093	61.7566	60.8633
ENSMUSG00000005533	Igf1r	protein_coding	24.5747	26.9683	23.8044
ENSMUSG00000005534	Insr	protein_coding	30.5417	34.4524	31.5417
ENSMUSG00000005553	Atp4a	protein_coding	4.63012	1.02207	1.35095
ENSMUSG00000005566	Trim28	protein_coding	531.517	493.398	447.442
ENSMUSG00000005575	Ube2m	protein_coding	144.712	160.154	119.281
ENSMUSG00000005580	Adcy9	protein_coding	26.5875	26.4798	24.6046
ENSMUSG00000005583	Mef2c	protein_coding	275.774	230.421	265.282
ENSMUSG00000005609	Ctr9	protein_coding	443.601	269.177	371.516
ENSMUSG00000005610	Eif4g2	protein_coding	601.126	601.243	571.01
ENSMUSG00000005611	Mrvi1	protein_coding	11.811	18.8625	18.3579
ENSMUSG00000005615	Pcyt1a	protein_coding	54.0877	38.2223	62.152
ENSMUSG00000005621	Zfp592	protein_coding	61.0338	63.5828	96.1414
ENSMUSG00000005625	Psmd4	protein_coding	206.673	152.227	164.358
ENSMUSG00000005640	Insrr	protein_coding	1.72255	0.538189	1.48201
ENSMUSG00000005656	Snx6	protein_coding	96.7242	61.9299	100.556
ENSMUSG00000005667	Mthfd2	protein_coding	28.9866	21.1658	19.1852
ENSMUSG00000005672	Kit	protein_coding	81.5242	103.186	54.0726
ENSMUSG00000005674	Tomm40l	protein_coding	17.3984	26.2007	15.1719
ENSMUSG00000005682	Pan2	protein_coding	26.4529	39.8376	31.4859
ENSMUSG00000005683	Cs	protein_coding	63.1942	87.8023	77.6997
ENSMUSG00000005686	Ampd3	protein_coding	5.24754	8.06102	9.59389
ENSMUSG00000005687	Bcas2	protein_coding	85.1982	87.5629	71.6615
ENSMUSG00000005698	Ctcf	protein_coding	241.081	192.042	240.542
ENSMUSG00000005699	Pard6a	protein_coding	9.09316	15.551	19.5379
ENSMUSG00000005705	Agrp	protein_coding	15.3219	25.4244	37.8269
ENSMUSG00000005718	Tfap4	protein_coding	91.1769	110.434	96.4796
ENSMUSG00000005732	Ranbp1	protein_coding	169.21	152.053	118.39
ENSMUSG00000005763	Cd247	protein_coding	9.05737	7.50192	10.0907
ENSMUSG00000005774	Rfx5	protein_coding	53.372	44.8946	43.5966
ENSMUSG00000005779	Psmb4	protein_coding	107.301	113.882	101.349
ENSMUSG00000005802	Slc30a4	protein_coding	11.7395	8.20411	17.6099
ENSMUSG00000005803	Sqor	protein_coding	14.553	3.76495	14.6182
ENSMUSG00000005804	Bloc1s6	protein_coding	26.312	27.8023	22.9135
ENSMUSG00000005813	Metap1	protein_coding	42.7776	50.8508	34.6592
ENSMUSG00000005823	Gpr108	protein_coding	38.6235	21.2213	50.0044
ENSMUSG00000005824	Tnfsf14	protein_coding	11.8877	7.49239	4.58485
ENSMUSG00000005846	Rsl1d1	protein_coding	337.152	267.617	310.714
ENSMUSG00000005871	Apc	protein_coding	50.5502	52.2362	63.974
ENSMUSG00000005873	Reep5	protein_coding	57.4272	43.4297	68.396
ENSMUSG00000005881	Ergic3	protein_coding	108.161	141.364	122.571
ENSMUSG00000005882	Uqcc1	protein_coding	28.1855	22.769	20.1757
ENSMUSG00000005886	Ncoa2	protein_coding	51.2047	50.8701	61.6492
ENSMUSG00000005893	Nr2c2	protein_coding	48.4515	61.5917	57.6502
ENSMUSG00000005897	Nr2c1	protein_coding	24.5692	14.6852	18.4731
ENSMUSG00000005899	Smpd4	protein_coding	36.3729	24.5091	25.7777
ENSMUSG00000005907	Pex1	protein_coding	17.5464	20.2668	13.6149
ENSMUSG00000005936	Kctd20	protein_coding	52.7113	62.8136	55.464
ENSMUSG00000005949	Ctns	protein_coding	10.4939	11.7894	11.9868
ENSMUSG00000005951	Shpk	protein_coding	2.66326	2.57555	12.1988
ENSMUSG00000005968	Tuft1	protein_coding	15.2117	7.46111	13.4141
ENSMUSG00000005973	Rcn1	protein_coding	88.3629	86.8391	85.9804
ENSMUSG00000005981	Trap1	protein_coding	308.382	198.102	217.383
ENSMUSG00000005982	Naa60	protein_coding	29.9633	15.9274	54.4867
ENSMUSG00000005983	1700037C18Rik	protein_coding	2.46353	5.95602	3.80505
ENSMUSG00000005986	Ankrd13d	protein_coding	44.1657	35.0024	35.6284
ENSMUSG00000006005	Tpr	protein_coding	315.625	243.913	287.504
ENSMUSG00000006010	Odr4	protein_coding	46.9972	42.7529	50.2929
ENSMUSG00000006019	Dhx34	protein_coding	24.7927	29.1061	40.996
ENSMUSG00000006021	Kptn	protein_coding	14.1635	9.89479	13.9405
ENSMUSG00000006024	Napa	protein_coding	57.5943	45.6895	66.095
ENSMUSG00000006050	Sra1	protein_coding	36.0457	36.0956	29.5403
ENSMUSG00000006057	Atp5g1	protein_coding	16.8781	7.04318	17.8863
ENSMUSG00000006058	Snf8	protein_coding	34.6462	35.8985	36.3782
ENSMUSG00000006095	Tbcb	protein_coding	55.6555	27.1907	80.4539
ENSMUSG00000006127	Inpp5k	protein_coding	49.3691	35.9705	60.3922
ENSMUSG00000006134	Crkl	protein_coding	68.3245	60.6869	66.7615
ENSMUSG00000006154	Eps8l1	protein_coding	16.8083	17.8317	1.40295
ENSMUSG00000006169	Clint1	protein_coding	119.387	90.9489	125.584
ENSMUSG00000006179	Prss16	protein_coding	0.362001	3.49205	2.12566
ENSMUSG00000006191	Cdkal1	protein_coding	15.5578	11.1125	16.3423
ENSMUSG00000006215	Zbtb17	protein_coding	73.8671	62.2657	66.4002
ENSMUSG00000006262	Mob1b	protein_coding	17.8541	18.0528	9.57624
ENSMUSG00000006273	Atp6v1b2	protein_coding	51.2362	39.7082	46.1322
ENSMUSG00000006276	Eps15l1	protein_coding	88.0823	53.0484	101.722
ENSMUSG00000006281	Tep1	protein_coding	35.2924	38.2473	34.9597
ENSMUSG00000006288	Ttc5	protein_coding	88.471	96.663	76.2451
ENSMUSG00000006289	Osgep	protein_coding	56.2127	51.6639	36.822
ENSMUSG00000006299	Aamp	protein_coding	253.433	264.123	246.602
ENSMUSG00000006301	Tmbim1	protein_coding	7.62568	10.5187	8.62943
ENSMUSG00000006304	Arpc2	protein_coding	506.116	533.964	549.205
ENSMUSG00000006307	Kmt2b	protein_coding	71.3652	80.1971	75.2749
ENSMUSG00000006315	Tmem147	protein_coding	60.2568	40.0994	65.1108
ENSMUSG00000006333	Rps9	protein_coding	2023.52	2456.62	1895.02
ENSMUSG00000006335	Tfpt	protein_coding	91.4098	120.986	64.1638
ENSMUSG00000006344	Ggt5	protein_coding	11.2508	15.5786	17.4455
ENSMUSG00000006356	Crip2	protein_coding	4.86955	2.93017	1.61376
ENSMUSG00000006360	Crip1	protein_coding	60.6863	60.3577	44.0124
ENSMUSG00000006362	Cbfa2t3	protein_coding	112.963	116.794	149.582
ENSMUSG00000006369	Fbln1	protein_coding	2.77335	5.80826	3.39271
ENSMUSG00000006373	Pgrmc1	protein_coding	103.559	126.685	103.972
ENSMUSG00000006378	Gcat	protein_coding	5.39897	3.54733	1.33204
ENSMUSG00000006390	Elovl1	protein_coding	24.7191	30.4588	21.7452
ENSMUSG00000006392	Med8	protein_coding	49.3229	48.4184	65.4657
ENSMUSG00000006398	Cdc20	protein_coding	100.72	112.974	88.5127
ENSMUSG00000006411	Nectin4	protein_coding	6.77088	0.615699	7.12089
ENSMUSG00000006412	Pfdn2	protein_coding	55.6997	62.3139	42.188
ENSMUSG00000006418	Rnf114	protein_coding	104.116	110.418	105.096
ENSMUSG00000006423	C330007P06Rik	protein_coding	38.3968	50.6908	35.9591
ENSMUSG00000006442	Srm	protein_coding	94.9366	95.1988	67.5232
ENSMUSG00000006445	Epha2	protein_coding	39.6057	25.1662	49.8237
ENSMUSG00000006456	Rbm14	protein_coding	108.018	101.655	56.3103
ENSMUSG00000006463	Zdhhc24	protein_coding	10.6455	13.4461	21.49
ENSMUSG00000006464	Bbs1	protein_coding	4.78506	4.20768	5.29677
ENSMUSG00000006471	Ndor1	protein_coding	26.7407	27.3172	20.3179
ENSMUSG00000006476	Nsmf	protein_coding	18.9436	13.0332	15.3071
ENSMUSG00000006494	Pdk1	protein_coding	65.308	66.3153	65.9146
ENSMUSG00000006498	Ptbp1	protein_coding	316.946	302.898	345.815
ENSMUSG00000006517	Mvd	protein_coding	5.09095	4.54913	6.37735
ENSMUSG00000006519	Cyba	protein_coding	84.2384	92.4931	86.8012
ENSMUSG00000006526	Stimate	protein_coding	22.5645	28.3763	13.8807
ENSMUSG00000006527	Sfmbt1	protein_coding	40.6746	30.9764	35.5906
ENSMUSG00000006567	Atp7b	protein_coding	0.989326	0.590932	1.49707
ENSMUSG00000006575	Rundc3a	protein_coding	0.643595	0.522817	5.32682
ENSMUSG00000006576	Slc4a3	protein_coding	0.308168	0.357624	0.738592
ENSMUSG00000006585	Cdt1	protein_coding	91.265	101.854	86.4351
ENSMUSG00000006589	Aprt	protein_coding	80.342	96.5168	96.4799
ENSMUSG00000006599	Gtf2h1	protein_coding	108.342	85.0217	100.744
ENSMUSG00000006641	Slc5a6	protein_coding	16.9789	3.85268	10.8213
ENSMUSG00000006673	Qrich1	protein_coding	98.4416	102.776	80.0245
ENSMUSG00000006675	P4htm	protein_coding	6.61755	4.34798	9.03421
ENSMUSG00000006676	Usp19	protein_coding	133.958	128.443	150.008
ENSMUSG00000006678	Pola1	protein_coding	178.65	141.582	121.311
ENSMUSG00000006699	Cdc42	protein_coding	298.834	342.928	274.089
ENSMUSG00000006705	Pknox1	protein_coding	20.2577	25.7266	32.6123
ENSMUSG00000006715	Gmnn	protein_coding	150.908	144.314	115.607
ENSMUSG00000006717	Acot13	protein_coding	75.3055	50.6335	62.601
ENSMUSG00000006720	Zfp184	protein_coding	20.9055	12.9119	21.9359
ENSMUSG00000006728	Cdk4	protein_coding	302.186	309.272	221.284
ENSMUSG00000006731	B4galnt1	protein_coding	103.244	97.4915	78.087
ENSMUSG00000006732	Mettl1	protein_coding	34.8351	29.8847	35.1021
ENSMUSG00000006736	Tspan31	protein_coding	61.9717	68.3614	54.6398
ENSMUSG00000006740	Kif5b	protein_coding	146.331	128.84	146.637
ENSMUSG00000006763	Saal1	protein_coding	27.2678	43.9588	26.8824
ENSMUSG00000006782	Cnp	protein_coding	83.7436	65.0704	113.677
ENSMUSG00000006818	Sod2	protein_coding	23.1889	25.0967	17.0337
ENSMUSG00000006850	Tmco6	protein_coding	21.3877	14.1736	21.9071
ENSMUSG00000006906	Stambp	protein_coding	10.2756	10.7659	12.8737
ENSMUSG00000006920	Ezh1	protein_coding	39.3827	30.1734	48.032
ENSMUSG00000006932	Ctnnb1	protein_coding	180.167	196.199	203.591
ENSMUSG00000006941	Eif1b	protein_coding	124.842	100.457	132.104
ENSMUSG00000006998	Psmd2	protein_coding	175.781	142.223	135.16
ENSMUSG00000007029	Vars	protein_coding	235.994	224.828	201.588
ENSMUSG00000007030	Vwa7	protein_coding	0.789952	0.356505	0.490854
ENSMUSG00000007033	Hspa1l	protein_coding	4.72131	1.01076	2.31231
ENSMUSG00000007035	Msh5	protein_coding	13.0846	10.7126	11.953
ENSMUSG00000007036	Abhd16a	protein_coding	55.9614	52.5269	55.7534
ENSMUSG00000007038	Neu1	protein_coding	21.6003	17.5055	33.0063
ENSMUSG00000007039	Ddah2	protein_coding	56.321	128.858	92.7622
ENSMUSG00000007041	Clic1	protein_coding	185.809	234.615	330.131
ENSMUSG00000007050	Lsm2	protein_coding	31.1065	31.4643	23.9109
ENSMUSG00000007080	Pole	protein_coding	104.478	65.9958	74.7418
ENSMUSG00000007207	Stx1a	protein_coding	14.1997	5.47909	4.44692
ENSMUSG00000007216	Zfp775	protein_coding	9.09835	19.9265	6.418
ENSMUSG00000007338	Mrpl49	protein_coding	32.5895	40.9809	31.8235
ENSMUSG00000007379	Dennd2c	protein_coding	2.37361	1.68155	1.42001
ENSMUSG00000007411	Mark3	protein_coding	53.4933	52.231	54.585
ENSMUSG00000007415	Gatad1	protein_coding	51.7708	53.2149	57.9548
ENSMUSG00000007458	M6pr	protein_coding	117.518	157.817	134.689
ENSMUSG00000007476	Lrrc8a	protein_coding	11.2479	12.4029	23.1136
ENSMUSG00000007480	Mc5r	protein_coding	7.07866	15.1634	8.35108
ENSMUSG00000007564	Ppp2r1a	protein_coding	114.867	94.8888	104.27
ENSMUSG00000007570	Fance	protein_coding	16.6036	23.8444	15.6524
ENSMUSG00000007589	Tinf2	protein_coding	57.6124	27.713	36.1845
ENSMUSG00000007591	Tssk4	protein_coding	4.40958	6.26863	15.2891
ENSMUSG00000007603	Dus3l	protein_coding	76.124	65.0244	76.2254
ENSMUSG00000007610	Gtpbp3	protein_coding	23.1851	21.5164	24.2313
ENSMUSG00000007613	Tgfbr1	protein_coding	49.4785	53.6538	60.3946
ENSMUSG00000007617	Homer1	protein_coding	3.82482	1.4123	3.57085
ENSMUSG00000007646	Rad51c	protein_coding	8.03064	1.22756	12.8453
ENSMUSG00000007656	Arpp19	protein_coding	58.9571	50.4057	59.6635
ENSMUSG00000007659	Bcl2l1	protein_coding	23.6911	8.38206	15.6032
ENSMUSG00000007670	Khsrp	protein_coding	256.707	199.588	248.468
ENSMUSG00000007682	Dio2	protein_coding	2.79935	0.661051	1.6019
ENSMUSG00000007721	Ccdc124	protein_coding	135.711	127.832	106.102
ENSMUSG00000007739	Cct4	protein_coding	181.036	168.364	171.844
ENSMUSG00000007777	0610009B22Rik	protein_coding	6.06914	28.5027	8.90944
ENSMUSG00000007812	Zfp655	protein_coding	66.0693	36.1192	56.727
ENSMUSG00000007815	Rhoa	protein_coding	222.049	235.698	196.337
ENSMUSG00000007817	Zmiz1	protein_coding	145.713	125.729	187.818
ENSMUSG00000007827	Ankrd26	protein_coding	56.6826	64.5527	52.0725
ENSMUSG00000007833	Aldh16a1	protein_coding	32.2539	21.1961	31.6315
ENSMUSG00000007836	Hnrnpa0	protein_coding	506.352	802.391	366.176
ENSMUSG00000007837	Prrg2	protein_coding	4.10684	1.19148	4.10122
ENSMUSG00000007850	Hnrnph1	protein_coding	958.33	1035.36	811.053
ENSMUSG00000007880	Arid1a	protein_coding	239.241	226.166	277.028
ENSMUSG00000007891	Ctsd	protein_coding	107.241	132.112	137.865
ENSMUSG00000007892	Rplp1	protein_coding	9047	11072.1	10510.7
ENSMUSG00000007950	Abhd8	protein_coding	14.1068	18.4709	14.9476
ENSMUSG00000007987	Ift22	protein_coding	11.6465	12.3588	18.8939
ENSMUSG00000008035	Mid1ip1	protein_coding	36.6466	42.9922	28.6518
ENSMUSG00000008036	Ap2s1	protein_coding	66.6085	69.9861	55.5151
ENSMUSG00000008090	Fgfrl1	protein_coding	11.9747	15.7519	10.8059
ENSMUSG00000008129	4930432K21Rik	protein_coding	2.83214	7.98839	2.99168
ENSMUSG00000008136	Fhl2	protein_coding	0.399117	1.21582	0.4464
ENSMUSG00000008140	Emc10	protein_coding	70.7291	77.2229	60.5287
ENSMUSG00000008167	Fbxw9	protein_coding	12.1973	11.3627	12.9539
ENSMUSG00000008193	Spib	protein_coding	3.16789	2.41256	5.31478
ENSMUSG00000008200	Fnbp4	protein_coding	276.719	238.127	250.779
ENSMUSG00000008206	Cers4	protein_coding	7.90216	9.59123	8.67708
ENSMUSG00000008226	Scrn3	protein_coding	5.26764	1.11768	6.85899
ENSMUSG00000008301	Phax	protein_coding	55.1751	24.9005	44.9505
ENSMUSG00000008305	Tle1	protein_coding	13.8631	9.5317	9.76989
ENSMUSG00000008307	1700109H08Rik	protein_coding	43.2096	55.9905	27.7941
ENSMUSG00000008318	Relt	protein_coding	57.5346	31.8772	48.6664
ENSMUSG00000008333	Snrpb2	protein_coding	68.5044	62.699	60.0214
ENSMUSG00000008348	Ubc	protein_coding	934.748	405.788	902.393
ENSMUSG00000008373	Prpf31	protein_coding	95.2845	94.1391	82.2065
ENSMUSG00000008384	Sertad1	protein_coding	18.5901	12.0125	20.7925
ENSMUSG00000008393	Carhsp1	protein_coding	18.4116	20.444	21.7039
ENSMUSG00000008398	Elk3	protein_coding	68.2661	77.7251	87.1946
ENSMUSG00000008429	Herpud2	protein_coding	38.0696	27.8276	39.8325
ENSMUSG00000008435	Rdh13	protein_coding	15.6706	14.7466	9.63026
ENSMUSG00000008450	Nutf2	protein_coding	59.552	73.5465	68.0704
ENSMUSG00000008475	Arpc5	protein_coding	244.003	282.896	233.471
ENSMUSG00000008496	Pou2f2	protein_coding	32.4922	20.752	34.5606
ENSMUSG00000008604	Ubqln4	protein_coding	55.9583	47.8671	73.5123
ENSMUSG00000008668	Rps18	protein_coding	785.421	739.678	923.539
ENSMUSG00000008682	Rpl10	protein_coding	471.59	352.222	457.147
ENSMUSG00000008683	Rps15a	protein_coding	322.308	259.149	291.459
ENSMUSG00000008690	Ncaph2	protein_coding	215.838	198.702	176.001
ENSMUSG00000008730	Hipk1	protein_coding	157.544	116.581	145.327
ENSMUSG00000008734	Gprc5b	protein_coding	8.83041	4.98144	11.9799
ENSMUSG00000008763	Man1a2	protein_coding	56.3165	62.1294	57.5422
ENSMUSG00000008822	Acyp1	protein_coding	17.0079	4.45683	19.3296
ENSMUSG00000008845	Cd163	protein_coding	6.44687	13.3742	11.1648
ENSMUSG00000008855	Hdac5	protein_coding	38.2874	27.6699	45.5721
ENSMUSG00000008859	Rala	protein_coding	60.8521	63.9122	61.9269
ENSMUSG00000008892	Vdac3	protein_coding	68.297	57.873	47.5227
ENSMUSG00000008958	Vps72	protein_coding	58.4645	50.5627	83.3091
ENSMUSG00000008976	Gabpa	protein_coding	91.9281	100.578	99.3194
ENSMUSG00000009013	Dynll1	protein_coding	125.198	111.17	124.65
ENSMUSG00000009030	Pdcl	protein_coding	47.0302	31.1538	53.1662
ENSMUSG00000009035	Tmem184b	protein_coding	22.3821	26.4879	26.1142
ENSMUSG00000009073	Nf2	protein_coding	67.2261	48.2121	65.6364
ENSMUSG00000009076	Zmat5	protein_coding	15.1668	33.8815	25.7846
ENSMUSG00000009079	Ewsr1	protein_coding	451.585	429.346	405.885
ENSMUSG00000009090	Ap1b1	protein_coding	84.8463	62.3479	98.5708
ENSMUSG00000009108	Gnat2	protein_coding	2.40157	4.10713	1.13098
ENSMUSG00000009112	Bcl2l13	protein_coding	34.8616	36.6258	37.827
ENSMUSG00000009145	Dqx1	protein_coding	6.97556	6.74585	3.09601
ENSMUSG00000009207	Lnpk	protein_coding	15.0945	13.6056	15.3101
ENSMUSG00000009291	Pttg1ip	protein_coding	59.579	56.9116	52.312
ENSMUSG00000009293	Ube2g2	protein_coding	49.7535	62.6965	32.9759
ENSMUSG00000009350	Mpo	protein_coding	300.838	292.343	159.768
ENSMUSG00000009406	Elk1	protein_coding	10.6583	7.21511	10.2292
ENSMUSG00000009418	Nav1	protein_coding	33.2404	38.5954	47.722
ENSMUSG00000009470	Tnpo1	protein_coding	110.003	114.374	107.042
ENSMUSG00000009535	Rnmt	protein_coding	52.614	66.8342	52.0393
ENSMUSG00000009549	Srp14	protein_coding	216.05	263.773	337.665
ENSMUSG00000009555	Cdk9	protein_coding	89.6942	108.098	87.5719
ENSMUSG00000009563	Tor2a	protein_coding	31.8986	30.248	20.6846
ENSMUSG00000009566	Fpgs	protein_coding	36.9402	29.4216	25.0572
ENSMUSG00000009569	Mrtfb	protein_coding	16.0858	14.88	23.8787
ENSMUSG00000009575	Cbx5	protein_coding	285.54	292.932	184.131
ENSMUSG00000009585	Apobec3	protein_coding	113.981	111.539	107.634
ENSMUSG00000009621	Vav2	protein_coding	47.5188	44.138	35.9424
ENSMUSG00000009630	Ppp2cb	protein_coding	137.097	236.031	164.291
ENSMUSG00000009633	G0s2	protein_coding	1.73852	0.882666	2.4306
ENSMUSG00000009640	Dmap1	protein_coding	43.0838	29.1655	41.4415
ENSMUSG00000009647	Mcu	protein_coding	23.2508	12.7469	18.4357
ENSMUSG00000009681	Bcr	protein_coding	196.052	165.662	235.199
ENSMUSG00000009687	Fxyd5	protein_coding	61.5887	72.0752	87.9243
ENSMUSG00000009731	Kcnd1	protein_coding	1.43205	1.0179	1.36145
ENSMUSG00000009733	Tfcp2	protein_coding	8.31026	4.57677	9.05845
ENSMUSG00000009739	Pou6f1	protein_coding	0.59925	0.88508	2.98563
ENSMUSG00000009741	Ubp1	protein_coding	127.169	143.352	140.098
ENSMUSG00000009772	Nuak2	protein_coding	36.8906	33.1448	23.2228
ENSMUSG00000009828	Ick	protein_coding	9.36223	9.07299	11.1695
ENSMUSG00000009863	Sdhb	protein_coding	140.165	106.788	109.493
ENSMUSG00000009876	Cox4i2	protein_coding	0.960819	1.95128	0.537323
ENSMUSG00000009894	Snap47	protein_coding	9.1392	4.06007	11.8191
ENSMUSG00000009905	Kdsr	protein_coding	31.5972	37.1803	30.1953
ENSMUSG00000009907	Vps4b	protein_coding	65.5736	67.8584	75.0062
ENSMUSG00000009927	Rps25	protein_coding	469.492	484.371	477.327
ENSMUSG00000009995	Taz	protein_coding	39.663	33.6817	46.0194
ENSMUSG00000010021	Kif19a	protein_coding	1.48894	2.26785	3.64291
ENSMUSG00000010025	Aldh3a2	protein_coding	20.1442	31.7427	27.0519
ENSMUSG00000010045	Tmem115	protein_coding	23.121	33.2891	27.211
ENSMUSG00000010047	Hyal2	protein_coding	5.51807	5.60318	12.215
ENSMUSG00000010048	Ifrd2	protein_coding	98.6962	94.7519	43.754
ENSMUSG00000010051	Hyal1	protein_coding	2.00457	2.23903	2.97071
ENSMUSG00000010054	Tusc2	protein_coding	34.9932	43.0702	47.4409
ENSMUSG00000010057	Nprl2	protein_coding	27.4566	15.2768	29.0266
ENSMUSG00000010067	Rassf1	protein_coding	26.684	20.6505	24.3398
ENSMUSG00000010095	Slc3a2	protein_coding	112.957	114.808	70.4284
ENSMUSG00000010097	Nxf1	protein_coding	231.653	175.225	209.362
ENSMUSG00000010110	Stx5a	protein_coding	47.1248	39.2476	58.886
ENSMUSG00000010142	Tnfrsf13b	protein_coding	54.9957	87.0189	93.3115
ENSMUSG00000010154	Spire2	protein_coding	4.22301	0.306296	2.36165
ENSMUSG00000010205	Raver1	protein_coding	84.8221	90.0252	115.004
ENSMUSG00000010277	2610507B11Rik	protein_coding	175.082	139.901	178.932
ENSMUSG00000010290	AI597479	protein_coding	41.7098	46.4661	29.0192
ENSMUSG00000010307	Tmem86a	protein_coding	14.8456	22.0007	17.5019
ENSMUSG00000010358	Ifi35	protein_coding	71.6792	51.1941	70.1189
ENSMUSG00000010362	Rdm1	protein_coding	15.1425	20.9895	23.9261
ENSMUSG00000010376	Nedd8	protein_coding	125.787	176.806	121.886
ENSMUSG00000010392	Gosr1	protein_coding	30.6275	37.4632	56.4679
ENSMUSG00000010406	Mrpl52	protein_coding	108.551	89.4279	152.718
ENSMUSG00000010453	Kansl3	protein_coding	77.0377	99.3217	96.1183
ENSMUSG00000010517	Faf1	protein_coding	83.101	76.2312	56.1166
ENSMUSG00000010538	Tsacc	protein_coding	16.8515	37.3339	20.5613
ENSMUSG00000010554	Mettl16	protein_coding	26.001	24.1485	16.7624
ENSMUSG00000010607	Pigyl	protein_coding	98.4166	99.9344	82.8293
ENSMUSG00000010608	Rbm25	protein_coding	235.087	230.172	195.476
ENSMUSG00000010609	Psen2	protein_coding	25.3424	19.3443	25.5102
ENSMUSG00000010651	Acaa1b	protein_coding	5.01663	12.3432	1.83435
ENSMUSG00000010663	Fads1	protein_coding	21.5951	29.557	25.6932
ENSMUSG00000010721	Lmbr1	protein_coding	4.4651	15.3761	4.99407
ENSMUSG00000010751	Tnfrsf22	protein_coding	5.02716	10.3917	5.07048
ENSMUSG00000010755	Cars	protein_coding	43.9922	60.612	30.7122
ENSMUSG00000010911	Apip	protein_coding	24.9851	40.7465	31.3324
ENSMUSG00000010914	Pdhx	protein_coding	33.04	41.8635	26.719
ENSMUSG00000010936	Vac14	protein_coding	32.9067	19.7724	32.9116
ENSMUSG00000011008	Mcoln2	protein_coding	86.0056	75.0564	58.0773
ENSMUSG00000011096	Akt1s1	protein_coding	36.3319	28.5298	35.4909
ENSMUSG00000011114	Tbrg1	protein_coding	49.8798	46.7076	35.0581
ENSMUSG00000011148	Adssl1	protein_coding	94.7312	50.0273	127.833
ENSMUSG00000011158	Brf1	protein_coding	82.926	82.0332	88.6726
ENSMUSG00000011171	Vipr2	protein_coding	4.9197	2.92844	3.41537
ENSMUSG00000011179	Odc1	protein_coding	291.224	153.505	195.91
ENSMUSG00000011254	Thg1l	protein_coding	17.5784	9.43472	14.4648
ENSMUSG00000011257	Pabpc4	protein_coding	167.655	174.732	139.477
ENSMUSG00000011263	Exoc3l2	protein_coding	7.91814	8.806	7.1693
ENSMUSG00000011267	Zfp296	protein_coding	5.94698	3.39677	12.0559
ENSMUSG00000011306	Sugp1	protein_coding	31.5107	29.0079	38.6053
ENSMUSG00000011382	Dhdh	protein_coding	16.5034	12.7649	19.2901
ENSMUSG00000011427	Zfp790	protein_coding	43.5689	40.9832	38.6602
ENSMUSG00000011658	Fuz	protein_coding	16.0414	18.2865	19.2959
ENSMUSG00000011752	Pgam1	protein_coding	143.262	164.885	115.182
ENSMUSG00000011831	Evi5	protein_coding	26.443	33.5278	27.0279
ENSMUSG00000011832	Evi5l	protein_coding	16.2102	9.01927	14.6535
ENSMUSG00000011837	Snapc2	protein_coding	20.5438	23.9028	15.3184
ENSMUSG00000011877	Git1	protein_coding	114.946	83.1095	88.1303
ENSMUSG00000011884	Gltp	protein_coding	103.772	130.461	161.963
ENSMUSG00000011958	Bnip2	protein_coding	146.823	228.749	140.749
ENSMUSG00000011960	Ccnt1	protein_coding	55.7695	75.0584	53.6372
ENSMUSG00000012076	Brms1l	protein_coding	67.714	64.5305	47.3656
ENSMUSG00000012114	Med15	protein_coding	29.5579	30.5751	31.8231
ENSMUSG00000012117	Dhdds	protein_coding	45.6196	45.1042	64.0039
ENSMUSG00000012126	Ubxn11	protein_coding	15.9664	10.214	10.4469
ENSMUSG00000012211	Tex22	protein_coding	1.4904	0.605356	0.333394
ENSMUSG00000012296	Tjap1	protein_coding	36.9624	34.0164	36.2074
ENSMUSG00000012405	Rpl15	protein_coding	271.573	306.887	289.523
ENSMUSG00000012422	Tmem167	protein_coding	15.6581	23.2626	17.5523
ENSMUSG00000012429	Mplkip	protein_coding	28.4574	33.8048	52.844
ENSMUSG00000012443	Kif11	protein_coding	103.22	111.956	79.7068
ENSMUSG00000012483	Rpa3	protein_coding	65.9819	84.5953	45.0992
ENSMUSG00000012519	Mlkl	protein_coding	101.914	103.486	62.3257
ENSMUSG00000012535	Tnpo3	protein_coding	52.8543	52.5251	57.6937
ENSMUSG00000012609	Ttll5	protein_coding	23.3218	21.2117	23.0375
ENSMUSG00000012640	Zfp715	protein_coding	39.6385	37.096	42.5147
ENSMUSG00000012848	Rps5	protein_coding	1380.71	1298.19	1307.71
ENSMUSG00000012889	Podnl1	protein_coding	0.533337	0.8665	0.596521
ENSMUSG00000013033	Adgrl1	protein_coding	23.3213	17.1899	18.3427
ENSMUSG00000013089	Etv5	protein_coding	24.727	16.0206	31.165
ENSMUSG00000013150	Gfod2	protein_coding	11.5015	10.3441	10.1075
ENSMUSG00000013155	Enkd1	protein_coding	29.1759	26.4742	24.185
ENSMUSG00000013160	Atp6v0d1	protein_coding	101.766	93.0453	104.849
ENSMUSG00000013236	Ptprs	protein_coding	82.0766	77.188	82.6647
ENSMUSG00000013275	Slc41a1	protein_coding	26.8971	16.9036	24.4806
ENSMUSG00000013419	Zfp651	protein_coding	0.428784	0.761945	0.599477
ENSMUSG00000013465	Nelfb	protein_coding	64.7483	81.9877	57.8612
ENSMUSG00000013495	Tmem175	protein_coding	13.9854	14.5253	17.6421
ENSMUSG00000013539	Tango2	protein_coding	3.20654	1.70089	3.82729
ENSMUSG00000013593	Ndufs2	protein_coding	201.966	248.29	236.546
ENSMUSG00000013622	Atraid	protein_coding	26.0012	34.9321	30.7084
ENSMUSG00000013629	Cad	protein_coding	98.5383	85.4956	80.6669
ENSMUSG00000013646	Sh3bp5l	protein_coding	28.4876	32.5579	25.5966
ENSMUSG00000013662	Atad1	protein_coding	52.6641	52.3222	47.4615
ENSMUSG00000013663	Pten	protein_coding	160.002	157.219	160.179
ENSMUSG00000013698	Pea15a	protein_coding	10.9814	8.56216	5.59283
ENSMUSG00000013701	Timm23	protein_coding	170.911	182.287	96.6305
ENSMUSG00000013707	Tnfaip8l2	protein_coding	52.297	85.6509	36.605
ENSMUSG00000013736	Trnt1	protein_coding	65.7102	56.3579	44.9028
ENSMUSG00000013787	Ehmt2	protein_coding	160.005	189.364	187.214
ENSMUSG00000013822	Elof1	protein_coding	39.48	37.4915	36.6939
ENSMUSG00000013833	Med16	protein_coding	32.149	43.3616	51.6664
ENSMUSG00000013846	St3gal1	protein_coding	16.6322	15.3738	20.6421
ENSMUSG00000013858	Tmem259	protein_coding	54.3935	81.4472	65.4684
ENSMUSG00000013878	Rnf170	protein_coding	11.9268	15.3465	9.57205
ENSMUSG00000013973	Dedd	protein_coding	20.0875	15.8719	23.2619
ENSMUSG00000013997	Nit1	protein_coding	6.5243	14.0292	14.3369
ENSMUSG00000014039	Prdm15	protein_coding	23.95	16.1226	20.5941
ENSMUSG00000014074	Rnf168	protein_coding	121.162	108.032	133.988
ENSMUSG00000014075	Tctex1d2	protein_coding	14.9203	20.6303	19.8834
ENSMUSG00000014077	Chp1	protein_coding	57.9907	45.2625	57.2373
ENSMUSG00000014158	Trpv4	protein_coding	1.57889	1.69755	1.55818
ENSMUSG00000014164	Klhl3	protein_coding	6.77297	12.4949	11.9702
ENSMUSG00000014177	Tvp23b	protein_coding	30.4883	31.3025	29.7429
ENSMUSG00000014195	Dnajc7	protein_coding	127.044	131.533	167.605
ENSMUSG00000014226	Cacybp	protein_coding	239.413	274.871	178.754
ENSMUSG00000014232	Cluap1	protein_coding	101.576	103.733	133.117
ENSMUSG00000014243	Zswim7	protein_coding	37.2357	24.1564	28.9215
ENSMUSG00000014245	Pigl	protein_coding	17.3591	10.8473	18.8556
ENSMUSG00000014294	Ndufa2	protein_coding	283.922	274.188	256.859
ENSMUSG00000014301	Pam16	protein_coding	45.1632	57.7786	46.949
ENSMUSG00000014303	Glis2	protein_coding	9.78221	10.9	13.2649
ENSMUSG00000014313	Cox6c	protein_coding	187.902	207.988	183.929
ENSMUSG00000014349	Ube2z	protein_coding	54.9328	74.0528	52.4364
ENSMUSG00000014353	Tmem87b	protein_coding	25.3427	14.2863	15.383
ENSMUSG00000014355	Anapc1	protein_coding	69.6697	68.5363	78.0753
ENSMUSG00000014402	Tsg101	protein_coding	132.497	122.783	130.125
ENSMUSG00000014418	Hps5	protein_coding	64.094	58.9293	61.2599
ENSMUSG00000014426	Map3k4	protein_coding	45.2706	39.116	41.1724
ENSMUSG00000014444	Piezo1	protein_coding	59.8232	52.9301	54.6364
ENSMUSG00000014453	Blk	protein_coding	24.9756	32.7696	69.6791
ENSMUSG00000014470	Rnf166	protein_coding	100.886	103.798	110.705
ENSMUSG00000014496	Ankrd28	protein_coding	139	160.887	156.239
ENSMUSG00000014498	Ankrd52	protein_coding	53.4882	62.595	55.5912
ENSMUSG00000014503	Pkd2l2	protein_coding	0.665289	0.662304	3.86643
ENSMUSG00000014504	Srp19	protein_coding	32.7462	46.5941	36.2757
ENSMUSG00000014547	Wdfy2	protein_coding	36.8053	30.886	33.4672
ENSMUSG00000014550	Rbsn	protein_coding	26.2921	23.1087	20.2955
ENSMUSG00000014551	Mrps25	protein_coding	32.468	25.7203	21.5697
ENSMUSG00000014554	Dguok	protein_coding	21.8386	9.8372	18.8244
ENSMUSG00000014592	Camta1	protein_coding	4.2611	4.06299	5.7249
ENSMUSG00000014599	Csf1	protein_coding	4.08598	3.4939	1.28282
ENSMUSG00000014601	Strip1	protein_coding	25.4088	29.3253	36.3389
ENSMUSG00000014606	Slc25a11	protein_coding	83.2124	127.288	71.7002
ENSMUSG00000014633	Cmc2	protein_coding	26.807	25.2128	33.0915
ENSMUSG00000014668	Chfr	protein_coding	46.8404	56.8328	63.6499
ENSMUSG00000014704	Hoxa2	protein_coding	5.33187	5.4141	8.58748
ENSMUSG00000014748	Tex261	protein_coding	37.5044	60.1802	42.8796
ENSMUSG00000014763	Fam120b	protein_coding	31.1651	38.325	44.193
ENSMUSG00000014767	Tbp	protein_coding	15.8664	15.9129	21.8629
ENSMUSG00000014769	Psmb1	protein_coding	98.0391	97.878	118.776
ENSMUSG00000014771	Pdcd2	protein_coding	41.639	36.6238	51.6554
ENSMUSG00000014776	Nol3	protein_coding	0.715169	0.726199	0.666578
ENSMUSG00000014778	Fhod1	protein_coding	32.1283	35.9192	39.5643
ENSMUSG00000014786	Slc9a5	protein_coding	7.29672	10.7104	9.2924
ENSMUSG00000014791	Elmo3	protein_coding	2.93291	5.29448	4.61681
ENSMUSG00000014837	4931428F04Rik	protein_coding	23.1162	16.5354	32.6586
ENSMUSG00000014850	Msh3	protein_coding	40.5002	32.2441	45.4863
ENSMUSG00000014856	Tmem208	protein_coding	63.6366	70.2149	45.6756
ENSMUSG00000014859	E2f4	protein_coding	172.299	176.524	226.038
ENSMUSG00000014867	Surf4	protein_coding	100.381	103.804	116.815
ENSMUSG00000014873	Surf2	protein_coding	30.9915	42.8616	44.3537
ENSMUSG00000014905	Dnajb9	protein_coding	67.2027	41.3205	81.8915
ENSMUSG00000014907	Naf1	protein_coding	43.925	47.0873	38.044
ENSMUSG00000014932	Yes1	protein_coding	4.0337	11.3662	5.97782
ENSMUSG00000014956	Ppp1cb	protein_coding	100.685	81.0001	90.3816
ENSMUSG00000014959	Gorasp2	protein_coding	51.6014	65.2879	69.7682
ENSMUSG00000014980	Tsen15	protein_coding	22.425	15.0278	18.6725
ENSMUSG00000015002	Efr3a	protein_coding	65.2248	49.3695	65.5787
ENSMUSG00000015013	Trappc2l	protein_coding	13.2012	16.9531	15.1993
ENSMUSG00000015016	Acsf3	protein_coding	18.3876	12.721	21.922
ENSMUSG00000015023	Ddx19a	protein_coding	127.164	113.077	127.158
ENSMUSG00000015027	Galns	protein_coding	25.1423	21.7586	33.2337
ENSMUSG00000015053	Gata2	protein_coding	3.08573	3.41817	2.90222
ENSMUSG00000015087	Rabl6	protein_coding	111.866	114.495	85.6246
ENSMUSG00000015092	Edf1	protein_coding	96.8684	120.253	144.03
ENSMUSG00000015095	Fbxw5	protein_coding	62.0188	62.7234	63.1231
ENSMUSG00000015112	Slc25a13	protein_coding	34.0886	46.3549	37.3466
ENSMUSG00000015120	Ube2i	protein_coding	138.52	154.655	162.343
ENSMUSG00000015126	Tsr3	protein_coding	60.1826	69.9791	67.8451
ENSMUSG00000015127	Unkl	protein_coding	28.494	23.1061	33.5116
ENSMUSG00000015133	Lrrk1	protein_coding	39.3364	29.0156	42.1069
ENSMUSG00000015143	Actn1	protein_coding	3.83147	6.53058	2.90793
ENSMUSG00000015149	Sirt2	protein_coding	13.5335	14.6584	18.8369
ENSMUSG00000015165	Hnrnpl	protein_coding	315.734	290.965	250.646
ENSMUSG00000015176	Nolc1	protein_coding	184.944	130.296	142.985
ENSMUSG00000015189	Casd1	protein_coding	89.8348	127.213	98.17
ENSMUSG00000015202	Cnksr3	protein_coding	36.8993	22.6413	21.5181
ENSMUSG00000015214	Mtmr1	protein_coding	35.0844	31.0985	51.5261
ENSMUSG00000015217	Hmgb3	protein_coding	171.019	157.467	105.726
ENSMUSG00000015224	Cyp2j9	protein_coding	15.7687	10.3674	15.8604
ENSMUSG00000015243	Abca1	protein_coding	38.0645	29.1556	36.8947
ENSMUSG00000015247	Nipsnap3b	protein_coding	61.4856	68.3583	52.4557
ENSMUSG00000015289	Lage3	protein_coding	19.2934	11.222	20.9505
ENSMUSG00000015290	Ubl4a	protein_coding	31.9284	21.1653	36.5869
ENSMUSG00000015291	Gdi1	protein_coding	95.2135	116.054	123.577
ENSMUSG00000015305	Sash1	protein_coding	9.94125	12.8313	9.83411
ENSMUSG00000015312	Gadd45b	protein_coding	50.2686	13.5472	30.3768
ENSMUSG00000015314	Slamf6	protein_coding	2.69104	5.74898	4.96428
ENSMUSG00000015335	Zdhhc12	protein_coding	18.1222	34.4561	33.2087
ENSMUSG00000015337	Endog	protein_coding	13.1767	25.3133	9.16128
ENSMUSG00000015340	Cybb	protein_coding	4.10631	0.794217	9.11266
ENSMUSG00000015341	Golga7	protein_coding	34.2018	37.9681	43.6989
ENSMUSG00000015342	Xk	protein_coding	10.1427	7.42146	8.8419
ENSMUSG00000015355	Cd48	protein_coding	194.853	118.327	178.053
ENSMUSG00000015357	Clpx	protein_coding	75.1925	55.6689	54.4108
ENSMUSG00000015363	Trabd	protein_coding	28.1671	34.3768	28.3233
ENSMUSG00000015377	Dennd6b	protein_coding	17.7853	5.80253	8.40214
ENSMUSG00000015452	Ager	protein_coding	3.53632	22.2633	6.72394
ENSMUSG00000015461	Atf6b	protein_coding	98.3137	100.667	122.554
ENSMUSG00000015467	Egfl8	protein_coding	3.97695	10.0411	3.24591
ENSMUSG00000015468	Notch4	protein_coding	3.14647	1.33522	0.892939
ENSMUSG00000015474	Ppt2	protein_coding	21.5784	14.9996	19.4374
ENSMUSG00000015476	Prrt1	protein_coding	0.328328	3.33392	2.75419
ENSMUSG00000015478	Rnf5	protein_coding	30.5045	27.9942	26.4096
ENSMUSG00000015488	Cacfd1	protein_coding	25.0063	27.7182	22.375
ENSMUSG00000015501	Hivep2	protein_coding	13.4373	17.2028	11.8814
ENSMUSG00000015522	Arnt	protein_coding	28.1783	40.4229	42.1454
ENSMUSG00000015536	Mocs2	protein_coding	7.9024	8.06674	10.3351
ENSMUSG00000015542	Nat9	protein_coding	15.3917	25.6764	11.8866
ENSMUSG00000015575	Atp6v0e	protein_coding	36.1022	62.9623	36.729
ENSMUSG00000015597	Zfp318	protein_coding	16.8658	19.8271	16.226
ENSMUSG00000015605	Srf	protein_coding	67.1285	85.8359	82.4721
ENSMUSG00000015619	Gata3	protein_coding	11.5149	6.76423	8.08929
ENSMUSG00000015656	Hspa8	protein_coding	2561.8	1401.66	2629.81
ENSMUSG00000015659	Serac1	protein_coding	6.70096	4.70421	7.21722
ENSMUSG00000015668	Pdzd11	protein_coding	28.4767	30.0003	22.2952
ENSMUSG00000015671	Psma2	protein_coding	75.9084	72.2126	63.8632
ENSMUSG00000015672	Mrpl32	protein_coding	12.9936	31.3262	12.2383
ENSMUSG00000015697	Setdb1	protein_coding	75.2651	90.5892	69.7549
ENSMUSG00000015702	Anxa9	protein_coding	22.4618	18.1724	19.608
ENSMUSG00000015711	Prune1	protein_coding	12.2421	25.1805	15.4478
ENSMUSG00000015714	Cers2	protein_coding	108.636	122.138	80.6277
ENSMUSG00000015733	Capza2	protein_coding	205.157	157.937	153.118
ENSMUSG00000015745	Plekho1	protein_coding	111.721	111.498	151.469
ENSMUSG00000015747	Vps45	protein_coding	11.0979	12.7138	20.5817
ENSMUSG00000015748	Prpf3	protein_coding	62.2579	82.8422	58.5639
ENSMUSG00000015749	Anp32e	protein_coding	331.025	424.501	221.916
ENSMUSG00000015750	Aph1a	protein_coding	28.6391	43.2312	33.0137
ENSMUSG00000015755	Tab2	protein_coding	93.8539	81.9555	114.773
ENSMUSG00000015757	Ppil4	protein_coding	71.4867	64.8416	71.6844
ENSMUSG00000015759	Cnih1	protein_coding	109.86	153.713	92.4824
ENSMUSG00000015766	Eps8	protein_coding	2.14483	3.42243	2.67309
ENSMUSG00000015776	Med22	protein_coding	41.2711	62.1169	39.2481
ENSMUSG00000015790	Surf1	protein_coding	44.0541	85.52	53.6207
ENSMUSG00000015804	Med28	protein_coding	19.7931	49.709	39.0372
ENSMUSG00000015806	Qdpr	protein_coding	126.611	123.404	90.4602
ENSMUSG00000015812	Gnrh1	protein_coding	25.9451	8.38258	31.6569
ENSMUSG00000015837	Sqstm1	protein_coding	113.14	98.0475	96.1379
ENSMUSG00000015839	Nfe2l2	protein_coding	40.5888	36.0503	38.8163
ENSMUSG00000015846	Rxra	protein_coding	7.80789	16.5885	4.56797
ENSMUSG00000015869	Prpsap1	protein_coding	66.2235	74.2401	93.5803
ENSMUSG00000015880	Ncapg	protein_coding	69.9157	80.0791	56.6864
ENSMUSG00000015882	Lcorl	protein_coding	14.2118	14.4714	17.387
ENSMUSG00000015889	Lta4h	protein_coding	117.998	140.355	149.325
ENSMUSG00000015890	Amdhd1	protein_coding	0.312733	1.58778	2.97314
ENSMUSG00000015932	Dstn	protein_coding	43.4822	51.0926	58.7147
ENSMUSG00000015937	H2afy	protein_coding	2551.99	2659.82	2582.89
ENSMUSG00000015942	Gtf2ird2	protein_coding	26.3773	33.1081	34.5558
ENSMUSG00000015943	Bola1	protein_coding	65.0764	137.844	102.918
ENSMUSG00000015944	Castor2	protein_coding	9.02992	13.2201	10.6973
ENSMUSG00000015950	Ncf1	protein_coding	169.284	207.994	274.067
ENSMUSG00000015961	Adss	protein_coding	180.133	139.699	142.928
ENSMUSG00000015966	Il17rb	protein_coding	34.0063	18.8727	40.7762
ENSMUSG00000015968	Cacna1d	protein_coding	0.4488	1.92416	3.59744
ENSMUSG00000015970	Chdh	protein_coding	125.254	106.843	171.557
ENSMUSG00000015971	Actr8	protein_coding	15.6526	24.2358	24.0633
ENSMUSG00000015980	Lrrc27	protein_coding	1.14495	1.2683	0.93134
ENSMUSG00000015994	Fnta	protein_coding	55.1756	50.7941	60.3065
ENSMUSG00000016018	Mtrex	protein_coding	124.848	75.6317	88.8607
ENSMUSG00000016024	Lbp	protein_coding	2.03739	2.38709	2.54169
ENSMUSG00000016028	Celsr1	protein_coding	7.97915	10.3373	6.38558
ENSMUSG00000016087	Fli1	protein_coding	103.165	129.457	132.999
ENSMUSG00000016181	Utp25	protein_coding	28.2328	25.1951	32.2907
ENSMUSG00000016206	H2-M3	protein_coding	74.2383	134.193	66.2499
ENSMUSG00000016252	Atp5e	protein_coding	99.1679	63.0453	74.2656
ENSMUSG00000016253	Nelfcd	protein_coding	49.8973	75.2002	86.2095
ENSMUSG00000016256	Ctsz	protein_coding	107.71	120.042	128.992
ENSMUSG00000016257	Prelid3b	protein_coding	60.2444	93.827	53.9507
ENSMUSG00000016308	Ube2a	protein_coding	58.1507	56.8481	61.8716
ENSMUSG00000016319	Slc25a5	protein_coding	555.183	508.096	577.752
ENSMUSG00000016344	Ppdpf	protein_coding	73.389	57.5451	101.416
ENSMUSG00000016356	Col20a1	protein_coding	1.57035	0.897086	2.47031
ENSMUSG00000016382	Pls3	protein_coding	6.69943	3.08392	2.4977
ENSMUSG00000016386	Mpped2	protein_coding	4.5317	7.85638	6.05755
ENSMUSG00000016409	Nkap	protein_coding	47.0797	42.652	46.3931
ENSMUSG00000016427	Ndufa1	protein_coding	162.628	205.503	115.2
ENSMUSG00000016477	E2f3	protein_coding	63.3843	54.52	48.8221
ENSMUSG00000016481	Cr1l	protein_coding	20.3383	26.4092	20.9885
ENSMUSG00000016487	Ppfibp1	protein_coding	12.3071	14.8444	8.40357
ENSMUSG00000016493	Cd46	protein_coding	5.57662	3.3369	5.17916
ENSMUSG00000016494	Cd34	protein_coding	234.494	260.38	199.45
ENSMUSG00000016495	Plgrkt	protein_coding	49.4254	36.8313	43.1324
ENSMUSG00000016496	Cd274	protein_coding	15.4686	20.3769	12.5083
ENSMUSG00000016503	Gtf3a	protein_coding	70.8691	76.0354	71.4547
ENSMUSG00000016510	Mtif3	protein_coding	9.45115	17.9942	19.8203
ENSMUSG00000016520	Lnx2	protein_coding	17.113	11.9783	19.9766
ENSMUSG00000016526	Dyrk3	protein_coding	20.6077	12.0957	14.389
ENSMUSG00000016528	Mapkapk2	protein_coding	223.079	202.756	212.123
ENSMUSG00000016534	Lamp2	protein_coding	30.0805	25.0312	34.8409
ENSMUSG00000016541	Atxn10	protein_coding	194.46	172.256	194.546
ENSMUSG00000016552	Foxred2	protein_coding	57.8776	56.9579	58.6743
ENSMUSG00000016554	Eif3d	protein_coding	118.949	85.8868	126.478
ENSMUSG00000016559	H3f3b	protein_coding	957.293	720.861	821.756
ENSMUSG00000016619	Nup50	protein_coding	138.345	121.117	121.945
ENSMUSG00000016624	Phf21b	protein_coding	5.50443	2.34391	2.97897
ENSMUSG00000016637	Ift27	protein_coding	14.8041	14.764	19.219
ENSMUSG00000016664	Pacsin2	protein_coding	86.6444	80.8276	70.238
ENSMUSG00000016756	Cmah	protein_coding	192.258	155.407	264.908
ENSMUSG00000016757	Ttll12	protein_coding	33.0856	35.7848	36.0617
ENSMUSG00000016831	Tox4	protein_coding	63.9744	52.5994	56.2618
ENSMUSG00000016833	Mrps18c	protein_coding	24.2759	13.5755	20.8557
ENSMUSG00000016921	Srsf6	protein_coding	412.106	382.803	422.09
ENSMUSG00000016933	Plcg1	protein_coding	147.436	153.624	123.299
ENSMUSG00000016940	Kctd2	protein_coding	46.5498	26.5721	45.1694
ENSMUSG00000016946	Kctd5	protein_coding	21.2117	26.7947	21.5678
ENSMUSG00000016984	Etaa1	protein_coding	77.0242	56.0298	61.7157
ENSMUSG00000017002	Slpi	protein_coding	5.77469	5.21222	16.8647
ENSMUSG00000017009	Sdc4	protein_coding	75.5045	39.8437	82.122
ENSMUSG00000017119	Nbr1	protein_coding	75.1506	85.9322	95.577
ENSMUSG00000017132	Cyth1	protein_coding	136.399	119.11	127.945
ENSMUSG00000017144	Rnd3	protein_coding	3.75829	4.33666	1.05088
ENSMUSG00000017146	Brca1	protein_coding	69.9185	56.311	49.3722
ENSMUSG00000017176	Nt5c3b	protein_coding	52.9102	31.4714	46.3028
ENSMUSG00000017188	Coa3	protein_coding	69.218	114.539	50.1784
ENSMUSG00000017210	Med24	protein_coding	47.1754	50.17	58.2124
ENSMUSG00000017221	Psmd3	protein_coding	55.7898	68.878	48.9305
ENSMUSG00000017264	Exosc10	protein_coding	135.983	79.3616	129.238
ENSMUSG00000017286	Glod4	protein_coding	54.0106	57.1961	52.8822
ENSMUSG00000017288	Vps53	protein_coding	27.0662	42.3336	39.1836
ENSMUSG00000017291	Taok1	protein_coding	99.7228	95.1332	107.821
ENSMUSG00000017299	Dnttip1	protein_coding	88.4859	97.0966	90.5883
ENSMUSG00000017307	Acot8	protein_coding	23.127	16.1691	22.2624
ENSMUSG00000017376	Nlk	protein_coding	32.5952	19.3365	27.1676
ENSMUSG00000017386	Traf4	protein_coding	33.5785	23.1201	35.7558
ENSMUSG00000017390	Aldoc	protein_coding	2.0883	1.41367	2.20594
ENSMUSG00000017404	Rpl19	protein_coding	2014.29	1708.89	2394.46
ENSMUSG00000017405	Nek8	protein_coding	13.7013	6.1834	10.865
ENSMUSG00000017418	Arl5b	protein_coding	17.879	24.0343	15.5916
ENSMUSG00000017421	Zfp207	protein_coding	181.776	203.228	193.009
ENSMUSG00000017428	Psmd11	protein_coding	56.5501	41.4332	57.9428
ENSMUSG00000017466	Timp2	protein_coding	7.28753	7.49859	10.6505
ENSMUSG00000017478	Zc3h18	protein_coding	92.89	76.5875	91.593
ENSMUSG00000017485	Top2b	protein_coding	161.031	154.045	163.187
ENSMUSG00000017493	Igfbp4	protein_coding	228.501	342.967	125.316
ENSMUSG00000017499	Cdc6	protein_coding	78.4419	58.0755	56.479
ENSMUSG00000017548	Suz12	protein_coding	210.755	182.6	174.844
ENSMUSG00000017550	Atad5	protein_coding	90.8711	86.7608	86.2336
ENSMUSG00000017561	Crlf3	protein_coding	188.882	237.443	185.025
ENSMUSG00000017615	Tnfaip1	protein_coding	17.3212	20.74	18.1414
ENSMUSG00000017631	Abr	protein_coding	76.9613	76.572	81.1787
ENSMUSG00000017639	Rab11fip4	protein_coding	4.67424	2.37317	3.58004
ENSMUSG00000017664	Slc35c2	protein_coding	72.25	79.1588	90.1126
ENSMUSG00000017670	Elmo2	protein_coding	30.9019	31.783	40.2915
ENSMUSG00000017677	Wsb1	protein_coding	136.632	177.864	133.491
ENSMUSG00000017679	Ttpal	protein_coding	19.0204	9.55997	16.1509
ENSMUSG00000017686	Rhot1	protein_coding	46.363	40.9599	43.4033
ENSMUSG00000017692	Rhbdl3	protein_coding	8.15661	26.796	8.94403
ENSMUSG00000017697	Ada	protein_coding	28.1747	36.0976	38.2804
ENSMUSG00000017707	Serinc3	protein_coding	1016.4	1032.68	999.315
ENSMUSG00000017713	Tha1	protein_coding	7.41515	24.3058	17.8967
ENSMUSG00000017715	Pgs1	protein_coding	34.1438	39.3555	39.3002
ENSMUSG00000017716	Birc5	protein_coding	71.217	102.823	63.8476
ENSMUSG00000017718	Afmid	protein_coding	6.89949	3.80165	9.5713
ENSMUSG00000017721	Pigt	protein_coding	95.4752	83.7389	77.962
ENSMUSG00000017747	Ghdc	protein_coding	6.04688	6.85411	10.2235
ENSMUSG00000017756	Slc12a7	protein_coding	22.0522	32.3444	21.4229
ENSMUSG00000017760	Ctsa	protein_coding	66.961	60.1672	84.0535
ENSMUSG00000017764	Zswim1	protein_coding	6.53398	6.91121	9.13507
ENSMUSG00000017765	Slc12a4	protein_coding	8.93546	7.18675	13.7819
ENSMUSG00000017774	Myo1c	protein_coding	97.5007	67.3651	105.541
ENSMUSG00000017776	Crk	protein_coding	76.2728	92.6464	82.8918
ENSMUSG00000017778	Cox7c	protein_coding	149.283	190.617	120.266
ENSMUSG00000017781	Pitpna	protein_coding	184.376	182.751	171.661
ENSMUSG00000017801	Mlx	protein_coding	34.8452	37.6902	33.2543
ENSMUSG00000017802	Retreg3	protein_coding	36.7066	51.7319	68.3072
ENSMUSG00000017830	Dhx58	protein_coding	42.1139	15.2727	37.3978
ENSMUSG00000017831	Rab5a	protein_coding	51.6124	43.6919	52.5182
ENSMUSG00000017837	Nkiras2	protein_coding	25.6043	21.0572	20.1173
ENSMUSG00000017843	Ppp2r5c	protein_coding	74.4699	68.1957	77.569
ENSMUSG00000017858	Ift52	protein_coding	60.9321	67.771	70.7195
ENSMUSG00000017861	Mybl2	protein_coding	70.1526	73.1408	44.9736
ENSMUSG00000017897	Eya2	protein_coding	9.71001	6.74616	5.71597
ENSMUSG00000017929	B4galt5	protein_coding	33.1286	46.2209	31.1562
ENSMUSG00000017950	Hnf4a	protein_coding	18.0343	17.9939	13.3302
ENSMUSG00000017978	Cadps2	protein_coding	2.80974	1.44663	1.59343
ENSMUSG00000017999	Ddx27	protein_coding	164.801	142.684	132.112
ENSMUSG00000018001	Cyth3	protein_coding	4.41262	9.53162	9.51182
ENSMUSG00000018008	Cyth4	protein_coding	95.3926	102.005	165.507
ENSMUSG00000018012	Rac3	protein_coding	2.04945	16.0539	3.27464
ENSMUSG00000018040	Rrp7a	protein_coding	57.2636	60.5977	49.7278
ENSMUSG00000018042	Cyb5r3	protein_coding	28.0091	21.7332	30.4406
ENSMUSG00000018068	Ints2	protein_coding	35.0409	31.3057	29.414
ENSMUSG00000018076	Med13l	protein_coding	202.275	169.588	219.962
ENSMUSG00000018102	Hist1h2bc	protein_coding	823.777	812.922	843.4
ENSMUSG00000018143	Mafk	protein_coding	84.524	54.5907	86.9397
ENSMUSG00000018160	Med1	protein_coding	92.1647	89.8532	99.6487
ENSMUSG00000018166	Erbb3	protein_coding	4.8453	3.96158	3.94132
ENSMUSG00000018167	Stard3	protein_coding	31.1833	40.4178	38.2105
ENSMUSG00000018169	Mfng	protein_coding	105.608	90.7182	78.0006
ENSMUSG00000018171	Vmp1	protein_coding	91.8716	69.2758	76.7719
ENSMUSG00000018189	Uchl5	protein_coding	95.347	119.229	81.6091
ENSMUSG00000018196	Glrx2	protein_coding	7.8112	11.5688	11.3431
ENSMUSG00000018199	Ro60	protein_coding	3.33291	4.59299	6.07979
ENSMUSG00000018209	Stk4	protein_coding	231.918	238.512	254.046
ENSMUSG00000018239	Zcchc10	protein_coding	48.9873	24.8714	63.3137
ENSMUSG00000018286	Psmb6	protein_coding	204.65	180.291	130.959
ENSMUSG00000018287	Spag7	protein_coding	117.278	118.957	200.548
ENSMUSG00000018293	Pfn1	protein_coding	454.039	515.146	553.515
ENSMUSG00000018322	Tomm34	protein_coding	57.9052	82.1911	89.9747
ENSMUSG00000018326	Ywhab	protein_coding	225.492	223.078	229.984
ENSMUSG00000018334	Ksr1	protein_coding	19.9861	19.0496	19.9694
ENSMUSG00000018340	Anxa6	protein_coding	128.815	99.1834	140.968
ENSMUSG00000018341	Il12rb2	protein_coding	5.38808	12.7661	7.812
ENSMUSG00000018347	Zkscan6	protein_coding	16.4454	28.5342	28.7512
ENSMUSG00000018362	Kpna2	protein_coding	120.765	80.1904	63.8358
ENSMUSG00000018363	Smurf2	protein_coding	32.3456	26.1383	45.2133
ENSMUSG00000018372	Cep95	protein_coding	58.8715	37.7169	66.5518
ENSMUSG00000018377	Vezf1	protein_coding	23.8607	21.1375	34.5097
ENSMUSG00000018378	Cuedc1	protein_coding	1.67042	1.46337	0.915838
ENSMUSG00000018379	Srsf1	protein_coding	254.254	237.844	164.174
ENSMUSG00000018381	Abi3	protein_coding	31.2658	29.0638	44.2476
ENSMUSG00000018395	Kif3a	protein_coding	35.7872	28.7283	28.8335
ENSMUSG00000018398	44082	protein_coding	5.28632	1.89454	3.26931
ENSMUSG00000018401	Mtmr4	protein_coding	43.0736	37.9473	41.3911
ENSMUSG00000018405	Mrm1	protein_coding	20.0633	25.734	16.5349
ENSMUSG00000018412	Kansl1	protein_coding	102.241	115.086	119.465
ENSMUSG00000018415	Gid4	protein_coding	47.4628	60.0627	46.3976
ENSMUSG00000018417	Myo1b	protein_coding	1.22773	0.926096	0.470805
ENSMUSG00000018425	Dhx40	protein_coding	13.4147	13.6216	20.1052
ENSMUSG00000018427	Ypel2	protein_coding	10.8953	7.61348	6.20222
ENSMUSG00000018428	Akap1	protein_coding	43.5476	38.7028	31.4423
ENSMUSG00000018433	Nol11	protein_coding	55.8269	39.6098	38.808
ENSMUSG00000018442	Derl2	protein_coding	14.8152	9.83807	15.939
ENSMUSG00000018446	C1qbp	protein_coding	192.898	186.896	125.854
ENSMUSG00000018449	Rpain	protein_coding	34.4996	51.6683	44.248
ENSMUSG00000018470	Kcnab3	protein_coding	0.660668	1.07337	1.92123
ENSMUSG00000018474	Chd3	protein_coding	204.593	195.593	208.471
ENSMUSG00000018476	Kdm6b	protein_coding	119.122	58.7049	89.8088
ENSMUSG00000018481	Appbp2	protein_coding	63.1426	78.1531	63.0235
ENSMUSG00000018500	Adora2b	protein_coding	3.28293	5.41704	2.75389
ENSMUSG00000018501	Ncor1	protein_coding	242.944	211.329	280.483
ENSMUSG00000018507	Trpv2	protein_coding	59.2533	55.0247	55.4163
ENSMUSG00000018509	Cenpv	protein_coding	15.2596	6.79229	10.9886
ENSMUSG00000018537	Pcgf2	protein_coding	7.08597	20.7136	4.80329
ENSMUSG00000018541	Cwc25	protein_coding	31.241	19.9314	27.9034
ENSMUSG00000018547	Pip4k2b	protein_coding	71.4352	61.4569	64.195
ENSMUSG00000018548	Trim37	protein_coding	94.2471	91.0116	81.8766
ENSMUSG00000018559	Ctdnep1	protein_coding	62.5444	57.7835	68.9837
ENSMUSG00000018565	Elp5	protein_coding	49.1769	36.865	27.8705
ENSMUSG00000018567	Gabarap	protein_coding	97.5148	109.233	99.653
ENSMUSG00000018570	2810408A11Rik	protein_coding	28.7759	30.1937	32.5425
ENSMUSG00000018572	Phf23	protein_coding	43.489	46.2738	52.6514
ENSMUSG00000018574	Acadvl	protein_coding	41.5771	45.2237	49.4977
ENSMUSG00000018583	G3bp1	protein_coding	245.319	221.15	195.222
ENSMUSG00000018585	Atox1	protein_coding	58.7787	68.2117	97.8305
ENSMUSG00000018599	Mief2	protein_coding	19.0954	8.20886	8.73011
ENSMUSG00000018651	Tada2a	protein_coding	39.842	25.0753	25.6267
ENSMUSG00000018654	Ikzf1	protein_coding	513.815	427.32	493.381
ENSMUSG00000018659	Pnpo	protein_coding	28.0848	33.9062	31.991
ENSMUSG00000018661	Cog1	protein_coding	29.9085	29.7531	51.8756
ENSMUSG00000018666	Cbx1	protein_coding	174.841	171.704	215.372
ENSMUSG00000018669	Cdk5rap3	protein_coding	76.368	57.6804	56.314
ENSMUSG00000018672	Copz2	protein_coding	1.71451	1.39276	4.41053
ENSMUSG00000018677	Slc25a39	protein_coding	58.5151	75.5971	61.9138
ENSMUSG00000018678	Sp2	protein_coding	30.7153	17.5649	26.9127
ENSMUSG00000018697	Aatf	protein_coding	219.168	241.44	178.721
ENSMUSG00000018707	Dync1h1	protein_coding	255.744	242.798	278.659
ENSMUSG00000018733	Pex12	protein_coding	9.36771	6.26826	6.71517
ENSMUSG00000018736	Ndel1	protein_coding	82.7415	43.9586	55.9688
ENSMUSG00000018740	Slc25a35	protein_coding	1.02954	5.99444	4.37574
ENSMUSG00000018750	Zbtb4	protein_coding	5.82978	4.92519	9.02427
ENSMUSG00000018761	Mpdu1	protein_coding	20.8053	15.249	26.5944
ENSMUSG00000018765	Fxr2	protein_coding	126.657	121.465	101.636
ENSMUSG00000018770	Atp5g3	protein_coding	118.724	113.858	90.0791
ENSMUSG00000018774	Cd68	protein_coding	40.3559	33.6389	21.221
ENSMUSG00000018796	Acsl1	protein_coding	13.2531	9.24059	15.7522
ENSMUSG00000018809	Smyd4	protein_coding	13.3796	22.732	17.1164
ENSMUSG00000018819	Lsp1	protein_coding	164.917	162.557	217.434
ENSMUSG00000018820	Zfyve27	protein_coding	22.4995	29.9746	24.674
ENSMUSG00000018821	Avpi1	protein_coding	5.51305	3.73205	8.90669
ENSMUSG00000018841	Rad51d	protein_coding	30.0689	32.7062	32.0351
ENSMUSG00000018846	Pank3	protein_coding	46.9611	45.0275	38.2309
ENSMUSG00000018848	Rars	protein_coding	113.815	90.2652	101.393
ENSMUSG00000018858	Mrpl58	protein_coding	20.5642	20.766	31.7685
ENSMUSG00000018861	Fdxr	protein_coding	44.6558	69.5922	68.9589
ENSMUSG00000018882	Mrpl45	protein_coding	41.4144	32.5764	48.1148
ENSMUSG00000018899	Irf1	protein_coding	166.811	108.862	120.868
ENSMUSG00000018900	Slc22a5	protein_coding	12.8608	10.3892	25.2998
ENSMUSG00000018909	Arrb1	protein_coding	20.5626	20.3638	24.6279
ENSMUSG00000018921	Pelp1	protein_coding	147.449	137.093	87.0363
ENSMUSG00000018923	Med11	protein_coding	60.0778	80.1142	49.7892
ENSMUSG00000018927	Ccl6	protein_coding	0.421797	3.85472	1.88707
ENSMUSG00000018930	Ccl4	protein_coding	500.162	145.607	231.593
ENSMUSG00000018931	Natd1	protein_coding	2.85237	5.24965	8.87298
ENSMUSG00000018932	Map2k3	protein_coding	45.0072	32.7101	44.5897
ENSMUSG00000018965	Ywhah	protein_coding	195.814	190.18	153.351
ENSMUSG00000018974	Sart3	protein_coding	162.079	177.897	140.039
ENSMUSG00000018983	E2f2	protein_coding	35.9022	19.9996	26.2789
ENSMUSG00000018986	Slfn3	protein_coding	14.9716	15.0921	13.5576
ENSMUSG00000018995	Nars2	protein_coding	11.3563	11.8074	11.2431
ENSMUSG00000018999	Slc35b4	protein_coding	32.671	35.4368	29.8514
ENSMUSG00000019027	Dnah1	protein_coding	0.580484	2.65247	0.681716
ENSMUSG00000019039	Dalrd3	protein_coding	62.067	62.2424	84.062
ENSMUSG00000019054	Fis1	protein_coding	114.85	173.586	117.587
ENSMUSG00000019055	Plod1	protein_coding	5.48398	1.25009	4.06825
ENSMUSG00000019066	Rab3d	protein_coding	15.2472	14.841	16.5489
ENSMUSG00000019080	Mfsd3	protein_coding	1.69552	11.8952	2.41358
ENSMUSG00000019082	Slc25a22	protein_coding	19.7747	24.2496	22.2941
ENSMUSG00000019087	Atp6ap1	protein_coding	48.0397	66.3111	68.0031
ENSMUSG00000019088	Dnase1l1	protein_coding	4.81904	4.5309	15.6708
ENSMUSG00000019122	Ccl9	protein_coding	4.59994	4.29217	5.56204
ENSMUSG00000019132	BC005537	protein_coding	181.159	203.866	178.587
ENSMUSG00000019139	Isyna1	protein_coding	73.195	40.3968	66.3969
ENSMUSG00000019143	Hars2	protein_coding	39.723	47.7919	42.0541
ENSMUSG00000019158	Tmem160	protein_coding	111.468	100.998	107.411
ENSMUSG00000019173	Rab5c	protein_coding	85.5821	84.4491	104.791
ENSMUSG00000019179	Mdh2	protein_coding	176.528	140.077	194.449
ENSMUSG00000019188	H13	protein_coding	129.199	117.259	146.84
ENSMUSG00000019189	Rnf145	protein_coding	38.605	55.8878	39.6437
ENSMUSG00000019194	Scn1b	protein_coding	10.7928	14.8881	10.2493
ENSMUSG00000019210	Atp6v1e1	protein_coding	64.2912	50.6923	66.4476
ENSMUSG00000019214	Chtf18	protein_coding	31.2909	18.4257	19.7362
ENSMUSG00000019254	Ppp1r12c	protein_coding	153.944	136.245	126.511
ENSMUSG00000019256	Ahr	protein_coding	6.38821	3.86709	4.25952
ENSMUSG00000019261	Map1s	protein_coding	23.9127	19.3094	28.2876
ENSMUSG00000019295	Tmem129	protein_coding	18.5768	16.6868	25.5724
ENSMUSG00000019297	Nop9	protein_coding	52.4011	70.8108	43.7896
ENSMUSG00000019302	Atp6v0a1	protein_coding	19.2861	26.2678	22.798
ENSMUSG00000019303	Psmc3ip	protein_coding	67.8831	76.5419	53.5668
ENSMUSG00000019320	Noxo1	protein_coding	2.13593	4.59291	4.63742
ENSMUSG00000019338	Zfp687	protein_coding	42.6774	35.3918	38.6277
ENSMUSG00000019362	D8Ertd738e	protein_coding	333.393	269.58	378.045
ENSMUSG00000019370	Calm3	protein_coding	570.813	505.29	542.325
ENSMUSG00000019373	Cops3	protein_coding	153.88	124.647	149.554
ENSMUSG00000019428	Fkbp8	protein_coding	115.767	122.051	121.068
ENSMUSG00000019432	Ddx39b	protein_coding	395.074	330.902	371.422
ENSMUSG00000019433	Gipc1	protein_coding	42.914	46.6884	56.8139
ENSMUSG00000019437	Tlcd1	protein_coding	5.34099	4.48174	7.36256
ENSMUSG00000019461	Plscr3	protein_coding	66.7415	103.305	95.227
ENSMUSG00000019464	Ptger1	protein_coding	0.624119	0.422496	0.853181
ENSMUSG00000019467	Arhgef25	protein_coding	5.49741	3.84979	2.65029
ENSMUSG00000019470	Xab2	protein_coding	68.8443	49.3937	71.9391
ENSMUSG00000019471	Cdc37	protein_coding	172.326	161.191	148.561
ENSMUSG00000019478	Rab4a	protein_coding	16.8059	10.9391	7.9525
ENSMUSG00000019487	Trip10	protein_coding	15.833	15.4728	21.9694
ENSMUSG00000019494	Cops6	protein_coding	69.5656	74.5967	68.5841
ENSMUSG00000019505	Ubb	protein_coding	2353.36	1449.1	2454.16
ENSMUSG00000019518	Ap4m1	protein_coding	47.594	50.3357	65.0793
ENSMUSG00000019528	Gyg	protein_coding	29.878	28.5349	45.0686
ENSMUSG00000019539	Rcn3	protein_coding	33.7333	17.0148	46.114
ENSMUSG00000019564	Arid3a	protein_coding	26.8166	30.9622	37.3777
ENSMUSG00000019578	Ubxn6	protein_coding	19.7106	14.8757	20.705
ENSMUSG00000019579	Mydgf	protein_coding	37.1407	26.2957	36.3958
ENSMUSG00000019590	Cyb561	protein_coding	2.59077	0.420916	0.695446
ENSMUSG00000019659	Ccdc12	protein_coding	144.596	151.963	97.0512
ENSMUSG00000019689	Fmc1	protein_coding	26.9225	92.6134	43.6316
ENSMUSG00000019699	Akt3	protein_coding	116.14	125.283	125.147
ENSMUSG00000019710	Mrpl24	protein_coding	163.512	157.238	135.379
ENSMUSG00000019715	Gle1	protein_coding	54.7912	54.8152	47.3007
ENSMUSG00000019726	Lyst	protein_coding	49.3758	57.2892	46.7088
ENSMUSG00000019731	Slc35e1	protein_coding	48.1037	39.7301	38.4574
ENSMUSG00000019734	Tmc4	protein_coding	7.87198	12.3942	13.7015
ENSMUSG00000019737	Syne4	protein_coding	2.69851	2.08772	1.43724
ENSMUSG00000019738	Polr2i	protein_coding	21.5518	13.9552	23.4064
ENSMUSG00000019761	Krt10	protein_coding	3.58148	2.18203	0.801155
ENSMUSG00000019763	Rmnd1	protein_coding	34.6834	23.6093	33.0453
ENSMUSG00000019768	Esr1	protein_coding	44.4543	48.7473	30.8701
ENSMUSG00000019773	Fbxo5	protein_coding	80.5131	78.3004	83.4983
ENSMUSG00000019774	Mtrf1l	protein_coding	40.3986	51.1592	43.7563
ENSMUSG00000019777	Hdac2	protein_coding	166.436	146.75	143.944
ENSMUSG00000019782	Rwdd1	protein_coding	103.803	95.0799	71.4059
ENSMUSG00000019790	Stxbp5	protein_coding	21.3662	20.7879	18.1026
ENSMUSG00000019791	Hint3	protein_coding	10.4947	6.68645	9.97343
ENSMUSG00000019792	Trmt11	protein_coding	28.1711	28.3883	24.09
ENSMUSG00000019794	Katna1	protein_coding	47.6868	35.7257	30.1885
ENSMUSG00000019795	Pcmt1	protein_coding	20.3804	27.2943	18.6398
ENSMUSG00000019796	Lrp11	protein_coding	0.830667	0.674783	0.867137
ENSMUSG00000019797	1700021F05Rik	protein_coding	5.48509	6.68362	7.87312
ENSMUSG00000019802	Sec63	protein_coding	70.3531	57.833	70.5925
ENSMUSG00000019804	Snx3	protein_coding	238.712	273.134	254.706
ENSMUSG00000019806	Aig1	protein_coding	13.9964	16.4696	12.2474
ENSMUSG00000019808	Adat2	protein_coding	37.7013	34.0874	17.3292
ENSMUSG00000019809	Pex3	protein_coding	14.2161	12.3268	21.6172
ENSMUSG00000019810	Fuca2	protein_coding	33.6719	27.328	44.1897
ENSMUSG00000019813	Cep57l1	protein_coding	33.5796	40.733	32.7092
ENSMUSG00000019814	Ltv1	protein_coding	104.893	69.68	74.01
ENSMUSG00000019818	Cd164	protein_coding	110.786	127.529	109.35
ENSMUSG00000019820	Utrn	protein_coding	112.343	81.2258	102.635
ENSMUSG00000019822	Smpd2	protein_coding	13.8953	22.8851	12.9828
ENSMUSG00000019823	Mical1	protein_coding	33.305	31.0216	39.2812
ENSMUSG00000019826	Zbtb24	protein_coding	19.5821	20.2593	20.4143
ENSMUSG00000019832	Rab32	protein_coding	26.3812	16.1057	27.6964
ENSMUSG00000019837	Gtf3c6	protein_coding	123.009	112.34	134.33
ENSMUSG00000019838	Slc16a10	protein_coding	37.671	41.4919	33.7301
ENSMUSG00000019841	Rev3l	protein_coding	47.6158	44.5331	50.3264
ENSMUSG00000019842	Traf3ip2	protein_coding	21.7671	18.3495	24.4607
ENSMUSG00000019843	Fyn	protein_coding	103.339	97.9725	127.421
ENSMUSG00000019845	Tube1	protein_coding	12.4127	19.6173	11.5063
ENSMUSG00000019849	Prep	protein_coding	22.1951	15.7516	27.3418
ENSMUSG00000019850	Tnfaip3	protein_coding	90.4758	8.40512	34.6885
ENSMUSG00000019852	Arfgef3	protein_coding	1.53201	1.63474	0.58085
ENSMUSG00000019854	Reps1	protein_coding	83.9587	78.8976	87.3607
ENSMUSG00000019856	Fam184a	protein_coding	10.0141	10.5982	19.8769
ENSMUSG00000019857	Asf1a	protein_coding	43.7043	40.3632	48.8819
ENSMUSG00000019861	Gopc	protein_coding	21.9717	18.101	19.3197
ENSMUSG00000019863	Qrsl1	protein_coding	22.4637	26.1821	22.394
ENSMUSG00000019864	Rtn4ip1	protein_coding	17.7893	23.1282	15.062
ENSMUSG00000019866	Crybg1	protein_coding	6.50435	6.30893	7.38349
ENSMUSG00000019868	Vta1	protein_coding	39.4789	93.425	42.0978
ENSMUSG00000019872	Smpdl3a	protein_coding	19.0656	25.3165	22.3495
ENSMUSG00000019873	Reep3	protein_coding	20.2805	19.8365	26.8524
ENSMUSG00000019876	Pkib	protein_coding	5.55011	8.92593	14.7476
ENSMUSG00000019877	Serinc1	protein_coding	75.4185	66.1319	88.2996
ENSMUSG00000019878	Hsf2	protein_coding	13.8456	9.68406	14.3253
ENSMUSG00000019883	Echdc1	protein_coding	18.6299	15.842	13.4465
ENSMUSG00000019889	Ptprk	protein_coding	1.73262	1.84586	0.889518
ENSMUSG00000019897	Ccdc59	protein_coding	43.4373	42.7707	42.7925
ENSMUSG00000019907	Ppp1r12a	protein_coding	160.394	114.745	173.007
ENSMUSG00000019916	P4ha1	protein_coding	42.8805	42.9812	50.4305
ENSMUSG00000019917	44084	protein_coding	8.03381	2.47203	2.99519
ENSMUSG00000019920	Lims1	protein_coding	110.024	148.463	105.502
ENSMUSG00000019923	Zwint	protein_coding	96.0494	74.5569	94.6801
ENSMUSG00000019927	Ube2d1	protein_coding	14.8965	17.9405	25.1857
ENSMUSG00000019942	Cdk1	protein_coding	70.4338	88.0368	47.4556
ENSMUSG00000019943	Atp2b1	protein_coding	31.7915	27.7351	24.9851
ENSMUSG00000019944	Rhobtb1	protein_coding	14.8933	21.0076	14.2879
ENSMUSG00000019945	Cabcoco1	protein_coding	27.2973	8.52871	32.5442
ENSMUSG00000019947	Arid5b	protein_coding	17.5358	18.8762	21.8439
ENSMUSG00000019948	Actr6	protein_coding	52.3077	46.5236	29.0387
ENSMUSG00000019951	Uhrf1bp1l	protein_coding	36.2371	36.796	53.5051
ENSMUSG00000019952	Poc1b	protein_coding	23.807	39.541	32.8421
ENSMUSG00000019960	Dusp6	protein_coding	144.439	74.131	96.9302
ENSMUSG00000019961	Tmpo	protein_coding	248.417	269.899	225.757
ENSMUSG00000019969	Psen1	protein_coding	89.6355	66.6397	97.8388
ENSMUSG00000019970	Sgk1	protein_coding	3.47447	1.41122	1.209
ENSMUSG00000019971	Cep290	protein_coding	57.8093	47.3181	52.9946
ENSMUSG00000019975	Ikbip	protein_coding	6.67646	19.0136	13.0465
ENSMUSG00000019977	Hbs1l	protein_coding	63.5367	57.3432	73.3904
ENSMUSG00000019978	Epb41l2	protein_coding	44.4315	40.6375	41.079
ENSMUSG00000019979	Apaf1	protein_coding	35.9777	39.2576	29.2654
ENSMUSG00000019982	Myb	protein_coding	648.782	730.177	770.509
ENSMUSG00000019984	Med23	protein_coding	52.7793	39.7498	46.6308
ENSMUSG00000019986	Ahi1	protein_coding	20.9446	13.4322	22.2531
ENSMUSG00000019988	Nedd1	protein_coding	41.7335	45.6659	27.9962
ENSMUSG00000019990	Pde7b	protein_coding	2.06865	0.803153	0.816606
ENSMUSG00000019992	Mtfr2	protein_coding	100.921	90.3523	36.2075
ENSMUSG00000019996	Map7	protein_coding	64.6443	57.0668	50.8519
ENSMUSG00000019998	Stx7	protein_coding	31.9066	29.3908	50.264
ENSMUSG00000020003	Pex7	protein_coding	17.0622	19.7732	20.1691
ENSMUSG00000020007	Il20ra	protein_coding	5.30113	12.6656	15.6948
ENSMUSG00000020009	Ifngr1	protein_coding	120.337	152.572	117.788
ENSMUSG00000020014	Cfap54	protein_coding	0.387739	1.52238	1.01191
ENSMUSG00000020015	Cdk17	protein_coding	67.9328	85.9265	74.8705
ENSMUSG00000020017	Hal	protein_coding	0.341109	1.66258	0.305216
ENSMUSG00000020018	Snrpf	protein_coding	319.351	268.572	454.269
ENSMUSG00000020022	Ndufa12	protein_coding	87.3421	127.399	75.291
ENSMUSG00000020023	Tmcc3	protein_coding	0.952625	0.752358	1.24306
ENSMUSG00000020024	Cep83	protein_coding	89.0797	82.4133	80.1141
ENSMUSG00000020027	Socs2	protein_coding	12.8293	11.4139	13.5717
ENSMUSG00000020029	Nudt4	protein_coding	97.1173	77.5988	61.8628
ENSMUSG00000020034	Tcp11l2	protein_coding	28.5188	12.7463	24.5081
ENSMUSG00000020038	Cry1	protein_coding	35.4761	41.4325	36.0026
ENSMUSG00000020042	Btbd11	protein_coding	1.62247	0.842901	1.64587
ENSMUSG00000020048	Hsp90b1	protein_coding	798.899	628.719	750.341
ENSMUSG00000020056	Washc3	protein_coding	18.9448	25.5929	19.229
ENSMUSG00000020063	Sirt1	protein_coding	44.7373	36.9187	47.946
ENSMUSG00000020064	Herc4	protein_coding	88.2764	66.8045	69.8004
ENSMUSG00000020069	Hnrnph3	protein_coding	112.572	148.1	135.986
ENSMUSG00000020070	Rufy2	protein_coding	13.2133	15.6453	18.173
ENSMUSG00000020072	Pbld2	protein_coding	4.73203	3.41001	0.68292
ENSMUSG00000020074	Ccar1	protein_coding	160.654	142.005	156.497
ENSMUSG00000020075	Ddx21	protein_coding	434.612	328.044	254.766
ENSMUSG00000020076	Ddx50	protein_coding	71.9079	81.5937	63.7268
ENSMUSG00000020077	Srgn	protein_coding	490.27	368.297	383.113
ENSMUSG00000020078	Vps26a	protein_coding	102.847	96.5035	86.1625
ENSMUSG00000020079	Supv3l1	protein_coding	54.9547	52.5655	51.4824
ENSMUSG00000020086	H2afy2	protein_coding	2.0016	4.59514	10.5123
ENSMUSG00000020087	Tysnd1	protein_coding	52.661	46.747	52.6485
ENSMUSG00000020088	Sar1a	protein_coding	84.4175	72.5634	69.1721
ENSMUSG00000020089	Ppa1	protein_coding	62.8764	31.5257	39.3938
ENSMUSG00000020091	Eif4ebp2	protein_coding	143.139	179.201	126.093
ENSMUSG00000020092	Pald1	protein_coding	3.0886	3.05148	2.61422
ENSMUSG00000020097	Sgpl1	protein_coding	35.2495	46.3059	36.7374
ENSMUSG00000020100	Slc29a3	protein_coding	62.7529	58.5365	62.8511
ENSMUSG00000020101	Vsir	protein_coding	13.2127	17.3264	14.1869
ENSMUSG00000020102	Slc16a7	protein_coding	11.6073	13.637	15.915
ENSMUSG00000020107	Anapc16	protein_coding	28.0245	30.532	27.0437
ENSMUSG00000020108	Ddit4	protein_coding	39.4741	15.7703	36.1889
ENSMUSG00000020109	Dnajb12	protein_coding	40.6767	46.7808	61.9594
ENSMUSG00000020111	Micu1	protein_coding	22.0562	27.8914	27.6038
ENSMUSG00000020114	Cand1	protein_coding	94.4029	96.7788	84.9658
ENSMUSG00000020115	Tbk1	protein_coding	96.8675	95.1663	113.054
ENSMUSG00000020116	Pno1	protein_coding	68.3485	64.9251	44.3878
ENSMUSG00000020120	Plek	protein_coding	110.632	100.77	121.568
ENSMUSG00000020121	Srgap1	protein_coding	2.69454	3.99892	2.20236
ENSMUSG00000020124	Usp15	protein_coding	63.3561	54.3984	54.9574
ENSMUSG00000020128	Vps54	protein_coding	81.153	68.9518	79.0479
ENSMUSG00000020130	Tbc1d15	protein_coding	113.986	89.853	140.706
ENSMUSG00000020131	Pcsk4	protein_coding	4.99119	2.59906	6.44134
ENSMUSG00000020132	Rab21	protein_coding	93.2343	78.7539	82.4673
ENSMUSG00000020133	2310011J03Rik	protein_coding	44.9959	65.7375	27.9877
ENSMUSG00000020134	Peli1	protein_coding	61.9865	59.1296	44.8416
ENSMUSG00000020137	Thap2	protein_coding	21.207	28.3228	29.8301
ENSMUSG00000020143	Dock2	protein_coding	238.635	165.94	259.976
ENSMUSG00000020149	Rab1a	protein_coding	116.887	89.6498	93.0634
ENSMUSG00000020152	Actr2	protein_coding	281.085	330.084	250.027
ENSMUSG00000020153	Ndufs7	protein_coding	137.058	130.67	91.9279
ENSMUSG00000020156	Pwwp3a	protein_coding	29.4125	25.2285	22.5579
ENSMUSG00000020160	Meis1	protein_coding	73.2001	63.4342	86.5555
ENSMUSG00000020163	Uqcr11	protein_coding	202.569	220.086	200.806
ENSMUSG00000020166	Cnot2	protein_coding	165.969	146.555	175.971
ENSMUSG00000020167	Tcf3	protein_coding	190.078	170.168	221.192
ENSMUSG00000020170	Frs2	protein_coding	38.1289	42.5403	31.9482
ENSMUSG00000020171	Yeats4	protein_coding	261.65	261.882	266.015
ENSMUSG00000020175	Rab36	protein_coding	1.71545	7.21647	5.55045
ENSMUSG00000020178	Adora2a	protein_coding	10.2615	15.5669	16.0404
ENSMUSG00000020180	Snrpd3	protein_coding	58.0712	61.8705	43.4236
ENSMUSG00000020184	Mdm2	protein_coding	121.843	115.933	95.2444
ENSMUSG00000020185	E2f7	protein_coding	20.2959	17.4088	16.1675
ENSMUSG00000020186	Csrp2	protein_coding	6.9749	9.56134	7.41115
ENSMUSG00000020189	Osbpl8	protein_coding	151.465	132.458	161.734
ENSMUSG00000020190	Mknk2	protein_coding	187.141	213.139	167.863
ENSMUSG00000020191	Spata48	protein_coding	1.21724	5.35607	4.31125
ENSMUSG00000020193	Zpbp	protein_coding	7.93128	7.05822	8.37252
ENSMUSG00000020196	Cabin1	protein_coding	77.1706	64.979	73.3154
ENSMUSG00000020198	Ap3d1	protein_coding	75.2114	59.3377	97.8014
ENSMUSG00000020205	Phlda1	protein_coding	18.0268	9.76257	12.6735
ENSMUSG00000020211	Sf3a2	protein_coding	132.739	91.6894	155.792
ENSMUSG00000020212	Mdm1	protein_coding	35.7777	41.466	26.3346
ENSMUSG00000020219	Timm13	protein_coding	89.1873	129.536	93.2677
ENSMUSG00000020220	Vps13d	protein_coding	49.1332	49.9686	55.3471
ENSMUSG00000020224	Llph	protein_coding	133.925	135.297	133.387
ENSMUSG00000020225	Tmbim4	protein_coding	29.1879	19.9573	30.6772
ENSMUSG00000020227	Irak3	protein_coding	4.53122	2.71883	11.7486
ENSMUSG00000020228	Helb	protein_coding	46.6121	44.9529	51.2047
ENSMUSG00000020230	Prmt2	protein_coding	1.34361	8.18601	5.00929
ENSMUSG00000020231	Dip2a	protein_coding	8.80164	6.45738	12.8337
ENSMUSG00000020232	Hmg20b	protein_coding	56.7423	48.8284	57.5483
ENSMUSG00000020234	4930404N11Rik	protein_coding	3.67537	1.31719	10.3979
ENSMUSG00000020235	Fzr1	protein_coding	57.358	79.484	62.4549
ENSMUSG00000020238	Ncln	protein_coding	66.1529	67.6724	74.051
ENSMUSG00000020246	Hcfc2	protein_coding	13.3895	15.4181	14.8213
ENSMUSG00000020248	Nfyb	protein_coding	55.4249	45.5092	67.6722
ENSMUSG00000020250	Txnrd1	protein_coding	113.793	89.6177	97.8756
ENSMUSG00000020251	Glt8d2	protein_coding	0.327873	0.66586	2.42033
ENSMUSG00000020253	Ppm1m	protein_coding	46.098	59.2914	40.1537
ENSMUSG00000020255	D10Wsu102e	protein_coding	2.54261	2.16231	2.67942
ENSMUSG00000020257	Wdr82	protein_coding	114.148	101.117	109.375
ENSMUSG00000020258	Glyctk	protein_coding	3.22257	7.63531	6.3076
ENSMUSG00000020260	Pofut2	protein_coding	17.2991	8.88056	12.4691
ENSMUSG00000020261	Slc36a1	protein_coding	21.1621	22.2742	35.2215
ENSMUSG00000020263	Appl2	protein_coding	45.0534	47.6867	65.1948
ENSMUSG00000020265	Sumo3	protein_coding	105.708	121.622	96.4821
ENSMUSG00000020267	Hint1	protein_coding	482.32	593.353	352.033
ENSMUSG00000020268	Lyrm7	protein_coding	1.49926	4.71938	2.34762
ENSMUSG00000020271	Fbxw11	protein_coding	74.3652	68.9382	72.9984
ENSMUSG00000020272	Stk10	protein_coding	166.109	139.176	191.91
ENSMUSG00000020273	Papolg	protein_coding	37.9183	43.9636	42.4104
ENSMUSG00000020275	Rel	protein_coding	77.325	65.2854	70.2659
ENSMUSG00000020277	Pfkl	protein_coding	56.4867	43.3063	43.578
ENSMUSG00000020280	Pus10	protein_coding	67.1347	71.9919	66.6688
ENSMUSG00000020283	Pex13	protein_coding	32.6881	44.8634	40.2988
ENSMUSG00000020284	Cfap410	protein_coding	7.02629	4.52441	12.2033
ENSMUSG00000020287	Mpg	protein_coding	5.24661	19.6709	14.3319
ENSMUSG00000020288	Ahsa2	protein_coding	43.4779	36.7268	48.3484
ENSMUSG00000020289	Nprl3	protein_coding	17.9982	19.0881	16.6076
ENSMUSG00000020290	Xpo1	protein_coding	195.687	173.331	157.548
ENSMUSG00000020297	Nsg2	protein_coding	4.73545	7.21273	3.46306
ENSMUSG00000020300	Cpeb4	protein_coding	9.1535	10.9846	12.9636
ENSMUSG00000020305	Asb3	protein_coding	21.5681	29.7225	19.933
ENSMUSG00000020307	Cdc34	protein_coding	61.4081	35.7014	46.866
ENSMUSG00000020308	Tpgs1	protein_coding	35.3721	23.0312	38.9586
ENSMUSG00000020309	Chac2	protein_coding	0.575761	21.0471	5.47375
ENSMUSG00000020311	Erlec1	protein_coding	49.4686	59.1931	53.6406
ENSMUSG00000020315	Sptbn1	protein_coding	197.202	189.08	188.008
ENSMUSG00000020319	Wdpcp	protein_coding	13.5885	6.08927	14.9128
ENSMUSG00000020321	Mdh1	protein_coding	174.207	189.746	175.599
ENSMUSG00000020323	Prss57	protein_coding	32.8896	44.0784	19.8078
ENSMUSG00000020325	Fstl3	protein_coding	2.01281	0.314439	4.84887
ENSMUSG00000020326	Ccng1	protein_coding	58.7462	61.0751	83.6694
ENSMUSG00000020328	Nudcd2	protein_coding	142.836	226.449	112.758
ENSMUSG00000020329	Polrmt	protein_coding	31.4324	25.5994	30.7278
ENSMUSG00000020330	Hmmr	protein_coding	83.7146	77.2908	70.6334
ENSMUSG00000020331	Hcn2	protein_coding	1.42183	3.36877	1.06018
ENSMUSG00000020340	Cyfip2	protein_coding	285.614	227.946	298.945
ENSMUSG00000020346	Mgat1	protein_coding	201.799	217.012	225.169
ENSMUSG00000020349	Ppp2ca	protein_coding	133.407	104.337	118.459
ENSMUSG00000020357	Flt4	protein_coding	2.0694	1.40088	0.514347
ENSMUSG00000020358	Hnrnpab	protein_coding	1518.47	1430.66	1131.12
ENSMUSG00000020359	Phykpl	protein_coding	9.21134	7.05469	10.8701
ENSMUSG00000020361	Hspa4	protein_coding	404.586	331.692	291.018
ENSMUSG00000020362	Cnot6	protein_coding	124.966	130.848	114.545
ENSMUSG00000020366	Mapk9	protein_coding	46.3717	34.1111	37.6975
ENSMUSG00000020368	Canx	protein_coding	734.217	599.25	522.113
ENSMUSG00000020372	Rack1	protein_coding	773.641	797.649	775.108
ENSMUSG00000020375	Rufy1	protein_coding	97.9278	76.4908	134.192
ENSMUSG00000020376	Rnf130	protein_coding	64.0517	61.3511	83.6741
ENSMUSG00000020380	Rad50	protein_coding	162.694	166.347	165.741
ENSMUSG00000020381	Mrnip	protein_coding	23.2076	15.459	17.2354
ENSMUSG00000020385	Clk4	protein_coding	115.293	107.158	128.696
ENSMUSG00000020386	Sar1b	protein_coding	54.2959	89.4384	61.4029
ENSMUSG00000020387	Jade2	protein_coding	24.6629	20.8634	22.8232
ENSMUSG00000020389	Cdkl3	protein_coding	5.29705	6.4545	4.81866
ENSMUSG00000020390	Ube2b	protein_coding	103.277	79.9179	120.889
ENSMUSG00000020392	Cdkn2aipnl	protein_coding	99.1842	111.512	93.2022
ENSMUSG00000020393	Kremen1	protein_coding	7.69676	6.77008	10.5825
ENSMUSG00000020396	Nefh	protein_coding	17.7244	4.04228	22.7925
ENSMUSG00000020397	Med7	protein_coding	99.4205	97.7405	74.0784
ENSMUSG00000020399	Havcr2	protein_coding	244.723	17.5177	94.7655
ENSMUSG00000020400	Tnip1	protein_coding	65.358	61.6954	81.3561
ENSMUSG00000020402	Vdac1	protein_coding	233.676	227.07	156.92
ENSMUSG00000020409	Slu7	protein_coding	111.325	97.1918	113.537
ENSMUSG00000020412	Ascc2	protein_coding	71.7622	76.3537	79.5814
ENSMUSG00000020413	Hus1	protein_coding	25.4723	14.8993	24.8138
ENSMUSG00000020415	Pttg1	protein_coding	11.9247	4.22841	8.2565
ENSMUSG00000020419	Hormad2	protein_coding	5.67706	5.34281	2.63276
ENSMUSG00000020420	Zfp607a	protein_coding	14.0325	23.7186	21.3317
ENSMUSG00000020422	Tns3	protein_coding	42.2871	47.1094	57.4344
ENSMUSG00000020423	Btg2	protein_coding	248.143	104.824	155.287
ENSMUSG00000020424	Castor1	protein_coding	0.96204	0.488439	1.88302
ENSMUSG00000020430	Pes1	protein_coding	145.654	108.939	97.3816
ENSMUSG00000020432	Tcn2	protein_coding	31.8076	15.5314	47.6288
ENSMUSG00000020437	Myo1g	protein_coding	71.2288	50.8336	77.7196
ENSMUSG00000020439	Smtn	protein_coding	38.6341	28.2596	27.0673
ENSMUSG00000020440	Arf5	protein_coding	71.6629	111.47	57.9497
ENSMUSG00000020441	2310033P09Rik	protein_coding	110.476	118.461	146.958
ENSMUSG00000020444	Guk1	protein_coding	53.8446	42.3156	29.5349
ENSMUSG00000020448	Rnf185	protein_coding	16.0231	22.2228	19.2327
ENSMUSG00000020451	Limk2	protein_coding	27.5173	27.4797	30.1296
ENSMUSG00000020453	Patz1	protein_coding	93.3904	91.0218	70.8553
ENSMUSG00000020454	Eif4enif1	protein_coding	107.269	105.665	85.3468
ENSMUSG00000020455	Trim11	protein_coding	70.6368	90.839	86.6927
ENSMUSG00000020456	Ogdh	protein_coding	130.166	111.459	132.393
ENSMUSG00000020457	Drg1	protein_coding	137.931	165.537	116.927
ENSMUSG00000020458	Rtn4	protein_coding	106.946	106.231	109.017
ENSMUSG00000020459	Mtif2	protein_coding	86.3217	68.3733	89.5423
ENSMUSG00000020460	Rps27a	protein_coding	991.982	731.817	857.531
ENSMUSG00000020462	Cfap36	protein_coding	88.7084	146.532	105.544
ENSMUSG00000020463	Ppp4r3b	protein_coding	148.393	152.167	168.055
ENSMUSG00000020464	Pnpt1	protein_coding	85.4889	84.8394	85.1638
ENSMUSG00000020471	Pold2	protein_coding	65.4898	74.6095	59.6258
ENSMUSG00000020472	Zkscan17	protein_coding	41.3083	55.3107	58.0534
ENSMUSG00000020476	Dbnl	protein_coding	268.512	271.67	272.948
ENSMUSG00000020477	Mrps24	protein_coding	67.1394	96.2314	79.1367
ENSMUSG00000020482	Ccdc117	protein_coding	130.566	115.138	97.9419
ENSMUSG00000020483	Dynll2	protein_coding	109.999	132.068	88.0558
ENSMUSG00000020484	Xbp1	protein_coding	62.8218	47.8135	89.2968
ENSMUSG00000020485	Supt4a	protein_coding	114.935	122.013	88.3229
ENSMUSG00000020491	2810021J22Rik	protein_coding	0.830756	1.54035	2.61398
ENSMUSG00000020492	Ska2	protein_coding	52.2953	55.2166	36.6214
ENSMUSG00000020493	Prr11	protein_coding	35.6388	27.5434	29.342
ENSMUSG00000020495	Smg8	protein_coding	21.9985	29.8634	20.5258
ENSMUSG00000020496	Rnf187	protein_coding	215.212	239.437	185.527
ENSMUSG00000020513	Tubd1	protein_coding	25.2375	22.6555	16.1591
ENSMUSG00000020514	Mrpl22	protein_coding	70.4258	70.5323	69.921
ENSMUSG00000020515	Cnot8	protein_coding	229.996	181.759	208.814
ENSMUSG00000020516	Rps6kb1	protein_coding	45.7353	49.9926	45.3829
ENSMUSG00000020519	Sap30l	protein_coding	94.7229	73.1398	62.1689
ENSMUSG00000020520	Galnt10	protein_coding	20.8797	13.7908	17.1068
ENSMUSG00000020521	Rnft1	protein_coding	26.152	22.6454	24.8537
ENSMUSG00000020522	Mfap3	protein_coding	34.4563	36.7106	40.9469
ENSMUSG00000020523	Fam114a2	protein_coding	119.54	133.259	142.376
ENSMUSG00000020525	Ppm1d	protein_coding	52.4953	43.3708	32.6932
ENSMUSG00000020526	Znhit3	protein_coding	23.0399	40.3117	30.9232
ENSMUSG00000020527	Myo19	protein_coding	10.3781	7.67397	8.57178
ENSMUSG00000020528	Prpsap2	protein_coding	44.5708	31.1518	77.7979
ENSMUSG00000020530	Ggnbp2	protein_coding	107.497	92.3995	92.9962
ENSMUSG00000020532	Acaca	protein_coding	31.9164	23.9547	28.5307
ENSMUSG00000020534	Shmt1	protein_coding	67.6597	55.8337	52.253
ENSMUSG00000020536	Llgl1	protein_coding	30.366	38.5824	32.9184
ENSMUSG00000020537	Drg2	protein_coding	44.7418	42.4596	30.2436
ENSMUSG00000020538	Srebf1	protein_coding	45.9933	38.8904	48.5487
ENSMUSG00000020544	Cox11	protein_coding	34.5841	9.72484	26.7793
ENSMUSG00000020546	Stxbp4	protein_coding	8.28526	8.79179	12.1649
ENSMUSG00000020547	Bzw2	protein_coding	117.285	121.467	92.3923
ENSMUSG00000020549	Elac2	protein_coding	65.0706	38.8931	57.688
ENSMUSG00000020553	Pctp	protein_coding	33.7829	18.3519	34.3642
ENSMUSG00000020561	Twistnb	protein_coding	82.9988	77.1935	75.9083
ENSMUSG00000020564	Atxn7l1	protein_coding	28.8565	37.8702	48.0756
ENSMUSG00000020570	Sypl	protein_coding	50.8077	57.0268	43.99
ENSMUSG00000020571	Pdia6	protein_coding	212.278	184.759	155.458
ENSMUSG00000020572	Nampt	protein_coding	70.8588	46.8522	52.9054
ENSMUSG00000020573	Pik3cg	protein_coding	86.9355	84.7863	120.434
ENSMUSG00000020576	Nbas	protein_coding	32.9427	24.6437	29.1915
ENSMUSG00000020577	Tspan13	protein_coding	385.142	369.485	235.837
ENSMUSG00000020580	Rock2	protein_coding	130.115	108.264	123.004
ENSMUSG00000020585	Laptm4a	protein_coding	136.65	120.545	163.107
ENSMUSG00000020589	Fam49a	protein_coding	5.7103	4.76077	10.0508
ENSMUSG00000020590	Snx13	protein_coding	35.4211	39.3882	35.4726
ENSMUSG00000020592	Sdc1	protein_coding	123.852	132.911	211.149
ENSMUSG00000020593	Lpin1	protein_coding	15.5161	13.936	15.6913
ENSMUSG00000020594	Pum2	protein_coding	265.046	263.574	263.086
ENSMUSG00000020604	Arsg	protein_coding	0.775346	0.590478	0.8672
ENSMUSG00000020605	Hs1bp3	protein_coding	8.44331	9.98112	9.79595
ENSMUSG00000020608	Smc6	protein_coding	122.695	106.877	88.2924
ENSMUSG00000020610	Amz2	protein_coding	18.1155	24.8932	23.5565
ENSMUSG00000020611	Gna13	protein_coding	131.651	144.278	97.8572
ENSMUSG00000020612	Prkar1a	protein_coding	419.551	389.65	324.442
ENSMUSG00000020621	Rdh14	protein_coding	47.0646	24.9341	33.7584
ENSMUSG00000020623	Map2k6	protein_coding	13.63	20.0907	35.5301
ENSMUSG00000020628	Trappc12	protein_coding	31.5847	32.9925	34.3546
ENSMUSG00000020629	Adi1	protein_coding	116.018	88.4571	107.985
ENSMUSG00000020630	Rnaseh1	protein_coding	27.082	31.8105	48.1371
ENSMUSG00000020634	Ubxn2a	protein_coding	56.0461	71.4278	40.6144
ENSMUSG00000020638	Cmpk2	protein_coding	16.823	10.8958	13.4255
ENSMUSG00000020639	Pfn4	protein_coding	0.395986	0.321675	1.77159
ENSMUSG00000020640	Itsn2	protein_coding	127.182	108.535	132.754
ENSMUSG00000020641	Rsad2	protein_coding	16.9414	4.96574	9.37656
ENSMUSG00000020642	Rnf144a	protein_coding	51.0596	47.9716	41.9517
ENSMUSG00000020644	Id2	protein_coding	10.5588	6.93751	18.5828
ENSMUSG00000020647	Ncoa1	protein_coding	23.0863	9.23352	27.5987
ENSMUSG00000020648	Dus4l	protein_coding	19.0808	16.6626	26.2497
ENSMUSG00000020649	Rrm2	protein_coding	146.247	121.521	123.157
ENSMUSG00000020650	Bcap29	protein_coding	34.6143	27.0448	28.1158
ENSMUSG00000020652	Cenpo	protein_coding	26.6344	25.2986	24.6596
ENSMUSG00000020653	Klf11	protein_coding	21.8066	27.4572	19.1218
ENSMUSG00000020654	Adcy3	protein_coding	13.4552	9.6008	11.8631
ENSMUSG00000020656	Grhl1	protein_coding	0.615105	0.832788	0.45865
ENSMUSG00000020657	Dnajc27	protein_coding	25.0738	22.0608	15.4784
ENSMUSG00000020659	Cbll1	protein_coding	20.0288	31.0821	35.3987
ENSMUSG00000020660	Pomc	protein_coding	3.15948	1.16662	0.321252
ENSMUSG00000020661	Dnmt3a	protein_coding	64.4207	63.936	64.3181
ENSMUSG00000020664	Dld	protein_coding	105.274	90.386	82.6587
ENSMUSG00000020668	Kif3c	protein_coding	19.015	19.1007	18.9809
ENSMUSG00000020669	Sh3yl1	protein_coding	2.51881	1.50451	3.48009
ENSMUSG00000020671	Rab10	protein_coding	219.885	205.605	184.105
ENSMUSG00000020677	Ddx52	protein_coding	81.1206	64.3745	77.5151
ENSMUSG00000020680	Taf15	protein_coding	216.84	174.357	168.552
ENSMUSG00000020687	Cdc27	protein_coding	106.637	104.714	114.12
ENSMUSG00000020689	Itgb3	protein_coding	10.2002	4.42964	4.80741
ENSMUSG00000020691	Mettl2	protein_coding	40.9859	40.0347	22.0487
ENSMUSG00000020692	Nle1	protein_coding	36.6502	22.5909	33.2652
ENSMUSG00000020694	Tlk2	protein_coding	60.3027	63.5334	63.4239
ENSMUSG00000020696	Rffl	protein_coding	18.7939	32.715	18.8039
ENSMUSG00000020697	Lig3	protein_coding	44.0721	36.7303	46.7937
ENSMUSG00000020700	Map3k3	protein_coding	87.7949	64.0191	83.9875
ENSMUSG00000020705	Ddx42	protein_coding	269.059	250.934	229.03
ENSMUSG00000020706	Ftsj3	protein_coding	167.912	140.424	115.617
ENSMUSG00000020707	Rnf135	protein_coding	33.9645	25.507	27.5019
ENSMUSG00000020708	Psmc5	protein_coding	212.908	172.622	147.009
ENSMUSG00000020712	Tcam1	protein_coding	8.1726	6.76186	7.44805
ENSMUSG00000020715	Ern1	protein_coding	165.126	113.726	188.367
ENSMUSG00000020716	Nf1	protein_coding	20.3731	21.2451	22.1723
ENSMUSG00000020717	Pecam1	protein_coding	151.656	130.134	208.51
ENSMUSG00000020718	Polg2	protein_coding	52.9692	33.4595	31.2017
ENSMUSG00000020719	Ddx5	protein_coding	1742.43	1357.59	1468.82
ENSMUSG00000020720	Psmd12	protein_coding	81.1002	90.2596	87.5911
ENSMUSG00000020721	Helz	protein_coding	46.2509	48.4718	49.2393
ENSMUSG00000020728	Cep112	protein_coding	9.25716	20.6674	15.7708
ENSMUSG00000020732	Rab37	protein_coding	18.1824	15.1453	25.4205
ENSMUSG00000020733	Slc9a3r1	protein_coding	283.775	358.242	297.267
ENSMUSG00000020736	Nt5c	protein_coding	195.923	194.224	207.62
ENSMUSG00000020737	Jpt1	protein_coding	191.689	257.518	177.949
ENSMUSG00000020738	Sumo2	protein_coding	265.605	285.834	264.461
ENSMUSG00000020739	Nup85	protein_coding	189.589	200.093	137.468
ENSMUSG00000020740	Gga3	protein_coding	50.4346	46.9037	65.0086
ENSMUSG00000020741	Cluh	protein_coding	122.442	102.278	90.7122
ENSMUSG00000020743	Mif4gd	protein_coding	24.1075	26.7742	39.2866
ENSMUSG00000020744	Slc25a19	protein_coding	28.8671	33.4179	39.0703
ENSMUSG00000020745	Pafah1b1	protein_coding	102.944	103.173	83.2957
ENSMUSG00000020747	Tmem94	protein_coding	48.6632	53.7642	62.5818
ENSMUSG00000020752	Recql5	protein_coding	24.2766	31.364	34.1832
ENSMUSG00000020755	Sap30bp	protein_coding	82.6957	95.1673	92.6068
ENSMUSG00000020758	Itgb4	protein_coding	1.0793	1.64391	2.23324
ENSMUSG00000020766	Galk1	protein_coding	125.47	88.5818	101.787
ENSMUSG00000020770	Unk	protein_coding	63.8899	73.4503	83.0984
ENSMUSG00000020773	Trim47	protein_coding	3.18353	1.12439	4.33473
ENSMUSG00000020775	Mrpl38	protein_coding	58.0463	45.5252	66.4173
ENSMUSG00000020776	Fbf1	protein_coding	56.948	41.5596	54.7358
ENSMUSG00000020777	Acox1	protein_coding	22.9804	25.2637	40.4914
ENSMUSG00000020778	Ten1	protein_coding	20.0938	20.5728	13.348
ENSMUSG00000020780	Srp68	protein_coding	224.482	195.782	215.341
ENSMUSG00000020781	Tsen54	protein_coding	48.976	59.7401	39.9639
ENSMUSG00000020782	Llgl2	protein_coding	8.51844	4.76137	9.35279
ENSMUSG00000020783	Ncbp3	protein_coding	40.1619	26.9794	31.7067
ENSMUSG00000020785	Camkk1	protein_coding	16.6535	2.26846	6.47382
ENSMUSG00000020787	P2rx1	protein_coding	2.88429	1.75726	8.54886
ENSMUSG00000020788	Atp2a3	protein_coding	183.224	165.814	201.723
ENSMUSG00000020790	Ankfy1	protein_coding	61.9357	52.036	59.9321
ENSMUSG00000020792	Exoc7	protein_coding	52.1857	34.6815	67.9667
ENSMUSG00000020794	Ube2g1	protein_coding	66.2216	63.9689	69.6283
ENSMUSG00000020798	Spns3	protein_coding	74.4342	69.9292	80.3311
ENSMUSG00000020801	Med31	protein_coding	22.1011	1.77758	11.5031
ENSMUSG00000020802	Ube2o	protein_coding	32.7878	25.0064	28.7451
ENSMUSG00000020803	Txndc17	protein_coding	63.7609	52.8407	54.3654
ENSMUSG00000020806	Rhbdf2	protein_coding	5.57867	6.2457	9.59933
ENSMUSG00000020807	4933427D14Rik	protein_coding	29.8028	26.5829	25.7239
ENSMUSG00000020808	Pimreg	protein_coding	35.1768	58.367	35.9957
ENSMUSG00000020817	Rabep1	protein_coding	86.6483	78.5817	88.714
ENSMUSG00000020818	Mfsd11	protein_coding	7.32944	11.4082	8.06311
ENSMUSG00000020821	Kif1c	protein_coding	37.4348	29.4799	39.251
ENSMUSG00000020823	Sec14l1	protein_coding	21.1016	10.1778	25.6076
ENSMUSG00000020827	Mink1	protein_coding	66.938	59.1951	79.5831
ENSMUSG00000020828	Pld2	protein_coding	2.36148	3.81204	7.17874
ENSMUSG00000020831	0610010K14Rik	protein_coding	25.7566	21.6935	25.4582
ENSMUSG00000020832	Eral1	protein_coding	35.7198	6.77956	39.2047
ENSMUSG00000020834	Dhrs13	protein_coding	6.35108	13.6798	6.88822
ENSMUSG00000020840	Blmh	protein_coding	79.6839	85.2195	68.2804
ENSMUSG00000020841	Cpd	protein_coding	26.1704	28.6963	18.8024
ENSMUSG00000020843	Timm22	protein_coding	27.5329	37.4378	30.8612
ENSMUSG00000020844	Nxn	protein_coding	27.6997	21.1249	34.5108
ENSMUSG00000020846	Rflnb	protein_coding	0.86233	3.0647	3.73739
ENSMUSG00000020847	Rph3al	protein_coding	2.38215	14.7149	1.99827
ENSMUSG00000020849	Ywhae	protein_coding	1144.83	1073.27	912.608
ENSMUSG00000020850	Prpf8	protein_coding	286.878	258.637	266.27
ENSMUSG00000020857	Nme2	protein_coding	92.5943	103.155	87.1842
ENSMUSG00000020859	Spag9	protein_coding	90.1066	94.5142	124.844
ENSMUSG00000020863	Luc7l3	protein_coding	291.418	389.894	309.675
ENSMUSG00000020864	Ankrd40	protein_coding	44.6624	39.7501	51.9437
ENSMUSG00000020868	Xylt2	protein_coding	33.2039	26.4705	41.7132
ENSMUSG00000020869	Lrrc59	protein_coding	188.604	202.145	163.55
ENSMUSG00000020873	Slc35b1	protein_coding	53.6425	41.5008	35.808
ENSMUSG00000020876	Snx11	protein_coding	29.3404	31.9729	25.6127
ENSMUSG00000020877	Scrn2	protein_coding	45.9815	55.1288	44.1999
ENSMUSG00000020882	Cacnb1	protein_coding	24.8252	19.6911	21.6267
ENSMUSG00000020883	Fbxl20	protein_coding	29.7228	42.9935	39.5745
ENSMUSG00000020886	Dlg4	protein_coding	26.8831	40.0327	29.9081
ENSMUSG00000020888	Dvl2	protein_coding	32.4585	29.5412	24.1353
ENSMUSG00000020889	Nr1d1	protein_coding	3.44483	4.74724	2.61449
ENSMUSG00000020893	Per1	protein_coding	77.1781	18.022	57.9135
ENSMUSG00000020894	Vamp2	protein_coding	44.7239	29.6702	57.0253
ENSMUSG00000020895	Tmem107	protein_coding	12.4436	6.17738	24.1242
ENSMUSG00000020897	Aurkb	protein_coding	86.4809	84.0307	56.6272
ENSMUSG00000020898	Ctc1	protein_coding	53.7462	55.989	37.8746
ENSMUSG00000020899	Pfas	protein_coding	91.6701	95.7199	60.7495
ENSMUSG00000020901	Pik3r5	protein_coding	15.6882	14.9605	14.8003
ENSMUSG00000020903	Stx8	protein_coding	15.2762	8.29449	17.2639
ENSMUSG00000020910	Adprm	protein_coding	8.61675	16.7216	23.7727
ENSMUSG00000020914	Top2a	protein_coding	559.545	429.326	386.995
ENSMUSG00000020917	Acly	protein_coding	160.633	133.255	134.025
ENSMUSG00000020918	Kat2a	protein_coding	111.393	77.1012	99.1608
ENSMUSG00000020919	Stat5b	protein_coding	112.94	119.019	127.275
ENSMUSG00000020921	Tmem101	protein_coding	15.7344	19.4008	13.6179
ENSMUSG00000020922	Lsm12	protein_coding	86.7143	84.8323	95.2142
ENSMUSG00000020923	Ubtf	protein_coding	278.029	280.557	233.031
ENSMUSG00000020925	Ccdc43	protein_coding	42.1507	50.3944	39.2868
ENSMUSG00000020926	Adam11	protein_coding	42.1367	37.2942	62.5892
ENSMUSG00000020929	Eftud2	protein_coding	110.48	78.9408	92.9032
ENSMUSG00000020935	Dcakd	protein_coding	39.8409	27.2209	56.5707
ENSMUSG00000020936	Nmt1	protein_coding	69.3441	65.7397	84.142
ENSMUSG00000020937	Plcd3	protein_coding	1.89672	8.61023	1.1231
ENSMUSG00000020941	Map3k14	protein_coding	45.572	38.3814	41.2098
ENSMUSG00000020946	Gosr2	protein_coding	106.521	74.2674	132.04
ENSMUSG00000020948	Klhl28	protein_coding	10.9025	18.2216	12.7192
ENSMUSG00000020949	Fkbp3	protein_coding	41.0443	63.2751	41.9149
ENSMUSG00000020952	Scfd1	protein_coding	22.6355	23.0138	16.8566
ENSMUSG00000020954	Strn3	protein_coding	86.8655	112.44	108.465
ENSMUSG00000020955	Ap4s1	protein_coding	60.2637	21.6374	48.0387
ENSMUSG00000020956	Dtd2	protein_coding	14.7381	23.0047	9.12757
ENSMUSG00000020961	Ston2	protein_coding	0.7907	0.55585	1.87079
ENSMUSG00000020962	Gtf2a1	protein_coding	82.2666	81.7338	80.564
ENSMUSG00000020964	Sel1l	protein_coding	64.3402	50.7742	75.13
ENSMUSG00000020973	Dnaaf2	protein_coding	21.3659	10.9991	10.0644
ENSMUSG00000020974	Pole2	protein_coding	43.1648	73.7848	37.3295
ENSMUSG00000020978	Klhdc2	protein_coding	46.9201	43.5438	56.5274
ENSMUSG00000020982	Nemf	protein_coding	70.1574	69.5632	87.4997
ENSMUSG00000020986	Sec23a	protein_coding	16.347	18.4258	25.5446
ENSMUSG00000020988	L2hgdh	protein_coding	34.4049	18.6323	16.2474
ENSMUSG00000020993	Trappc6b	protein_coding	48.8266	46.7193	52.1605
ENSMUSG00000020994	Pnn	protein_coding	307.213	297.941	309.144
ENSMUSG00000021000	Mia2	protein_coding	59.7872	62.18	62.1987
ENSMUSG00000021003	Galc	protein_coding	5.90272	5.01202	2.50421
ENSMUSG00000021007	Spata7	protein_coding	5.29117	5.48709	4.02928
ENSMUSG00000021009	Ptpn21	protein_coding	6.32776	4.47827	9.11483
ENSMUSG00000021012	Zc3h14	protein_coding	82.9749	95.2113	101.359
ENSMUSG00000021013	Ttc8	protein_coding	10.6102	7.92789	11.4865
ENSMUSG00000021018	Polr2h	protein_coding	56.9475	59.0995	37.3185
ENSMUSG00000021022	Ppp2r3c	protein_coding	28.9134	44.4563	41.7263
ENSMUSG00000021023	Prorp	protein_coding	30.4585	27.307	20.0578
ENSMUSG00000021024	Psma6	protein_coding	238.672	181.921	230.234
ENSMUSG00000021025	Nfkbia	protein_coding	516.35	231.118	280.608
ENSMUSG00000021027	Ralgapa1	protein_coding	73.0074	65.175	77.5307
ENSMUSG00000021028	Mbip	protein_coding	36.0643	49.5855	60.1293
ENSMUSG00000021033	Gstz1	protein_coding	22.6929	22.2874	32.4548
ENSMUSG00000021036	Sptlc2	protein_coding	35.827	39.0322	37.4626
ENSMUSG00000021037	Ahsa1	protein_coding	95.5272	74.1226	74.2443
ENSMUSG00000021038	Vipas39	protein_coding	43.2176	51.2144	55.8734
ENSMUSG00000021039	Snw1	protein_coding	115.65	99.3397	97.0771
ENSMUSG00000021040	Slirp	protein_coding	9.39089	12.6317	12.0039
ENSMUSG00000021044	Adck1	protein_coding	13.1259	13.1621	20.4746
ENSMUSG00000021048	Mthfd1	protein_coding	123.063	72.3457	82.261
ENSMUSG00000021051	Ppp2r5e	protein_coding	75.9534	72.2326	101.91
ENSMUSG00000021054	Sgpp1	protein_coding	19.6351	31.8463	21.2245
ENSMUSG00000021057	Akap5	protein_coding	2.94019	1.91525	3.04032
ENSMUSG00000021065	Fut8	protein_coding	84.9395	72.5799	84.3392
ENSMUSG00000021066	Atl1	protein_coding	4.518	1.2569	4.1072
ENSMUSG00000021067	Sav1	protein_coding	25.3094	28.6202	49.619
ENSMUSG00000021068	Nin	protein_coding	78.9628	91.9579	74.9465
ENSMUSG00000021069	Pygl	protein_coding	3.45895	3.56805	6.75492
ENSMUSG00000021072	Tmx1	protein_coding	97.6529	130.037	82.2692
ENSMUSG00000021076	Actr10	protein_coding	10.4313	8.14175	9.27271
ENSMUSG00000021079	Timm9	protein_coding	27.1412	19.2111	24.1271
ENSMUSG00000021090	Lrrc9	protein_coding	3.75304	1.80517	5.3023
ENSMUSG00000021094	Dhrs7	protein_coding	16.8915	11.5071	19.0122
ENSMUSG00000021096	Ppm1a	protein_coding	26.0559	28.3454	33.5982
ENSMUSG00000021098	4930447C04Rik	protein_coding	9.74731	6.9412	2.8317
ENSMUSG00000021102	Glrx5	protein_coding	66.0069	63.0577	41.1681
ENSMUSG00000021103	Mnat1	protein_coding	39.5786	43.9724	24.0601
ENSMUSG00000021108	Prkch	protein_coding	16.6407	15.1106	16.138
ENSMUSG00000021109	Hif1a	protein_coding	79.3274	53.5267	68.2584
ENSMUSG00000021111	Papola	protein_coding	134.606	168.798	137.456
ENSMUSG00000021112	Mpp5	protein_coding	20.2285	15.5039	25.2782
ENSMUSG00000021113	Snapc1	protein_coding	16.8138	14.6688	21.9088
ENSMUSG00000021114	Atp6v1d	protein_coding	56.0194	37.9222	68.7283
ENSMUSG00000021115	Vrk1	protein_coding	111.825	98.0141	88.6169
ENSMUSG00000021116	Eif2s1	protein_coding	107.219	72.9827	89.9031
ENSMUSG00000021120	Pigh	protein_coding	29.9687	20.6042	40.8513
ENSMUSG00000021123	Rdh12	protein_coding	10.2073	9.32824	8.41969
ENSMUSG00000021124	Vti1b	protein_coding	163.684	109.216	141.049
ENSMUSG00000021127	Zfp36l1	protein_coding	67.9894	29.1836	46.9433
ENSMUSG00000021131	Erh	protein_coding	113.109	114.836	96.841
ENSMUSG00000021133	Susd6	protein_coding	26.1986	34.8308	33.7505
ENSMUSG00000021134	Srsf5	protein_coding	861.534	940.279	749.409
ENSMUSG00000021136	Smoc1	protein_coding	3.24854	0.659728	0.84779
ENSMUSG00000021139	Gm20498	protein_coding	25.5801	27.3979	27.457
ENSMUSG00000021140	Pcnx	protein_coding	28.9384	26.7872	33.6684
ENSMUSG00000021143	Pacs2	protein_coding	32.4095	37.6422	36.1884
ENSMUSG00000021144	Mta1	protein_coding	349.17	300.437	292.118
ENSMUSG00000021147	Wdr37	protein_coding	28.8007	26.5032	24.2563
ENSMUSG00000021149	Gtpbp4	protein_coding	85.3408	77.3946	57.1201
ENSMUSG00000021156	Zmynd11	protein_coding	69.9762	65.4412	77.0487
ENSMUSG00000021171	Esyt2	protein_coding	33.4881	27.4122	23.3864
ENSMUSG00000021175	Cdca7l	protein_coding	279.332	216.86	219.243
ENSMUSG00000021176	Efcab11	protein_coding	13.3342	13.1778	6.61953
ENSMUSG00000021177	Tdp1	protein_coding	14.2648	10.6832	18.34
ENSMUSG00000021178	Psmc1	protein_coding	172.439	130.454	214.772
ENSMUSG00000021179	Nrde2	protein_coding	45.5611	56.6158	53.6831
ENSMUSG00000021180	Rps6ka5	protein_coding	40.9116	41.6231	34.3852
[truncated: 9,552 more rows]

## Sheet: preNKP_WT_expressed_TPM
ensembl_ID	gene_name	gene_type	CK0401_preNKP1	CK0402_preNKP3	CK0403_preNKP4
ENSMUSG00000000001	Gnai3	protein_coding	287.741	330.811	442.529
ENSMUSG00000000028	Cdc45	protein_coding	47.7574	56.8753	29.5788
ENSMUSG00000000037	Scml2	protein_coding	8.1449	2.7547	4.74102
ENSMUSG00000000056	Narf	protein_coding	81.046	62.8151	73.1816
ENSMUSG00000000078	Klf6	protein_coding	248.837	49.4253	95.0259
ENSMUSG00000000085	Scmh1	protein_coding	16.7505	21.4741	23.4111
ENSMUSG00000000088	Cox5a	protein_coding	51.7651	77.4726	76.3668
ENSMUSG00000000127	Fer	protein_coding	8.64707	10.107	11.1839
ENSMUSG00000000131	Xpo6	protein_coding	42.6388	44.948	47.7096
ENSMUSG00000000134	Tfe3	protein_coding	9.28572	8.86303	9.45479
ENSMUSG00000000142	Axin2	protein_coding	47.3147	40.5955	63.3446
ENSMUSG00000000148	Brat1	protein_coding	15.5546	22.665	26.4414
ENSMUSG00000000149	Gna12	protein_coding	93.1446	75.2071	47.2555
ENSMUSG00000000159	Igsf5	protein_coding	2.40596	0.551405	0.581648
ENSMUSG00000000167	Pih1d2	protein_coding	1.43862	5.60501	2.60842
ENSMUSG00000000168	Dlat	protein_coding	43.1725	40.0522	42.2489
ENSMUSG00000000171	Sdhd	protein_coding	136.839	119.041	127.557
ENSMUSG00000000184	Ccnd2	protein_coding	126.342	104.733	115.073
ENSMUSG00000000194	Gpr107	protein_coding	16.7614	16.2012	24.0253
ENSMUSG00000000244	Tspan32	protein_coding	95.9125	76.5448	83.254
ENSMUSG00000000253	Gmpr	protein_coding	5.00845	10.9794	6.52783
ENSMUSG00000000275	Trim25	protein_coding	105.936	93.5685	110.177
ENSMUSG00000000276	Dgke	protein_coding	48.4924	70.4417	54.4137
ENSMUSG00000000278	Scpep1	protein_coding	28.9473	37.3728	20.0612
ENSMUSG00000000282	Mnt	protein_coding	44.6052	46.1026	65.3349
ENSMUSG00000000290	Itgb2	protein_coding	249.695	139.028	212.367
ENSMUSG00000000295	Hddc2	protein_coding	43.7647	41.2441	38.2074
ENSMUSG00000000301	Pemt	protein_coding	5.04892	4.4081	2.32494
ENSMUSG00000000303	Cdh1	protein_coding	2.32246	5.57614	2.88751
ENSMUSG00000000325	Arvcf	protein_coding	7.98518	8.8741	6.73833
ENSMUSG00000000326	Comt	protein_coding	24.1	20.5071	26.6549
ENSMUSG00000000339	Rtca	protein_coding	55.9668	84.3598	66.8701
ENSMUSG00000000340	Dbt	protein_coding	48.6514	42.5226	34.4813
ENSMUSG00000000346	Dazap2	protein_coding	148.18	132.244	131.063
ENSMUSG00000000355	Mcts1	protein_coding	98.2083	76.7475	73.4839
ENSMUSG00000000365	Rnf17	protein_coding	3.97161	3.26938	1.72435
ENSMUSG00000000374	Trappc10	protein_coding	35.9724	51.7477	44.3548
ENSMUSG00000000378	Ccm2	protein_coding	103.075	90.1912	112.511
ENSMUSG00000000384	Tbrg4	protein_coding	69.9148	68.1295	74.5793
ENSMUSG00000000392	Fap	protein_coding	2.69812	1.55615	17.6245
ENSMUSG00000000399	Ndufa9	protein_coding	64.285	78.5762	81.4889
ENSMUSG00000000409	Lck	protein_coding	277.883	313.72	272.139
ENSMUSG00000000420	Galnt1	protein_coding	221.259	226.53	280.79
ENSMUSG00000000439	Mkrn2	protein_coding	17.9811	22.3756	23.1839
ENSMUSG00000000440	Pparg	protein_coding	9.76419	4.39705	6.46038
ENSMUSG00000000441	Raf1	protein_coding	86.0209	67.883	79.5387
ENSMUSG00000000486	44075	protein_coding	314.717	302.777	321.862
ENSMUSG00000000531	Grasp	protein_coding	31.1026	4.33394	10.587
ENSMUSG00000000532	Acvr1b	protein_coding	42.4789	26.556	44.5099
ENSMUSG00000000538	Tom1l2	protein_coding	19.2783	17.2497	19.7587
ENSMUSG00000000552	Zfp385a	protein_coding	16.6942	20.4669	13.615
ENSMUSG00000000555	Itga5	protein_coding	27.8922	21.3864	27.2696
ENSMUSG00000000561	Wdr77	protein_coding	52.9782	55.2963	46.0772
ENSMUSG00000000563	Atp5f1	protein_coding	107.887	129.856	111.001
ENSMUSG00000000568	Hnrnpd	protein_coding	196.522	206.895	153.056
ENSMUSG00000000579	Dynlt1c	protein_coding	44.0978	53.9646	30.1011
ENSMUSG00000000581	C1d	protein_coding	34.3145	22.8674	19.5911
ENSMUSG00000000594	Gm2a	protein_coding	70.7239	54.4972	53.9896
ENSMUSG00000000600	Krit1	protein_coding	38.6433	37.4967	42.4184
ENSMUSG00000000605	Clcn4	protein_coding	46.9102	41.9522	42.4534
ENSMUSG00000000627	Sema4f	protein_coding	9.65807	4.82141	3.97621
ENSMUSG00000000628	Hk2	protein_coding	75.3399	67.8234	64.9053
ENSMUSG00000000631	Myo18a	protein_coding	65.3253	72.1175	70.3079
ENSMUSG00000000673	Haao	protein_coding	15.7775	17.1386	17.7651
ENSMUSG00000000682	Cd52	protein_coding	112.933	121.891	68.8212
ENSMUSG00000000686	Abhd15	protein_coding	38.0015	33.7676	46.7408
ENSMUSG00000000708	Kat2b	protein_coding	65.5832	48.1168	53.7209
ENSMUSG00000000711	Rab5b	protein_coding	42.325	38.7455	55.9496
ENSMUSG00000000732	Icosl	protein_coding	14.234	2.91087	4.87049
ENSMUSG00000000738	Spg7	protein_coding	83.7491	76.6728	95.0615
ENSMUSG00000000740	Rpl13	protein_coding	965.825	951.376	844.199
ENSMUSG00000000743	Chmp1a	protein_coding	44.2158	42.6599	45.4482
ENSMUSG00000000751	Rpa1	protein_coding	130.182	104.535	84.2317
ENSMUSG00000000753	Serpinf1	protein_coding	1.50105	7.66662	0.829447
ENSMUSG00000000759	Tubgcp3	protein_coding	56.6783	56.857	62.0593
ENSMUSG00000000776	Polr3d	protein_coding	40.9433	54.4325	50.3906
ENSMUSG00000000782	Tcf7	protein_coding	1211.52	1261.4	1493.83
ENSMUSG00000000787	Ddx3x	protein_coding	555.701	409.951	415.796
ENSMUSG00000000791	Il12rb1	protein_coding	77.5724	40.6119	64.5271
ENSMUSG00000000804	Usp32	protein_coding	57.5013	39.3085	44.3944
ENSMUSG00000000811	Txnrd3	protein_coding	5.35106	8.50284	9.31417
ENSMUSG00000000823	Zfp512b	protein_coding	60.9847	63.4652	50.461
ENSMUSG00000000826	Dnajc5	protein_coding	86.0671	86.7372	85.5144
ENSMUSG00000000827	Tpd52l2	protein_coding	49.4989	42.5848	45.8041
ENSMUSG00000000838	Fmr1	protein_coding	67.8157	77.3749	55.2399
ENSMUSG00000000861	Bcl11a	protein_coding	33.4036	32.6284	22.0171
ENSMUSG00000000869	Il4	protein_coding	15.2539	0.37794	3.58802
ENSMUSG00000000876	Pxmp4	protein_coding	20.3056	9.82862	15.7086
ENSMUSG00000000881	Dlg3	protein_coding	26.4006	23.5675	16.0712
ENSMUSG00000000884	Gnb1l	protein_coding	12.5894	6.37508	7.24648
ENSMUSG00000000901	Mmp11	protein_coding	1.27465	5.00791	5.45866
ENSMUSG00000000902	Smarcb1	protein_coding	33.9362	45.9054	48.6699
ENSMUSG00000000915	Hip1r	protein_coding	97.1686	104.149	76.1729
ENSMUSG00000000916	Nsun5	protein_coding	32.9268	22.5582	25.9484
ENSMUSG00000000934	Top1mt	protein_coding	35.1597	16.116	21.0703
ENSMUSG00000000957	Mmp14	protein_coding	3.73449	1.55615	1.39527
ENSMUSG00000000958	Slc7a7	protein_coding	0.610381	2.23822	4.42684
ENSMUSG00000000959	Oxa1l	protein_coding	47.6685	42.4507	53.6689
ENSMUSG00000000976	Heatr6	protein_coding	39.4816	46.0192	49.4577
ENSMUSG00000001016	Ilf2	protein_coding	48.8166	51.8321	31.0147
ENSMUSG00000001017	Chtop	protein_coding	97.4988	128.97	127.167
ENSMUSG00000001018	Snapin	protein_coding	28.9375	46.7782	41.0131
ENSMUSG00000001020	S100a4	protein_coding	168.473	116.33	147.42
ENSMUSG00000001025	S100a6	protein_coding	76.2296	43.7611	26.1223
ENSMUSG00000001029	Icam2	protein_coding	59.7778	64.299	69.624
ENSMUSG00000001034	Mapk7	protein_coding	51.1149	22.374	27.0522
ENSMUSG00000001052	Sec24b	protein_coding	67.5592	51.3803	72.8062
ENSMUSG00000001053	N4bp3	protein_coding	23.3642	12.9192	32.2764
ENSMUSG00000001054	Rmnd5b	protein_coding	58.2867	46.9955	99.5989
ENSMUSG00000001056	Nhp2	protein_coding	144.34	126.252	164.763
ENSMUSG00000001062	Vps9d1	protein_coding	22.4802	22.4982	25.5358
ENSMUSG00000001065	Zfp276	protein_coding	22.1368	20.7967	20.8758
ENSMUSG00000001082	Mfsd10	protein_coding	38.1051	38.6176	27.5515
ENSMUSG00000001089	Luzp1	protein_coding	17.211	15.9494	14.1709
ENSMUSG00000001098	Kctd10	protein_coding	37.9484	52.5846	46.991
ENSMUSG00000001100	Poldip2	protein_coding	57.8997	57.0012	41.6367
ENSMUSG00000001105	Ift20	protein_coding	103.824	110.992	97.5125
ENSMUSG00000001120	Pcbp3	protein_coding	14.315	18.0244	13.3424
ENSMUSG00000001123	Lgals9	protein_coding	157.177	256.93	214.94
ENSMUSG00000001127	Araf	protein_coding	67.9681	65.9569	72.4514
ENSMUSG00000001128	Cfp	protein_coding	12.2384	8.54806	21.1333
ENSMUSG00000001134	Uxt	protein_coding	36.5733	31.6888	16.5642
ENSMUSG00000001138	Cnnm3	protein_coding	34.5115	34.7438	34.7826
ENSMUSG00000001143	Lman2l	protein_coding	27.8395	37.0217	43.3396
ENSMUSG00000001150	Mcm3ap	protein_coding	82.7977	83.9576	89.9218
ENSMUSG00000001151	Pcnt	protein_coding	148.46	159.41	158.092
ENSMUSG00000001156	Mxd1	protein_coding	39.6271	19.344	31.5413
ENSMUSG00000001157	Gmcl1	protein_coding	23.2164	29.4487	34.1279
ENSMUSG00000001158	Snrnp27	protein_coding	107.945	83.5576	101.721
ENSMUSG00000001166	Oas1c	protein_coding	6.94102	6.36306	1.01698
ENSMUSG00000001173	Ocrl	protein_coding	20.584	36.1756	23.7209
ENSMUSG00000001175	Calm1	protein_coding	309.478	284.848	334.34
ENSMUSG00000001211	Agpat3	protein_coding	33.3772	23.0378	34.6624
ENSMUSG00000001227	Sema6b	protein_coding	2.93211	3.73977	3.57506
ENSMUSG00000001228	Uhrf1	protein_coding	154.82	265.347	170.617
ENSMUSG00000001229	Dpp9	protein_coding	43.6999	40.1199	45.6092
ENSMUSG00000001240	Ramp2	protein_coding	24.9785	19.8782	26.0069
ENSMUSG00000001247	Lsr	protein_coding	0.93159	3.41607	3.15301
ENSMUSG00000001248	Gramd1a	protein_coding	176.503	156.141	159.57
ENSMUSG00000001270	Ckb	protein_coding	46.8286	26.0299	49.9727
ENSMUSG00000001280	Sp1	protein_coding	86.6967	91.4891	87.0932
ENSMUSG00000001281	Itgb7	protein_coding	434.084	187	250.058
ENSMUSG00000001285	Myg1	protein_coding	30.6415	41.8065	43.0598
ENSMUSG00000001288	Rarg	protein_coding	80.2527	62.6871	42.3615
ENSMUSG00000001289	Pfdn5	protein_coding	371.468	323.016	382.666
ENSMUSG00000001300	Efnb2	protein_coding	2.06621	2.36771	1.07039
ENSMUSG00000001305	Rrp15	protein_coding	48.2583	72.1584	53.3114
ENSMUSG00000001313	Rnd2	protein_coding	0.762593	7.69003	2.94975
ENSMUSG00000001323	Srr	protein_coding	9.20742	7.52548	9.6546
ENSMUSG00000001348	Acp5	protein_coding	14.7021	9.13758	6.50615
ENSMUSG00000001366	Fbxo9	protein_coding	79.7171	69.642	85.4425
ENSMUSG00000001376	Vps50	protein_coding	25.7214	29.3335	24.8278
ENSMUSG00000001380	Hars	protein_coding	120.313	113.896	100.952
ENSMUSG00000001383	Zmat2	protein_coding	154.957	201.63	154.374
ENSMUSG00000001403	Ube2c	protein_coding	35.2152	51.2781	66.0375
ENSMUSG00000001415	Smg5	protein_coding	64.6498	75.2331	86.9191
ENSMUSG00000001416	Cct3	protein_coding	121.977	131.039	107.739
ENSMUSG00000001418	Glmp	protein_coding	23.9619	15.4061	31.4914
ENSMUSG00000001419	Mef2d	protein_coding	100.241	88.02	87.6985
ENSMUSG00000001420	Tmem79	protein_coding	1.38971	1.75173	1.17588
ENSMUSG00000001424	Snd1	protein_coding	101.461	89.2103	85.3798
ENSMUSG00000001435	Col18a1	protein_coding	1.36892	1.51913	3.48359
ENSMUSG00000001436	Slc19a1	protein_coding	14.5961	19.3721	17.9066
ENSMUSG00000001440	Kpnb1	protein_coding	251.353	278.134	290.419
ENSMUSG00000001441	Npepps	protein_coding	45.7697	46.9138	40.5942
ENSMUSG00000001444	Tbx21	protein_coding	4.47298	4.4733	0.589831
ENSMUSG00000001445	Mrpl10	protein_coding	86.777	85.7959	77.3272
ENSMUSG00000001467	Cyp51	protein_coding	34.1437	24.5783	26.148
ENSMUSG00000001472	Tcf25	protein_coding	217.545	222.746	199.387
ENSMUSG00000001473	Tubb6	protein_coding	0.830289	1.14173	1.70616
ENSMUSG00000001482	Def8	protein_coding	53.592	92.4729	62.3665
ENSMUSG00000001507	Itga3	protein_coding	4.25236	3.32977	3.5124
ENSMUSG00000001517	Foxm1	protein_coding	32.0444	57.9464	49.7753
ENSMUSG00000001518	Itfg2	protein_coding	14.7564	15.0438	19.5087
ENSMUSG00000001524	Gtf2h4	protein_coding	16.4902	14.9772	16.0939
ENSMUSG00000001525	Tubb5	protein_coding	1021.78	1290.9	1027.66
ENSMUSG00000001542	Ell2	protein_coding	11.8897	6.72383	12.5427
ENSMUSG00000001552	Jup	protein_coding	9.11731	8.43018	13.6048
ENSMUSG00000001569	Nom1	protein_coding	39.7801	44.1028	46.3627
ENSMUSG00000001576	Ergic1	protein_coding	29.9938	32.2442	27.6835
ENSMUSG00000001588	Acap1	protein_coding	364.976	317.663	394.652
ENSMUSG00000001627	Ifrd1	protein_coding	63.8146	30.042	39.4556
ENSMUSG00000001630	Stk38l	protein_coding	8.77676	6.54071	10.2575
ENSMUSG00000001632	Brpf1	protein_coding	79.3218	61.4296	70.4273
ENSMUSG00000001642	Akr1b3	protein_coding	29.4842	33.5144	23.834
ENSMUSG00000001665	Gstt3	protein_coding	4.47658	2.53471	1.78249
ENSMUSG00000001666	Ddt	protein_coding	40.9002	30.2956	22.4649
ENSMUSG00000001674	Ddx18	protein_coding	86.3801	101.771	83.3986
ENSMUSG00000001687	Ubl3	protein_coding	42.4772	30.8086	36.2435
ENSMUSG00000001700	Gramd3	protein_coding	6.9478	3.10298	6.20179
ENSMUSG00000001707	Eef1e1	protein_coding	20.5013	23.7775	16.5208
ENSMUSG00000001729	Akt1	protein_coding	152.571	171.665	154.222
ENSMUSG00000001741	Il16	protein_coding	51.0677	56.603	51.4355
ENSMUSG00000001750	Tcirg1	protein_coding	103.973	126.637	101.319
ENSMUSG00000001751	Naglu	protein_coding	14.4638	16.9233	8.09756
ENSMUSG00000001755	Coasy	protein_coding	36.876	29.5999	39.5837
ENSMUSG00000001761	Smo	protein_coding	39.4171	54.6562	54.7821
ENSMUSG00000001763	Tspan33	protein_coding	2.43433	1.42824	1.12993
ENSMUSG00000001767	Crnkl1	protein_coding	96.2227	79.2832	89.0782
ENSMUSG00000001768	Rin2	protein_coding	1.43619	1.6869	1.47561
ENSMUSG00000001774	Chordc1	protein_coding	55.1865	67.2405	65.7615
ENSMUSG00000001783	Rtcb	protein_coding	250.702	209.078	199.221
ENSMUSG00000001785	Pwp1	protein_coding	78.7494	78.4498	68.5864
ENSMUSG00000001786	Fbxo7	protein_coding	31.8409	36.9935	29.5241
ENSMUSG00000001794	Capns1	protein_coding	143.158	126.183	126.982
ENSMUSG00000001829	Clpb	protein_coding	21.1788	11.0811	12.6795
ENSMUSG00000001833	44081	protein_coding	100.423	92.8979	99.5071
ENSMUSG00000001844	Zdhhc4	protein_coding	42.2133	39.0221	34.3305
ENSMUSG00000001847	Rac1	protein_coding	203.253	204.636	172.938
ENSMUSG00000001855	Nup214	protein_coding	63.2906	56.8203	49.2509
ENSMUSG00000001864	Aif1l	protein_coding	1.75644	0.80509	1.94114
ENSMUSG00000001865	Cpa3	protein_coding	284.605	525.176	409.52
ENSMUSG00000001870	Ltbp1	protein_coding	2.17653	0.932582	0.36604
ENSMUSG00000001891	Ugp2	protein_coding	35.7674	37.7755	27.415
ENSMUSG00000001909	Trmt1	protein_coding	42.2748	54.5654	40.8802
ENSMUSG00000001910	Nacc1	protein_coding	122.269	138.468	131.896
ENSMUSG00000001911	Nfix	protein_coding	34.5447	45.8622	42.5217
ENSMUSG00000001918	Slc1a5	protein_coding	104.25	87.679	100.928
ENSMUSG00000001924	Uba1	protein_coding	177.934	170.135	147.186
ENSMUSG00000001942	Siae	protein_coding	19.5653	17.4943	18.5004
ENSMUSG00000001962	Fam50a	protein_coding	93.6315	83.9096	101.126
ENSMUSG00000001964	Emd	protein_coding	31.4988	47.0733	55.5652
ENSMUSG00000001983	Taco1	protein_coding	54.1333	45.2667	50.9327
ENSMUSG00000001986	Gria3	protein_coding	40.6879	59.8538	68.5944
ENSMUSG00000001995	Sipa1l2	protein_coding	1.052	1.30194	0.661242
ENSMUSG00000001998	Ap4e1	protein_coding	23.4105	27.8901	25.0318
ENSMUSG00000001999	Blvra	protein_coding	41.7753	37.9176	26.7982
ENSMUSG00000002006	Pdzd4	protein_coding	13.5064	28.3846	32.1593
ENSMUSG00000002010	Idh3g	protein_coding	89.8962	95.2874	73.8911
ENSMUSG00000002012	Pnck	protein_coding	10.0093	11.7639	8.43818
ENSMUSG00000002014	Ssr4	protein_coding	84.6357	90.0203	83.7397
ENSMUSG00000002015	Bcap31	protein_coding	248.569	215.318	228.732
ENSMUSG00000002017	Fam98a	protein_coding	57.4833	41.8972	30.1955
ENSMUSG00000002028	Kmt2a	protein_coding	163.803	159.789	193.703
ENSMUSG00000002031	Ift46	protein_coding	17.8184	20.0498	21.0679
ENSMUSG00000002033	Cd3g	protein_coding	33.5791	36.8829	29.0298
ENSMUSG00000002043	Trappc6a	protein_coding	51.5722	43.1922	29.5532
ENSMUSG00000002052	Supt6	protein_coding	172.896	172.682	167.537
ENSMUSG00000002055	Spag5	protein_coding	27.8831	62.1718	49.4907
ENSMUSG00000002058	Unc119	protein_coding	32.649	43.9485	48.7568
ENSMUSG00000002064	Sdf2	protein_coding	43.7405	57.5456	55.4227
ENSMUSG00000002068	Ccne1	protein_coding	13.3019	25.4338	18.5597
ENSMUSG00000002076	Hsf2bp	protein_coding	2.25513	0.904465	0.817776
ENSMUSG00000002083	Bbc3	protein_coding	32.8662	8.51485	5.75761
ENSMUSG00000002102	Psmc3	protein_coding	190.544	170.764	159.303
ENSMUSG00000002103	Acp2	protein_coding	17.265	17.5263	19.9024
ENSMUSG00000002105	Slc39a13	protein_coding	13.2983	2.38104	6.02793
ENSMUSG00000002107	Celf2	protein_coding	81.9637	80.1588	96.3819
ENSMUSG00000002109	Ddb2	protein_coding	51.5837	61.5258	67.0458
ENSMUSG00000002111	Spi1	protein_coding	9.57274	30.6287	20.1475
ENSMUSG00000002129	Sf3a1	protein_coding	109.532	130.512	106.475
ENSMUSG00000002147	Stat6	protein_coding	190.183	100.447	140.127
ENSMUSG00000002204	Napsa	protein_coding	44.1195	50.0342	41.193
ENSMUSG00000002205	Vrk3	protein_coding	14.5515	24.5481	21.8326
ENSMUSG00000002210	Smg9	protein_coding	37.3036	50.7324	48.0974
ENSMUSG00000002221	Paxip1	protein_coding	31.8652	39.5511	37.5769
ENSMUSG00000002222	Rmnd5a	protein_coding	120.292	119.813	157.827
ENSMUSG00000002227	Mov10	protein_coding	46.2819	38.9131	48.4194
ENSMUSG00000002228	Ppm1j	protein_coding	8.36582	2.30077	2.69662
ENSMUSG00000002233	Rhoc	protein_coding	3.12641	13.4706	5.74423
ENSMUSG00000002250	Ppard	protein_coding	9.22304	9.93623	11.8483
ENSMUSG00000002257	Def6	protein_coding	426.151	365.848	389.759
ENSMUSG00000002274	Metrn	protein_coding	25.0847	27.5251	29.2514
ENSMUSG00000002279	Lmf1	protein_coding	6.99834	6.58623	7.16345
ENSMUSG00000002280	Ciao3	protein_coding	11.7867	15.5745	17.8436
ENSMUSG00000002289	Angptl4	protein_coding	3.99997	9.95302	10.9133
ENSMUSG00000002297	Dbf4	protein_coding	26.3127	37.4577	35.9253
ENSMUSG00000002307	Daxx	protein_coding	79.3055	80.9434	95.7841
ENSMUSG00000002308	Cd320	protein_coding	8.24666	11.4204	7.12625
ENSMUSG00000002319	Ipo4	protein_coding	31.582	27.5617	33.3343
ENSMUSG00000002320	Tm9sf1	protein_coding	57.9515	62.1736	77.4307
ENSMUSG00000002324	Rec8	protein_coding	64.115	45.9782	106.833
ENSMUSG00000002325	Irf9	protein_coding	55.6007	45.4605	93.6373
ENSMUSG00000002326	Gmpr2	protein_coding	33.8954	27.883	23.0562
ENSMUSG00000002329	Mdp1	protein_coding	99.204	94.1385	125.903
ENSMUSG00000002332	Dhrs1	protein_coding	11.7299	36.2921	27.1168
ENSMUSG00000002342	Tmem161a	protein_coding	25.2032	18.0544	25.304
ENSMUSG00000002343	Armc6	protein_coding	4.03194	11.9416	3.59902
ENSMUSG00000002345	Borcs8	protein_coding	76.6706	86.8708	64.9778
ENSMUSG00000002346	Slc25a42	protein_coding	13.0766	6.18722	10.0346
ENSMUSG00000002365	Snx9	protein_coding	18.4608	26.0264	34.2836
ENSMUSG00000002372	Ranbp3	protein_coding	65.4121	50.3262	41.7478
ENSMUSG00000002379	Ndufa11	protein_coding	64.3898	75.3777	64.2815
ENSMUSG00000002393	Nr2f6	protein_coding	11.7009	23.7851	17.8743
ENSMUSG00000002395	Use1	protein_coding	148.105	137.246	138.112
ENSMUSG00000002396	Ocel1	protein_coding	15.7436	12.4173	15.0871
ENSMUSG00000002409	Dyrk1b	protein_coding	31.346	41.6412	47.0108
ENSMUSG00000002413	Braf	protein_coding	23.2455	31.4797	23.5373
ENSMUSG00000002416	Ndufb2	protein_coding	9.61733	12.8952	14.5585
ENSMUSG00000002428	Hltf	protein_coding	104.906	96.7965	106.782
ENSMUSG00000002455	Prpf6	protein_coding	139.211	124.375	133.478
ENSMUSG00000002458	Rgs19	protein_coding	93.0044	106.263	134.027
ENSMUSG00000002477	Snrpd1	protein_coding	153.642	139.436	110.372
ENSMUSG00000002486	Tchp	protein_coding	44.5195	37.3017	46.8864
ENSMUSG00000002489	Tiam1	protein_coding	144.99	137.024	236.599
ENSMUSG00000002496	Tsc2	protein_coding	39.6096	31.1727	35.0181
ENSMUSG00000002500	Rpl3l	protein_coding	10.1602	0.564494	0.893183
ENSMUSG00000002504	Slc9a3r2	protein_coding	1.14706	0.876289	6.84019
ENSMUSG00000002524	Puf60	protein_coding	78.9464	102.357	100.244
ENSMUSG00000002546	Golga2	protein_coding	87.7426	87.1395	90.2734
ENSMUSG00000002550	Uck1	protein_coding	66.2887	53.6048	60.7235
ENSMUSG00000002565	Scin	protein_coding	5.22889	1.39166	1.14177
ENSMUSG00000002578	Ikzf4	protein_coding	5.872	5.31128	3.48269
ENSMUSG00000002580	Mien1	protein_coding	105.64	141.541	100.846
ENSMUSG00000002602	Axl	protein_coding	17.2873	13.2679	7.58096
ENSMUSG00000002603	Tgfb1	protein_coding	113.371	138.145	142.229
ENSMUSG00000002608	Ccdc97	protein_coding	72.2373	71.8143	77.6159
ENSMUSG00000002617	Zfp40	protein_coding	20.654	26.0733	23.9017
ENSMUSG00000002625	Akap8l	protein_coding	164.529	144.613	164.695
ENSMUSG00000002635	Pdcd2l	protein_coding	25.7988	54.7856	43.8955
ENSMUSG00000002658	Gtf2f1	protein_coding	227.443	258.739	196.151
ENSMUSG00000002660	Clpp	protein_coding	46.3251	78.1102	69.9952
ENSMUSG00000002661	Alkbh7	protein_coding	11.3067	17.5758	12.8353
ENSMUSG00000002668	Dennd1c	protein_coding	112.379	74.8833	110.97
ENSMUSG00000002679	Med6	protein_coding	16.081	36.214	25.0161
ENSMUSG00000002699	Lcp2	protein_coding	146.458	94.6392	103.889
ENSMUSG00000002718	Cse1l	protein_coding	70.0789	93.4851	105.756
ENSMUSG00000002728	Naa20	protein_coding	14.8138	20.0888	22.1148
ENSMUSG00000002731	Prkra	protein_coding	31.1793	29.9551	52.1006
ENSMUSG00000002732	Fkbp7	protein_coding	16.0102	12.8034	10.2116
ENSMUSG00000002733	Plekha3	protein_coding	53.5629	45.6908	47.7274
ENSMUSG00000002741	Ykt6	protein_coding	60.3498	71.6422	73.4405
ENSMUSG00000002748	Baz1b	protein_coding	184.157	227.184	199.969
ENSMUSG00000002763	Pex6	protein_coding	109.673	76.2299	93.0395
ENSMUSG00000002767	Mrpl2	protein_coding	110.682	66.5872	70.6574
ENSMUSG00000002768	Mea1	protein_coding	53.9047	59.8526	82.2351
ENSMUSG00000002769	Gnmt	protein_coding	1.25834	3.07617	4.46172
ENSMUSG00000002778	Kdelr1	protein_coding	33.2017	78.6909	67.0842
ENSMUSG00000002781	Tmem143	protein_coding	5.45014	4.37949	3.12317
ENSMUSG00000002797	Ggct	protein_coding	5.22508	2.45488	5.93694
ENSMUSG00000002799	Jag2	protein_coding	1.34362	2.29702	3.16044
ENSMUSG00000002803	Btbd6	protein_coding	26.1198	25.1421	39.1501
ENSMUSG00000002804	Nudt14	protein_coding	21.3561	17.2402	25.5834
ENSMUSG00000002808	Epdr1	protein_coding	4.42276	3.37874	1.06922
ENSMUSG00000002812	Flii	protein_coding	128.597	100.495	97.8527
ENSMUSG00000002814	Top3a	protein_coding	43.1169	56.7691	54.4582
ENSMUSG00000002820	Atg4d	protein_coding	14.6937	11.8742	12.9295
ENSMUSG00000002825	Qtrt1	protein_coding	37.9454	33.6106	28.0161
ENSMUSG00000002833	Hdgfl2	protein_coding	108.516	91.9665	110.554
ENSMUSG00000002835	Chaf1a	protein_coding	47.3059	70.9687	62.3751
ENSMUSG00000002844	Adprh	protein_coding	40.9322	52.0643	59.043
ENSMUSG00000002845	Tmem39a	protein_coding	18.2868	26.1656	23.2993
ENSMUSG00000002846	Timmdc1	protein_coding	56.4265	88.3794	83.6299
ENSMUSG00000002870	Mcm2	protein_coding	120.646	159.533	117.861
ENSMUSG00000002871	Tpra1	protein_coding	42.4475	22.236	22.4001
ENSMUSG00000002881	Nab1	protein_coding	59.9621	63.6783	76.1584
ENSMUSG00000002885	Adgre5	protein_coding	57.1559	18.5764	26.7564
ENSMUSG00000002897	Il17ra	protein_coding	71.7726	77.949	73.5274
ENSMUSG00000002910	Arrdc2	protein_coding	8.29524	6.67189	11.0486
ENSMUSG00000002944	Cd36	protein_coding	6.48169	3.8752	2.45264
ENSMUSG00000002948	Map2k7	protein_coding	84.485	86.5734	85.0196
ENSMUSG00000002949	Timm44	protein_coding	72.7578	88.9748	86.512
ENSMUSG00000002957	Ap2a2	protein_coding	68.8704	77.1795	81.8444
ENSMUSG00000002963	Pnkp	protein_coding	58.9903	43.8048	56.4423
ENSMUSG00000002968	Med25	protein_coding	34.6784	34.1006	30.7773
ENSMUSG00000002980	Bcam	protein_coding	3.16257	4.34885	5.19902
ENSMUSG00000002981	Clptm1	protein_coding	48.386	46.8959	38.2826
ENSMUSG00000002983	Relb	protein_coding	16.1456	12.772	16.8721
ENSMUSG00000002984	Tomm40	protein_coding	68.8221	63.8107	51.3771
ENSMUSG00000002985	Apoe	protein_coding	64.1189	105.196	36.8362
ENSMUSG00000002996	Hbp1	protein_coding	47.8211	46.9973	54.0169
ENSMUSG00000002997	Prkar2b	protein_coding	54.5745	43.9352	48.3541
ENSMUSG00000003031	Cdkn1b	protein_coding	105.682	85.8801	100.692
ENSMUSG00000003032	Klf4	protein_coding	78.6404	6.6921	28.7179
ENSMUSG00000003033	Ap1m1	protein_coding	84.0441	106.32	101.858
ENSMUSG00000003037	Rab8a	protein_coding	92.6713	95.0661	81.6671
ENSMUSG00000003038	Hmgn2	protein_coding	144.932	194.722	175.743
ENSMUSG00000003039	Fam32a	protein_coding	83.7544	81.8289	64.5713
ENSMUSG00000003062	Stard3nl	protein_coding	17.0274	16.1478	14.5876
ENSMUSG00000003068	Stk11	protein_coding	131.323	131.526	118.019
ENSMUSG00000003072	Atp5d	protein_coding	167.393	141.91	201.198
ENSMUSG00000003099	Ppp5c	protein_coding	183.404	177.818	166.903
ENSMUSG00000003119	Cdk12	protein_coding	75.0371	77.8421	81.6945
ENSMUSG00000003123	Lipe	protein_coding	16.5008	18.5146	19.1561
ENSMUSG00000003131	Pafah1b2	protein_coding	63.1552	64.6285	67.1376
ENSMUSG00000003134	Tbc1d8	protein_coding	2.70355	5.7535	15.5928
ENSMUSG00000003135	Cnot11	protein_coding	27.1096	51.5552	53.2673
ENSMUSG00000003153	Slc2a3	protein_coding	33.2348	18.4981	19.3776
ENSMUSG00000003154	Foxj2	protein_coding	26.7782	26.5002	22.6008
ENSMUSG00000003161	Sri	protein_coding	86.0118	88.1206	80.7548
ENSMUSG00000003166	Dgcr2	protein_coding	40.1922	32.9884	35.8684
ENSMUSG00000003184	Irf3	protein_coding	95.3803	97.1156	84.1332
ENSMUSG00000003190	Bcl2l12	protein_coding	36.6078	42.9468	35.1526
ENSMUSG00000003198	Zfp959	protein_coding	16.4278	9.61373	25.7771
ENSMUSG00000003199	Mpnd	protein_coding	64.9599	51.5034	51.3572
ENSMUSG00000003200	Sh3gl1	protein_coding	56.419	40.9883	53.8747
ENSMUSG00000003206	Ebi3	protein_coding	12.7121	12.4573	2.11944
ENSMUSG00000003208	Yju2	protein_coding	21.4345	14.9712	12.9299
ENSMUSG00000003226	Ranbp2	protein_coding	197.804	206.58	211.508
ENSMUSG00000003228	Grk5	protein_coding	10.325	12.8833	14.9073
ENSMUSG00000003233	Dvl3	protein_coding	35.5123	38.1982	42.659
ENSMUSG00000003234	Abcf3	protein_coding	67.2481	50.961	91.1516
ENSMUSG00000003235	Eif2b5	protein_coding	135.089	140.46	155.515
ENSMUSG00000003269	Cyth2	protein_coding	99.996	90.458	108.625
ENSMUSG00000003282	Plag1	protein_coding	7.27161	2.51345	10.0865
ENSMUSG00000003299	Mrpl4	protein_coding	41.6551	46.6036	41.1221
ENSMUSG00000003308	Keap1	protein_coding	42.7922	60.6715	51.5954
ENSMUSG00000003316	Glg1	protein_coding	121.861	110.995	108.044
ENSMUSG00000003344	Btbd2	protein_coding	27.6484	33.6225	41.4686
ENSMUSG00000003345	Csnk1g2	protein_coding	113.202	133.892	149.229
ENSMUSG00000003346	Abhd17a	protein_coding	76.1887	113.01	112.094
ENSMUSG00000003348	Mob3a	protein_coding	163.384	145.551	147.622
ENSMUSG00000003360	Ddx23	protein_coding	156.003	151.128	153.606
ENSMUSG00000003363	Pld3	protein_coding	42.3851	52.9708	67.0847
ENSMUSG00000003378	Grik5	protein_coding	27.7984	16.1517	24.0418
ENSMUSG00000003379	Cd79a	protein_coding	3.47188	2.54623	1.34294
ENSMUSG00000003380	Rabac1	protein_coding	33.2143	29.6874	49.4627
ENSMUSG00000003382	Etv3	protein_coding	114.154	64.8724	64.6096
ENSMUSG00000003402	Prkcsh	protein_coding	115.607	109.397	112.365
ENSMUSG00000003418	St8sia6	protein_coding	3.63021	3.14641	2.93602
ENSMUSG00000003421	Nosip	protein_coding	61.4251	69.3942	66.7363
ENSMUSG00000003423	Pih1d1	protein_coding	50.5853	80.8087	62.962
ENSMUSG00000003429	Rps11	protein_coding	1527.02	1513.04	1779.7
ENSMUSG00000003435	Supt5	protein_coding	218.524	218.833	222.62
ENSMUSG00000003437	Paf1	protein_coding	166.411	99.9492	100.451
ENSMUSG00000003438	Timm50	protein_coding	40.3326	32.482	28.0669
ENSMUSG00000003444	Med29	protein_coding	12.6365	14.6613	14.1289
ENSMUSG00000003452	Bicd1	protein_coding	6.68976	6.13831	3.64556
ENSMUSG00000003458	Ncstn	protein_coding	79.8167	89.1299	77.7744
ENSMUSG00000003464	Pex19	protein_coding	37.2595	33.1845	34.4917
ENSMUSG00000003500	Impdh1	protein_coding	117.94	149.932	119.247
ENSMUSG00000003518	Dusp3	protein_coding	5.29407	4.5561	1.77613
ENSMUSG00000003526	Prodh	protein_coding	9.05047	11.2409	4.64259
ENSMUSG00000003527	Ess2	protein_coding	36.3459	31.1274	36.6499
ENSMUSG00000003528	Slc25a1	protein_coding	82.7505	46.5018	51.0867
ENSMUSG00000003531	Dgcr6	protein_coding	6.43967	13.5158	15.65
ENSMUSG00000003541	Ier3	protein_coding	11.6288	17.2208	22.9229
ENSMUSG00000003545	Fosb	protein_coding	595.551	82.5997	197.14
ENSMUSG00000003546	Klc4	protein_coding	35.5396	38.6281	32.5151
ENSMUSG00000003549	Ercc1	protein_coding	11.0569	16.9931	14.9376
ENSMUSG00000003559	As3mt	protein_coding	31.3402	43.4568	24.5192
ENSMUSG00000003573	Homer3	protein_coding	25.8809	47.5865	33.9857
ENSMUSG00000003575	Crtc1	protein_coding	15.7881	18.4133	16.6672
ENSMUSG00000003581	Rnf215	protein_coding	44.6475	40.3065	59.3925
ENSMUSG00000003604	Aven	protein_coding	24.4784	20.8638	24.2578
ENSMUSG00000003623	Crot	protein_coding	90.5826	76.4104	91.5842
ENSMUSG00000003644	Rps6ka1	protein_coding	160.5	176.867	191.508
ENSMUSG00000003660	Snrnp200	protein_coding	220.029	195.718	210.143
ENSMUSG00000003662	Ciao1	protein_coding	47.9429	45.9816	50.3396
ENSMUSG00000003680	Taf6l	protein_coding	9.67948	14.6967	11.2127
ENSMUSG00000003721	Insig2	protein_coding	18.498	13.7531	24.3668
ENSMUSG00000003731	Kpna6	protein_coding	47.0596	32.1146	35.0391
ENSMUSG00000003746	Man1a	protein_coding	117.3	78.8349	86.6068
ENSMUSG00000003752	Itpkc	protein_coding	10.2415	6.40538	4.25764
ENSMUSG00000003762	Coq8b	protein_coding	26.3069	16.4373	29.3798
ENSMUSG00000003778	Brd8	protein_coding	97.0984	107.252	107.421
ENSMUSG00000003779	Kif20a	protein_coding	30.6684	62.3227	31.0099
ENSMUSG00000003808	Farsa	protein_coding	103.445	95.8529	61.6578
ENSMUSG00000003809	Gcdh	protein_coding	27.1846	37.8866	32.1493
ENSMUSG00000003810	Mast2	protein_coding	39.039	59.9303	53.6195
ENSMUSG00000003812	Dnase2a	protein_coding	33.0415	29.2575	14.7049
ENSMUSG00000003813	Rad23a	protein_coding	110.711	80.0779	128.888
ENSMUSG00000003814	Calr	protein_coding	1211.41	1315.76	904.533
ENSMUSG00000003824	Syce2	protein_coding	89.9638	108.393	56.6717
ENSMUSG00000003847	Nfat5	protein_coding	51.6918	40.9027	59.0098
ENSMUSG00000003848	Nob1	protein_coding	41.7917	46.0273	45.4647
ENSMUSG00000003849	Nqo1	protein_coding	0.97718	5.07627	3.14982
ENSMUSG00000003865	Gys1	protein_coding	21.1256	19.7539	7.86507
ENSMUSG00000003868	Ruvbl2	protein_coding	80.8808	110.58	91.8662
ENSMUSG00000003873	Bax	protein_coding	60.3429	49.8747	56.49
ENSMUSG00000003882	Il7r	protein_coding	464.63	344.791	522.526
ENSMUSG00000003923	Tfam	protein_coding	46.5048	58.933	61.1733
ENSMUSG00000003929	Zfp81	protein_coding	30.5449	25.5428	31.8426
ENSMUSG00000003948	Mmd	protein_coding	33.8559	42.6268	43.7122
ENSMUSG00000003949	Hlf	protein_coding	45.202	32.623	50.9594
ENSMUSG00000003955	Fam162a	protein_coding	269.59	168.035	164.59
ENSMUSG00000003970	Rpl8	protein_coding	2953.98	2563.11	2588.71
ENSMUSG00000003992	Ssbp2	protein_coding	47.3988	44.5438	30.5201
ENSMUSG00000004018	Fancl	protein_coding	22.9524	21.0412	27.4177
ENSMUSG00000004032	Gstm5	protein_coding	18.2076	13.4257	8.80346
ENSMUSG00000004035	Gstm7	protein_coding	19.2736	9.26885	15.2769
ENSMUSG00000004040	Stat3	protein_coding	99.0256	104.847	113.986
ENSMUSG00000004043	Stat5a	protein_coding	66.3077	85.166	63.606
ENSMUSG00000004044	Cavin1	protein_coding	13.3973	14.2209	8.18232
ENSMUSG00000004054	Map3k11	protein_coding	49.0538	54.9976	69.1492
ENSMUSG00000004056	Akt2	protein_coding	31.3543	48.1225	50.7276
ENSMUSG00000004069	Dnaja3	protein_coding	55.0853	47.5942	41.7642
ENSMUSG00000004070	Hmox2	protein_coding	99.7104	79.0666	65.7517
ENSMUSG00000004071	Cdip1	protein_coding	12.6789	17.0902	17.6883
ENSMUSG00000004085	Map3k20	protein_coding	22.3719	24.6108	12.4996
ENSMUSG00000004096	Cwc15	protein_coding	209.618	240.131	224.188
ENSMUSG00000004099	Dnmt1	protein_coding	289.647	367.113	316.761
ENSMUSG00000004100	Ppan	protein_coding	58.9994	69.2969	63.2227
ENSMUSG00000004105	Angptl2	protein_coding	18.5893	14.9758	15.0968
ENSMUSG00000004110	Cacna1e	protein_coding	85.5588	77.3867	113.359
ENSMUSG00000004127	Trmt10a	protein_coding	12.2404	8.54672	7.91154
ENSMUSG00000004187	Kifc2	protein_coding	8.49093	7.66597	5.34948
ENSMUSG00000004207	Psap	protein_coding	398.009	347.63	398.696
ENSMUSG00000004221	Ikbkg	protein_coding	35.7403	31.7922	35.7073
ENSMUSG00000004233	Wars2	protein_coding	8.25223	8.18901	11.4353
ENSMUSG00000004263	Atn1	protein_coding	36.5094	25.8077	41.3133
ENSMUSG00000004264	Phb2	protein_coding	116.259	126.909	112.556
ENSMUSG00000004266	Ptpn6	protein_coding	188.296	220.446	223.983
ENSMUSG00000004268	Emg1	protein_coding	63.3409	59.7686	60.1953
ENSMUSG00000004270	Lpcat3	protein_coding	53.7121	42.996	60.9213
ENSMUSG00000004285	Atp6v1f	protein_coding	104.692	185.624	150.937
ENSMUSG00000004317	Clcn5	protein_coding	14.0466	13.8488	15.9325
ENSMUSG00000004319	Clcn3	protein_coding	38.9369	31.1038	38.5694
ENSMUSG00000004328	Hif3a	protein_coding	0.829268	2.76442	5.90499
ENSMUSG00000004347	Pde1c	protein_coding	7.88855	5.60456	8.41976
ENSMUSG00000004356	Utp20	protein_coding	59.7164	63.3829	51.943
ENSMUSG00000004364	Cul3	protein_coding	207.563	203.84	221.345
ENSMUSG00000004383	Large1	protein_coding	27.7154	11.2212	18.5829
ENSMUSG00000004393	Ddx56	protein_coding	59.1128	60.4151	45.9619
ENSMUSG00000004394	Tmed4	protein_coding	84.3089	71.1141	57.2715
ENSMUSG00000004446	Bid	protein_coding	21.8016	31.2203	32.5192
ENSMUSG00000004451	Ralb	protein_coding	4.41211	6.20818	5.95334
ENSMUSG00000004455	Ppp1cc	protein_coding	250.711	288.4	284.918
ENSMUSG00000004460	Dnajb11	protein_coding	116.615	88.2753	121.082
ENSMUSG00000004462	Tbccd1	protein_coding	11.5911	13.9006	14.24
ENSMUSG00000004473	Clec11a	protein_coding	3.05754	8.56456	2.95668
ENSMUSG00000004500	Zfp324	protein_coding	23.7251	17.7686	17.002
ENSMUSG00000004508	Gab2	protein_coding	19.437	25.4872	20.7785
ENSMUSG00000004530	Coro1c	protein_coding	43.5503	54.2236	50.8705
ENSMUSG00000004535	Tax1bp1	protein_coding	230.067	190.255	214.105
ENSMUSG00000004540	Psg17	protein_coding	3.37236	5.07897	10.948
ENSMUSG00000004552	Ctse	protein_coding	28.0852	16.9694	11.882
ENSMUSG00000004558	Ndrg2	protein_coding	2.68041	3.95885	6.76798
ENSMUSG00000004561	Mettl17	protein_coding	33.3838	18.5726	27.1075
ENSMUSG00000004562	Arhgef40	protein_coding	14.0542	9.04559	8.44692
ENSMUSG00000004565	Pnpla6	protein_coding	43.2411	37.3453	35.8628
ENSMUSG00000004567	Mcoln1	protein_coding	16.4712	31.3963	22.8558
ENSMUSG00000004568	Arhgef18	protein_coding	109.518	109.447	115.098
ENSMUSG00000004591	Pkn2	protein_coding	61.7273	46.8522	50.6755
ENSMUSG00000004610	Etfb	protein_coding	179.339	194.815	163.896
ENSMUSG00000004612	Nkg7	protein_coding	295.542	233.388	234.147
ENSMUSG00000004626	Stxbp2	protein_coding	129.17	132.816	145.668
ENSMUSG00000004633	Chn2	protein_coding	48.305	40.772	60.8512
ENSMUSG00000004637	Wwox	protein_coding	23.0724	21.835	18.705
ENSMUSG00000004642	Slbp	protein_coding	90.9828	117.103	120.174
ENSMUSG00000004655	Aqp1	protein_coding	17.1378	12.1802	13.7793
ENSMUSG00000004661	Arid3b	protein_coding	20.1682	13.3143	17.663
ENSMUSG00000004665	Cnn2	protein_coding	205.426	135.915	199.445
ENSMUSG00000004667	Polr2e	protein_coding	35.6181	77.115	45.9853
ENSMUSG00000004677	Myo9b	protein_coding	153.794	138.885	148.46
ENSMUSG00000004698	Hdac9	protein_coding	1.34526	3.95271	1.16746
ENSMUSG00000004707	Ly9	protein_coding	55.5261	45.5739	53.8423
ENSMUSG00000004709	Cd244a	protein_coding	54.8803	75.0378	58.2866
ENSMUSG00000004730	Adgre1	protein_coding	1.71846	0.716078	0.453212
ENSMUSG00000004748	Mtfp1	protein_coding	2.32844	6.40366	0.844361
ENSMUSG00000004768	Rab23	protein_coding	4.39607	4.36585	7.73456
ENSMUSG00000004771	Rab11a	protein_coding	64.4152	58.199	75.1243
ENSMUSG00000004788	Eif2b2	protein_coding	52.0613	80.6918	63.5786
ENSMUSG00000004789	Dlst	protein_coding	65.8313	62.1446	54.1926
ENSMUSG00000004798	Ulk2	protein_coding	78.2012	61.293	93.3811
ENSMUSG00000004815	Dgkq	protein_coding	26.7387	19.8678	20.8214
ENSMUSG00000004837	Grap	protein_coding	36.6765	20.0442	45.5609
ENSMUSG00000004843	Chmp2b	protein_coding	87.8947	74.8032	93.8753
ENSMUSG00000004846	Plod3	protein_coding	32.8542	36.1729	23.1106
ENSMUSG00000004849	Ap1s1	protein_coding	52.7027	40.086	58.7534
ENSMUSG00000004865	Srpk1	protein_coding	160.804	141.139	163.412
ENSMUSG00000004880	Lbr	protein_coding	257.602	274.187	292.205
ENSMUSG00000004895	Prcc	protein_coding	86.277	93.2324	70.8464
ENSMUSG00000004896	Rrnad1	protein_coding	30.549	26.3235	20.0541
ENSMUSG00000004897	Hdgf	protein_coding	523.848	502.713	411.867
ENSMUSG00000004929	Thop1	protein_coding	24.4977	19.8913	13.1502
ENSMUSG00000004931	Apba3	protein_coding	13.7403	14.4415	12.3561
ENSMUSG00000004933	Matk	protein_coding	10.0202	18.2707	25.0227
ENSMUSG00000004934	Pias4	protein_coding	43.8087	33.0072	24.359
ENSMUSG00000004936	Map2k1	protein_coding	85.7758	59.7614	118.289
ENSMUSG00000004937	Sgta	protein_coding	72.4658	92.3917	79.43
ENSMUSG00000004945	Tmem242	protein_coding	54.7985	47.7111	56.9851
ENSMUSG00000004947	Dtx2	protein_coding	8.05682	11.0789	16.4864
ENSMUSG00000004952	Rasa4	protein_coding	43.6582	47.7362	54.6677
ENSMUSG00000004980	Hnrnpa2b1	protein_coding	1228.04	1112.52	1183.52
ENSMUSG00000004994	Ccdc130	protein_coding	34.9253	29.9515	12.1656
ENSMUSG00000004996	Mri1	protein_coding	54.4028	50.8646	70.0197
ENSMUSG00000005034	Prkacb	protein_coding	90.7099	121.167	106.901
ENSMUSG00000005043	Sgsh	protein_coding	7.79294	5.98838	14.8501
ENSMUSG00000005045	Chd5	protein_coding	0.650858	1.51609	0.629388
ENSMUSG00000005054	Cstb	protein_coding	34.3947	43.0663	16.2244
ENSMUSG00000005069	Pex5	protein_coding	88.7777	68.3308	49.6238
ENSMUSG00000005078	Jkamp	protein_coding	14.2812	15.8482	12.1746
ENSMUSG00000005087	Cd44	protein_coding	72.0408	95.4702	97.3135
ENSMUSG00000005102	Eif2ak4	protein_coding	38.1917	46.1431	35.1607
ENSMUSG00000005103	Wdr1	protein_coding	131.935	138.484	172.162
ENSMUSG00000005107	Slc2a9	protein_coding	13.5345	15.5094	11.4521
ENSMUSG00000005125	Ndrg1	protein_coding	18.5592	25.591	11.5691
ENSMUSG00000005142	Man2b1	protein_coding	88.6788	71.01	85.8144
ENSMUSG00000005150	Wdr83	protein_coding	39.6713	29.1272	42.8758
ENSMUSG00000005161	Prdx2	protein_coding	88.4	138.739	119.057
ENSMUSG00000005198	Polr2a	protein_coding	262.268	250.272	249.463
ENSMUSG00000005204	Senp3	protein_coding	102.647	105.655	103.571
ENSMUSG00000005225	Plekha8	protein_coding	6.39087	9.33422	20.6002
ENSMUSG00000005233	Spc25	protein_coding	54.9013	78.4766	86.2332
ENSMUSG00000005262	Ufd1	protein_coding	47.7154	67.2711	65.5456
ENSMUSG00000005267	Zfp287	protein_coding	7.68855	3.28112	7.49901
ENSMUSG00000005299	Letm1	protein_coding	49.6942	39.7896	38.7278
ENSMUSG00000005312	Ubqln1	protein_coding	132.032	135.667	142.886
ENSMUSG00000005354	Txn2	protein_coding	52.4126	53.0074	68.2368
ENSMUSG00000005362	Crbn	protein_coding	26.5171	32.8106	25.7124
ENSMUSG00000005370	Msh6	protein_coding	156.377	190.412	181.44
ENSMUSG00000005371	Fbxo11	protein_coding	134.373	150.499	145.181
ENSMUSG00000005374	Tbl2	protein_coding	18.0961	23.9688	23.2907
ENSMUSG00000005378	Bud23	protein_coding	22.8575	31.2259	36.5502
ENSMUSG00000005410	Mcm5	protein_coding	165.704	185.412	143.332
ENSMUSG00000005417	Mprip	protein_coding	65.2292	72.6549	77.0069
ENSMUSG00000005442	Cic	protein_coding	85.7995	83.16	95.7519
ENSMUSG00000005447	Pafah1b3	protein_coding	36.4925	63.6063	49.6828
ENSMUSG00000005465	Il27ra	protein_coding	108.552	70.3227	132.124
ENSMUSG00000005469	Prkaca	protein_coding	104.505	87.0429	98.6984
ENSMUSG00000005470	Asf1b	protein_coding	29.6415	49.3881	57.3275
ENSMUSG00000005474	Myl10	protein_coding	49.6182	32.3803	78.4781
ENSMUSG00000005481	Ddx39	protein_coding	91.6522	88.5184	78.7601
ENSMUSG00000005483	Dnajb1	protein_coding	170.986	93.6438	144.735
ENSMUSG00000005501	Usp40	protein_coding	25.0136	21.0166	17.8014
ENSMUSG00000005505	Kbtbd4	protein_coding	11.4417	19.7223	12.5447
ENSMUSG00000005506	Celf1	protein_coding	58.3654	62.757	64.4714
ENSMUSG00000005510	Ndufs3	protein_coding	35.9997	40.2412	46.9402
ENSMUSG00000005514	Por	protein_coding	90.9555	88.1102	68.6122
ENSMUSG00000005533	Igf1r	protein_coding	48.2325	43.9677	37.2898
ENSMUSG00000005534	Insr	protein_coding	43.7185	32.555	38.1839
ENSMUSG00000005566	Trim28	protein_coding	323.002	388.674	308.699
ENSMUSG00000005575	Ube2m	protein_coding	123.19	117.655	131.786
ENSMUSG00000005580	Adcy9	protein_coding	24.3339	22.7538	29.8375
ENSMUSG00000005583	Mef2c	protein_coding	28.584	29.3613	23.7502
ENSMUSG00000005609	Ctr9	protein_coding	93.1403	70.6612	94.0422
ENSMUSG00000005610	Eif4g2	protein_coding	478.378	500.225	521.453
ENSMUSG00000005611	Mrvi1	protein_coding	14.7451	8.28699	7.52343
ENSMUSG00000005615	Pcyt1a	protein_coding	18.9729	26.3399	14.1893
ENSMUSG00000005621	Zfp592	protein_coding	50.4352	58.4983	56.0311
ENSMUSG00000005625	Psmd4	protein_coding	216.897	197.681	211.659
ENSMUSG00000005628	Tmod4	protein_coding	6.77614	7.8324	1.13958
ENSMUSG00000005656	Snx6	protein_coding	122.498	98.6861	140.158
ENSMUSG00000005667	Mthfd2	protein_coding	22.4856	33.1142	29.0386
ENSMUSG00000005672	Kit	protein_coding	167.974	203.426	158.217
ENSMUSG00000005674	Tomm40l	protein_coding	13.5945	22.6673	19.4333
ENSMUSG00000005682	Pan2	protein_coding	38.0345	33.2801	42.2651
ENSMUSG00000005683	Cs	protein_coding	80.0927	90.1144	81.0057
ENSMUSG00000005686	Ampd3	protein_coding	2.96662	4.03819	5.69405
ENSMUSG00000005687	Bcas2	protein_coding	95.1788	82.0774	73.5421
ENSMUSG00000005696	Sh2d1a	protein_coding	0.643229	4.04344	2.31032
ENSMUSG00000005698	Ctcf	protein_coding	221.181	234.824	228.705
ENSMUSG00000005699	Pard6a	protein_coding	15.668	14.0703	17.6248
ENSMUSG00000005705	Agrp	protein_coding	25.9668	28.8402	14.9696
ENSMUSG00000005718	Tfap4	protein_coding	96.9503	94.3524	68.5333
ENSMUSG00000005732	Ranbp1	protein_coding	99.7436	141.867	107.793
ENSMUSG00000005763	Cd247	protein_coding	22.8768	32.6762	43.0051
ENSMUSG00000005774	Rfx5	protein_coding	36.7174	24.6334	45.6508
ENSMUSG00000005779	Psmb4	protein_coding	83.2286	108.624	105.806
ENSMUSG00000005800	Mmp8	protein_coding	8.96977	7.45796	15.5323
ENSMUSG00000005802	Slc30a4	protein_coding	8.02795	8.33229	11.5555
ENSMUSG00000005803	Sqor	protein_coding	2.84883	6.69936	4.91083
ENSMUSG00000005804	Bloc1s6	protein_coding	30.8779	26.9188	29.8593
ENSMUSG00000005813	Metap1	protein_coding	48.851	48.0294	44.1647
ENSMUSG00000005823	Gpr108	protein_coding	47.015	57.5209	45.4641
ENSMUSG00000005824	Tnfsf14	protein_coding	33.4132	18.0773	38.932
ENSMUSG00000005846	Rsl1d1	protein_coding	340.521	292.656	276.515
ENSMUSG00000005871	Apc	protein_coding	47.2707	54.6718	48.9895
ENSMUSG00000005873	Reep5	protein_coding	45.2716	50.0377	48.5906
ENSMUSG00000005881	Ergic3	protein_coding	105.893	98.6059	97.3259
ENSMUSG00000005882	Uqcc1	protein_coding	19.8357	21.4833	18.453
ENSMUSG00000005883	Spo11	protein_coding	7.61167	6.03171	3.49315
ENSMUSG00000005886	Ncoa2	protein_coding	75.836	70.4996	74.7103
ENSMUSG00000005893	Nr2c2	protein_coding	55.3441	65.9502	54.3209
ENSMUSG00000005897	Nr2c1	protein_coding	27.5601	20.3329	21.8729
ENSMUSG00000005899	Smpd4	protein_coding	25.7014	34.649	22.9043
ENSMUSG00000005907	Pex1	protein_coding	18.9524	14.1502	16.485
ENSMUSG00000005936	Kctd20	protein_coding	49.7057	55.4095	61.9198
ENSMUSG00000005947	Itgae	protein_coding	6.07333	3.74549	3.73735
ENSMUSG00000005949	Ctns	protein_coding	11.3373	17.778	9.08802
ENSMUSG00000005951	Shpk	protein_coding	15.6247	6.36952	6.55499
ENSMUSG00000005968	Tuft1	protein_coding	5.03094	10.8234	4.82575
ENSMUSG00000005973	Rcn1	protein_coding	56.3466	56.0077	69.4873
ENSMUSG00000005981	Trap1	protein_coding	260.692	223.305	186.313
ENSMUSG00000005982	Naa60	protein_coding	44.4049	45.511	57.0369
ENSMUSG00000005983	1700037C18Rik	protein_coding	2.19459	3.59259	2.88012
ENSMUSG00000005986	Ankrd13d	protein_coding	39.2756	34.3086	51.5017
ENSMUSG00000006005	Tpr	protein_coding	265.024	293.544	284.197
ENSMUSG00000006010	Odr4	protein_coding	42.4423	34.7233	53.3311
ENSMUSG00000006019	Dhx34	protein_coding	42.3746	56.6044	49.1721
ENSMUSG00000006021	Kptn	protein_coding	15.2922	12.9084	13.1772
ENSMUSG00000006024	Napa	protein_coding	74.0208	62.9578	67.7029
ENSMUSG00000006050	Sra1	protein_coding	40.8412	37.2369	45.3965
ENSMUSG00000006057	Atp5g1	protein_coding	11.4826	29.5148	14.3404
ENSMUSG00000006058	Snf8	protein_coding	40.2491	51.1023	28.4144
ENSMUSG00000006095	Tbcb	protein_coding	62.0916	56.2782	63.4356
ENSMUSG00000006127	Inpp5k	protein_coding	44.0679	40.0746	44.2368
ENSMUSG00000006134	Crkl	protein_coding	82.4696	77.258	80.4282
ENSMUSG00000006154	Eps8l1	protein_coding	33.4386	13.1375	0.324166
ENSMUSG00000006169	Clint1	protein_coding	203.765	179.413	200.452
ENSMUSG00000006191	Cdkal1	protein_coding	14.663	22.5	17.0457
ENSMUSG00000006215	Zbtb17	protein_coding	65.4987	36.9598	60.1837
ENSMUSG00000006262	Mob1b	protein_coding	19.2139	18.2926	18.1245
ENSMUSG00000006273	Atp6v1b2	protein_coding	42.814	45.2805	61.3187
ENSMUSG00000006276	Eps15l1	protein_coding	87.6743	100.708	115.051
ENSMUSG00000006281	Tep1	protein_coding	30.3998	25.7844	39.2642
ENSMUSG00000006288	Ttc5	protein_coding	77.6513	85.1601	83.7539
ENSMUSG00000006289	Osgep	protein_coding	29.738	39.4356	38.3757
ENSMUSG00000006299	Aamp	protein_coding	169.398	184.125	157.161
ENSMUSG00000006301	Tmbim1	protein_coding	3.47652	3.62663	4.69614
ENSMUSG00000006304	Arpc2	protein_coding	593.563	527.829	593.833
ENSMUSG00000006307	Kmt2b	protein_coding	74.539	82.8058	94.8155
ENSMUSG00000006315	Tmem147	protein_coding	81.4278	63.8049	59.3862
ENSMUSG00000006333	Rps9	protein_coding	1986.71	1628.62	1632.46
ENSMUSG00000006335	Tfpt	protein_coding	96.4533	81.0855	96.5299
ENSMUSG00000006342	Susd2	protein_coding	7.51049	6.4801	8.11717
ENSMUSG00000006344	Ggt5	protein_coding	25.0279	21.8476	30.6452
ENSMUSG00000006356	Crip2	protein_coding	3.85596	7.06976	6.05923
ENSMUSG00000006360	Crip1	protein_coding	92.9617	181.669	115.641
ENSMUSG00000006362	Cbfa2t3	protein_coding	76.9685	104.676	90.3202
ENSMUSG00000006369	Fbln1	protein_coding	1.2739	1.27399	0.335966
ENSMUSG00000006373	Pgrmc1	protein_coding	124.488	97.3912	123.938
ENSMUSG00000006378	Gcat	protein_coding	0.742654	4.37667	0.307781
ENSMUSG00000006389	Mpl	protein_coding	3.20668	9.11296	0.930269
ENSMUSG00000006390	Elovl1	protein_coding	28.9483	39.9769	35.5301
ENSMUSG00000006392	Med8	protein_coding	67.7618	53.6205	49.3893
ENSMUSG00000006398	Cdc20	protein_coding	49.2855	82.6674	77.7743
ENSMUSG00000006412	Pfdn2	protein_coding	35.2557	44.5298	39.3959
ENSMUSG00000006418	Rnf114	protein_coding	138.07	140.391	148.091
ENSMUSG00000006423	C330007P06Rik	protein_coding	41.2914	37.8844	27.6869
ENSMUSG00000006442	Srm	protein_coding	80.9872	102.665	85.9636
ENSMUSG00000006456	Rbm14	protein_coding	90.6487	85.2152	84.4681
ENSMUSG00000006463	Zdhhc24	protein_coding	16.6536	14.4717	23.3176
ENSMUSG00000006464	Bbs1	protein_coding	1.91162	5.13646	8.15915
ENSMUSG00000006471	Ndor1	protein_coding	21.4279	31.7102	22.0758
ENSMUSG00000006476	Nsmf	protein_coding	23.7635	23.9633	27.7754
ENSMUSG00000006494	Pdk1	protein_coding	55.4689	36.3641	60.6191
ENSMUSG00000006498	Ptbp1	protein_coding	268.828	334.151	283.42
ENSMUSG00000006517	Mvd	protein_coding	8.70754	20.4551	10.2622
ENSMUSG00000006519	Cyba	protein_coding	121.716	130.327	163.369
ENSMUSG00000006526	Stimate	protein_coding	9.16149	16.372	21.195
ENSMUSG00000006527	Sfmbt1	protein_coding	41.8177	35.2215	46.8947
ENSMUSG00000006575	Rundc3a	protein_coding	2.06401	0.473035	0.332653
ENSMUSG00000006585	Cdt1	protein_coding	63.7955	75.3195	65.1183
ENSMUSG00000006587	Snai3	protein_coding	6.83586	9.68482	4.80753
ENSMUSG00000006589	Aprt	protein_coding	75.1733	79.2508	53.0056
ENSMUSG00000006599	Gtf2h1	protein_coding	146.636	103.345	96.2268
ENSMUSG00000006641	Slc5a6	protein_coding	2.66172	13.13	6.7412
ENSMUSG00000006673	Qrich1	protein_coding	76.9513	87.001	103.295
ENSMUSG00000006675	P4htm	protein_coding	7.28221	5.96057	4.77849
ENSMUSG00000006676	Usp19	protein_coding	152.388	122.842	149.845
ENSMUSG00000006678	Pola1	protein_coding	102.169	136.704	108.013
ENSMUSG00000006699	Cdc42	protein_coding	379.646	358.978	388.204
ENSMUSG00000006705	Pknox1	protein_coding	21.1593	27.7584	29.1397
ENSMUSG00000006715	Gmnn	protein_coding	120.852	130.731	104.177
ENSMUSG00000006717	Acot13	protein_coding	25.1567	95.3642	88.1025
ENSMUSG00000006720	Zfp184	protein_coding	14.2555	21.6487	11.0003
ENSMUSG00000006728	Cdk4	protein_coding	234.165	213.097	222.376
ENSMUSG00000006731	B4galnt1	protein_coding	169.594	130.634	166.549
ENSMUSG00000006732	Mettl1	protein_coding	29.06	37.0092	27.26
ENSMUSG00000006736	Tspan31	protein_coding	66.6629	72.5308	62.6793
ENSMUSG00000006740	Kif5b	protein_coding	170.847	184.087	182.148
ENSMUSG00000006763	Saal1	protein_coding	23.9153	21.6944	29.1199
ENSMUSG00000006782	Cnp	protein_coding	63.5271	78.6267	80.9228
ENSMUSG00000006800	Sulf2	protein_coding	2.15403	2.29062	0.666553
ENSMUSG00000006818	Sod2	protein_coding	24.5901	23.0328	26.8646
ENSMUSG00000006850	Tmco6	protein_coding	21.8105	22.2007	16.5819
ENSMUSG00000006906	Stambp	protein_coding	16.9329	9.91869	11.4949
ENSMUSG00000006920	Ezh1	protein_coding	59.6281	45.6876	52.5985
ENSMUSG00000006931	P3h4	protein_coding	1.62579	2.555	1.79675
ENSMUSG00000006932	Ctnnb1	protein_coding	146.826	145.497	154.513
ENSMUSG00000006941	Eif1b	protein_coding	120.506	119.128	118.704
ENSMUSG00000006998	Psmd2	protein_coding	170.121	167.707	132.447
ENSMUSG00000007029	Vars	protein_coding	235.518	227.897	198.789
ENSMUSG00000007030	Vwa7	protein_coding	8.21	7.31133	16.4454
ENSMUSG00000007035	Msh5	protein_coding	7.23171	6.54562	6.99315
ENSMUSG00000007036	Abhd16a	protein_coding	76.4279	65.0953	78.0084
ENSMUSG00000007038	Neu1	protein_coding	62.7405	38.634	46.6497
ENSMUSG00000007039	Ddah2	protein_coding	30.4846	45.4126	50.6669
ENSMUSG00000007041	Clic1	protein_coding	231.978	297.727	223.782
ENSMUSG00000007050	Lsm2	protein_coding	30.8134	40.9002	31.5041
ENSMUSG00000007080	Pole	protein_coding	58.6083	70.0169	55.36
ENSMUSG00000007207	Stx1a	protein_coding	3.98459	5.39223	16.1465
ENSMUSG00000007216	Zfp775	protein_coding	7.54847	10.0341	4.5528
ENSMUSG00000007338	Mrpl49	protein_coding	61.479	59.8204	44.3274
ENSMUSG00000007379	Dennd2c	protein_coding	7.37611	5.34191	4.20834
ENSMUSG00000007411	Mark3	protein_coding	54.4444	54.118	65.2054
ENSMUSG00000007415	Gatad1	protein_coding	68.8995	95.0161	100.286
ENSMUSG00000007458	M6pr	protein_coding	171.59	143.512	160.299
ENSMUSG00000007476	Lrrc8a	protein_coding	34.1498	29.1178	34.4052
ENSMUSG00000007480	Mc5r	protein_coding	30.061	37.0605	26.1874
ENSMUSG00000007564	Ppp2r1a	protein_coding	112.115	119.23	145.416
ENSMUSG00000007570	Fance	protein_coding	25.0391	20.6297	17.4702
ENSMUSG00000007589	Tinf2	protein_coding	74.6795	47.5189	47.3515
ENSMUSG00000007591	Tssk4	protein_coding	1.47307	5.40165	11.3958
ENSMUSG00000007603	Dus3l	protein_coding	67.3555	68.6777	77.263
ENSMUSG00000007610	Gtpbp3	protein_coding	20.0615	37.7131	33.5197
ENSMUSG00000007613	Tgfbr1	protein_coding	47.535	48.8998	40.2024
ENSMUSG00000007617	Homer1	protein_coding	5.78673	3.36879	3.63525
ENSMUSG00000007646	Rad51c	protein_coding	7.15395	8.14493	3.79372
ENSMUSG00000007656	Arpp19	protein_coding	49.5955	73.4375	64.2419
ENSMUSG00000007659	Bcl2l1	protein_coding	60.6671	57.5367	53.1192
ENSMUSG00000007670	Khsrp	protein_coding	205.023	244.321	208.17
ENSMUSG00000007682	Dio2	protein_coding	4.8715	7.81526	1.26182
ENSMUSG00000007721	Ccdc124	protein_coding	100.216	147.104	119.696
ENSMUSG00000007739	Cct4	protein_coding	170.263	169.663	185.664
ENSMUSG00000007777	0610009B22Rik	protein_coding	20.2747	16.2631	15.1945
ENSMUSG00000007812	Zfp655	protein_coding	50.9649	46.3069	53.1285
ENSMUSG00000007815	Rhoa	protein_coding	182.714	227.06	233.813
ENSMUSG00000007817	Zmiz1	protein_coding	86.8874	107.129	92.185
ENSMUSG00000007827	Ankrd26	protein_coding	61.305	65.0874	57.8664
ENSMUSG00000007833	Aldh16a1	protein_coding	14.0365	23.8382	17.4019
ENSMUSG00000007836	Hnrnpa0	protein_coding	495.842	501.395	472.362
ENSMUSG00000007837	Prrg2	protein_coding	4.31181	5.92916	8.71819
ENSMUSG00000007850	Hnrnph1	protein_coding	751.68	714.014	764.647
ENSMUSG00000007867	Ift43	protein_coding	0.306392	1.68528	2.96285
ENSMUSG00000007872	Id3	protein_coding	8.47326	6.73201	2.45812
ENSMUSG00000007880	Arid1a	protein_coding	232.077	236.331	252.916
ENSMUSG00000007891	Ctsd	protein_coding	209.248	166.774	156.363
ENSMUSG00000007892	Rplp1	protein_coding	10250.3	8796.02	8825.53
ENSMUSG00000007950	Abhd8	protein_coding	57.1705	52.1826	68.7159
ENSMUSG00000007987	Ift22	protein_coding	9.39362	18.5082	14.2357
ENSMUSG00000007989	Fzd3	protein_coding	3.91124	1.55736	1.75739
ENSMUSG00000008035	Mid1ip1	protein_coding	21.1565	34.8671	57.0081
ENSMUSG00000008036	Ap2s1	protein_coding	88.6618	91.0452	96.7034
ENSMUSG00000008090	Fgfrl1	protein_coding	5.27309	12.1684	13.8908
ENSMUSG00000008129	4930432K21Rik	protein_coding	1.26148	1.15644	14.4351
ENSMUSG00000008136	Fhl2	protein_coding	29.5992	10.5116	48.4783
ENSMUSG00000008140	Emc10	protein_coding	93.8179	92.3649	76.3012
ENSMUSG00000008153	Clstn3	protein_coding	1.03464	4.6634	0.917135
ENSMUSG00000008167	Fbxw9	protein_coding	14.878	8.22463	11.8568
ENSMUSG00000008193	Spib	protein_coding	6.87876	0.808459	4.94624
ENSMUSG00000008200	Fnbp4	protein_coding	247.97	265.151	265.278
ENSMUSG00000008206	Cers4	protein_coding	15.0139	16.2718	19.8901
ENSMUSG00000008226	Scrn3	protein_coding	7.56416	4.71918	7.00986
ENSMUSG00000008301	Phax	protein_coding	58.9366	51.1086	29.0463
ENSMUSG00000008305	Tle1	protein_coding	9.11709	3.93941	4.26778
ENSMUSG00000008307	1700109H08Rik	protein_coding	42.6225	46.04	31.791
ENSMUSG00000008318	Relt	protein_coding	34.9316	39.7283	36.5383
ENSMUSG00000008333	Snrpb2	protein_coding	64.9801	60.2186	60.9532
ENSMUSG00000008348	Ubc	protein_coding	1177.14	595.648	807.885
ENSMUSG00000008373	Prpf31	protein_coding	62.3133	65.3096	59.9879
ENSMUSG00000008384	Sertad1	protein_coding	32.3686	8.97101	21.8378
ENSMUSG00000008393	Carhsp1	protein_coding	20.266	7.30159	18.3994
ENSMUSG00000008398	Elk3	protein_coding	61.3695	66.6551	69.7734
ENSMUSG00000008429	Herpud2	protein_coding	35.8424	36.3416	53.0341
ENSMUSG00000008435	Rdh13	protein_coding	20.633	14.8366	10.31
ENSMUSG00000008450	Nutf2	protein_coding	91.7773	81.7003	66.124
ENSMUSG00000008475	Arpc5	protein_coding	321.937	301.65	294.875
ENSMUSG00000008496	Pou2f2	protein_coding	3.68206	7.76356	4.86615
ENSMUSG00000008604	Ubqln4	protein_coding	49.4021	68.9951	74.9025
ENSMUSG00000008668	Rps18	protein_coding	996.063	857.342	925.74
ENSMUSG00000008682	Rpl10	protein_coding	425.925	395.518	385.495
ENSMUSG00000008683	Rps15a	protein_coding	370.203	313.143	312.389
ENSMUSG00000008690	Ncaph2	protein_coding	145.08	152.552	150.082
ENSMUSG00000008730	Hipk1	protein_coding	130.102	137.964	128.768
ENSMUSG00000008734	Gprc5b	protein_coding	6.8831	9.71534	8.98038
ENSMUSG00000008763	Man1a2	protein_coding	64.1442	57.5519	85.0471
ENSMUSG00000008822	Acyp1	protein_coding	17.2283	21.1704	32.6111
ENSMUSG00000008845	Cd163	protein_coding	3.79784	2.46259	5.01617
ENSMUSG00000008855	Hdac5	protein_coding	19.1279	19.1989	25.099
ENSMUSG00000008859	Rala	protein_coding	71.5419	77.102	74.4127
ENSMUSG00000008892	Vdac3	protein_coding	42.6214	48.3411	53.3688
ENSMUSG00000008958	Vps72	protein_coding	73.1187	82.9595	87.4087
ENSMUSG00000008976	Gabpa	protein_coding	88.4154	104.782	95.9065
ENSMUSG00000008999	Bmp7	protein_coding	11.3279	4.15386	8.51994
ENSMUSG00000009013	Dynll1	protein_coding	105.787	102.76	142.789
ENSMUSG00000009030	Pdcl	protein_coding	55.6965	53.4077	56.7282
ENSMUSG00000009035	Tmem184b	protein_coding	20.9786	29.4887	23.3035
ENSMUSG00000009073	Nf2	protein_coding	93.166	85.8838	88.5875
ENSMUSG00000009076	Zmat5	protein_coding	26.3465	35.6717	36.4523
ENSMUSG00000009079	Ewsr1	protein_coding	454.443	412.193	423.552
ENSMUSG00000009090	Ap1b1	protein_coding	103.273	105.151	101.248
ENSMUSG00000009108	Gnat2	protein_coding	4.05358	1.23868	0.326655
ENSMUSG00000009112	Bcl2l13	protein_coding	37.3449	36.4292	31.9688
ENSMUSG00000009145	Dqx1	protein_coding	12.872	6.10352	6.43828
ENSMUSG00000009207	Lnpk	protein_coding	20.6674	20.1116	14.6419
ENSMUSG00000009291	Pttg1ip	protein_coding	94.0728	68.4175	75.4505
ENSMUSG00000009292	Trpm2	protein_coding	0.406014	0.651361	0.628193
ENSMUSG00000009293	Ube2g2	protein_coding	45.7786	43.5881	51.1099
ENSMUSG00000009350	Mpo	protein_coding	439.371	1194.41	60.8601
ENSMUSG00000009406	Elk1	protein_coding	13.02	13.7025	17.7267
ENSMUSG00000009418	Nav1	protein_coding	4.24816	3.86977	3.40602
ENSMUSG00000009470	Tnpo1	protein_coding	118.703	113.927	103.335
ENSMUSG00000009535	Rnmt	protein_coding	41.5628	54.973	43.5911
ENSMUSG00000009549	Srp14	protein_coding	270.494	282.896	288.997
ENSMUSG00000009555	Cdk9	protein_coding	65.988	104.845	87.7338
ENSMUSG00000009563	Tor2a	protein_coding	27.6975	32.2332	29.8311
ENSMUSG00000009566	Fpgs	protein_coding	28.1399	25.2479	22.6442
ENSMUSG00000009569	Mrtfb	protein_coding	22.3386	25.2757	22.5267
ENSMUSG00000009575	Cbx5	protein_coding	178.11	238.766	180.219
ENSMUSG00000009585	Apobec3	protein_coding	187.083	176.65	176.648
ENSMUSG00000009621	Vav2	protein_coding	25.8962	31.452	35.087
ENSMUSG00000009630	Ppp2cb	protein_coding	155.647	186.25	178.484
ENSMUSG00000009640	Dmap1	protein_coding	55.4596	34.129	50.2899
ENSMUSG00000009647	Mcu	protein_coding	21.7336	26.8103	22.4272
ENSMUSG00000009681	Bcr	protein_coding	74.9733	82.9407	82.5927
ENSMUSG00000009687	Fxyd5	protein_coding	81.815	52.6013	58.987
ENSMUSG00000009731	Kcnd1	protein_coding	0.478394	1.40339	0.462612
ENSMUSG00000009733	Tfcp2	protein_coding	12.2338	13.6307	17.0477
ENSMUSG00000009739	Pou6f1	protein_coding	2.40224	2.60261	3.80126
ENSMUSG00000009741	Ubp1	protein_coding	119.844	114.446	155.377
ENSMUSG00000009772	Nuak2	protein_coding	14.582	20.3474	11.8548
ENSMUSG00000009828	Ick	protein_coding	13.476	12.9172	16.4272
ENSMUSG00000009863	Sdhb	protein_coding	69.8118	76.4257	78.2142
ENSMUSG00000009894	Snap47	protein_coding	14.6928	14.1691	40.2257
ENSMUSG00000009905	Kdsr	protein_coding	49.7347	50.7447	43.7109
ENSMUSG00000009907	Vps4b	protein_coding	57.7258	81.5241	62.5122
ENSMUSG00000009927	Rps25	protein_coding	509.327	481.228	412.41
ENSMUSG00000009995	Taz	protein_coding	41.1171	38.7308	39.0312
ENSMUSG00000010021	Kif19a	protein_coding	5.34702	1.36794	0.841732
ENSMUSG00000010025	Aldh3a2	protein_coding	19.9857	27.1521	28.9896
ENSMUSG00000010045	Tmem115	protein_coding	12.9115	22.6159	20.0661
ENSMUSG00000010047	Hyal2	protein_coding	3.68675	6.47788	14.2605
ENSMUSG00000010048	Ifrd2	protein_coding	39.6127	48.2724	56.0213
ENSMUSG00000010051	Hyal1	protein_coding	2.23261	0.757539	5.05096
ENSMUSG00000010054	Tusc2	protein_coding	72.9732	43.6454	40.5583
ENSMUSG00000010057	Nprl2	protein_coding	30.1552	32.0212	42.7686
ENSMUSG00000010067	Rassf1	protein_coding	43.7483	34.0361	36.9909
ENSMUSG00000010095	Slc3a2	protein_coding	129.724	96.8463	82.0591
ENSMUSG00000010097	Nxf1	protein_coding	301.889	282.304	305.743
ENSMUSG00000010110	Stx5a	protein_coding	56.5253	56.17	56.0924
ENSMUSG00000010142	Tnfrsf13b	protein_coding	52.4404	63.7713	73.6509
ENSMUSG00000010205	Raver1	protein_coding	81.734	100.788	93.7451
ENSMUSG00000010277	2610507B11Rik	protein_coding	185.713	182.372	173.443
ENSMUSG00000010290	AI597479	protein_coding	36.1324	40.6335	44.5597
ENSMUSG00000010307	Tmem86a	protein_coding	8.57833	14.7451	2.07384
ENSMUSG00000010342	Tex14	protein_coding	0.706217	0.739899	1.36584
ENSMUSG00000010358	Ifi35	protein_coding	75.8634	40.5463	86.6734
ENSMUSG00000010362	Rdm1	protein_coding	11.2412	20.9047	27.3312
ENSMUSG00000010376	Nedd8	protein_coding	174.903	217.708	201.33
ENSMUSG00000010392	Gosr1	protein_coding	40.5721	49.5195	60.3332
ENSMUSG00000010406	Mrpl52	protein_coding	115.402	121.264	118.653
ENSMUSG00000010453	Kansl3	protein_coding	93.3375	87.6978	100.017
ENSMUSG00000010517	Faf1	protein_coding	64.6594	67.288	82.4082
ENSMUSG00000010538	Tsacc	protein_coding	15.2393	14.8753	17.5959
ENSMUSG00000010554	Mettl16	protein_coding	20.0628	21.6478	23.2953
ENSMUSG00000010607	Pigyl	protein_coding	72.2648	63.8601	124.023
ENSMUSG00000010608	Rbm25	protein_coding	200.501	187.657	204.748
ENSMUSG00000010609	Psen2	protein_coding	36.1991	18.7334	28.2298
ENSMUSG00000010651	Acaa1b	protein_coding	3.0939	8.50884	5.06868
ENSMUSG00000010663	Fads1	protein_coding	15.8736	22.936	25.6172
ENSMUSG00000010721	Lmbr1	protein_coding	12.0194	5.94528	12.041
ENSMUSG00000010751	Tnfrsf22	protein_coding	12.8053	2.22684	9.88889
ENSMUSG00000010755	Cars	protein_coding	44.4664	47.1622	32.9182
ENSMUSG00000010911	Apip	protein_coding	30.8571	47.7644	24.4583
ENSMUSG00000010914	Pdhx	protein_coding	28.4462	34.4554	27.7568
ENSMUSG00000010936	Vac14	protein_coding	31.9066	35.9126	32.0137
ENSMUSG00000011008	Mcoln2	protein_coding	14.9233	19.1811	32.7301
ENSMUSG00000011096	Akt1s1	protein_coding	33.7565	35.7762	40.2065
ENSMUSG00000011114	Tbrg1	protein_coding	79.2301	55.7525	65.707
ENSMUSG00000011148	Adssl1	protein_coding	53.7318	49.4795	27.1499
ENSMUSG00000011158	Brf1	protein_coding	119.091	108.728	111.363
ENSMUSG00000011171	Vipr2	protein_coding	13.4879	1.45468	6.57629
ENSMUSG00000011179	Odc1	protein_coding	221.815	157.896	153.312
ENSMUSG00000011254	Thg1l	protein_coding	20.1335	19.6875	21.7407
ENSMUSG00000011256	Adam19	protein_coding	23.533	4.30166	7.76891
ENSMUSG00000011257	Pabpc4	protein_coding	117.522	144.215	128.635
ENSMUSG00000011263	Exoc3l2	protein_coding	4.28262	7.62109	4.87217
ENSMUSG00000011267	Zfp296	protein_coding	10.43	8.19556	12.9676
ENSMUSG00000011306	Sugp1	protein_coding	39.208	46.4947	40.8773
ENSMUSG00000011382	Dhdh	protein_coding	5.05307	10.4227	3.49971
ENSMUSG00000011427	Zfp790	protein_coding	37.8906	42.7222	42.2571
ENSMUSG00000011589	Fsd1	protein_coding	7.10183	8.92865	16.4821
ENSMUSG00000011658	Fuz	protein_coding	11.6277	21.4116	24.5414
ENSMUSG00000011752	Pgam1	protein_coding	105.351	136.172	113.365
ENSMUSG00000011831	Evi5	protein_coding	11.0459	7.59462	11.0153
ENSMUSG00000011832	Evi5l	protein_coding	12.225	15.3961	13.2564
ENSMUSG00000011837	Snapc2	protein_coding	15.2986	26.4765	13.8261
ENSMUSG00000011877	Git1	protein_coding	65.6627	88.8548	87.8639
ENSMUSG00000011884	Gltp	protein_coding	124.884	111.064	139.643
ENSMUSG00000011958	Bnip2	protein_coding	139.238	122.543	141.441
ENSMUSG00000011960	Ccnt1	protein_coding	53.2718	61.9356	60.8987
ENSMUSG00000012076	Brms1l	protein_coding	60.6146	74.4924	56.2081
ENSMUSG00000012114	Med15	protein_coding	34.804	46.425	35.9039
ENSMUSG00000012117	Dhdds	protein_coding	34.8911	47.5497	48.2186
ENSMUSG00000012126	Ubxn11	protein_coding	23.7886	22.1989	26.408
ENSMUSG00000012296	Tjap1	protein_coding	29.2687	33.6381	27.2626
ENSMUSG00000012405	Rpl15	protein_coding	272.944	272.998	285.501
ENSMUSG00000012422	Tmem167	protein_coding	24.6444	18.9235	24.9856
ENSMUSG00000012429	Mplkip	protein_coding	57.011	46.4453	58.3893
ENSMUSG00000012443	Kif11	protein_coding	40.6574	77.8791	58.974
ENSMUSG00000012483	Rpa3	protein_coding	56.107	74.7033	37.8932
ENSMUSG00000012519	Mlkl	protein_coding	61.5019	62.8243	64.146
ENSMUSG00000012535	Tnpo3	protein_coding	58.3469	53.3256	60.0816
ENSMUSG00000012609	Ttll5	protein_coding	23.2294	23.2815	24.466
ENSMUSG00000012640	Zfp715	protein_coding	42.3933	39.905	54.1819
ENSMUSG00000012848	Rps5	protein_coding	1244.89	1231.54	1277.08
ENSMUSG00000012889	Podnl1	protein_coding	108.753	56.7088	88.7639
ENSMUSG00000013033	Adgrl1	protein_coding	61.619	36.5067	57.2507
ENSMUSG00000013089	Etv5	protein_coding	25.2125	27.9166	48.2251
ENSMUSG00000013150	Gfod2	protein_coding	17.4546	13.1834	13.3756
ENSMUSG00000013155	Enkd1	protein_coding	16.4516	20.0245	26.604
ENSMUSG00000013160	Atp6v0d1	protein_coding	108.901	103.971	135.319
ENSMUSG00000013236	Ptprs	protein_coding	73.7351	78.4283	82.5611
ENSMUSG00000013275	Slc41a1	protein_coding	18.64	17.4655	22.9048
ENSMUSG00000013419	Zfp651	protein_coding	0.429721	0.590909	0.969606
ENSMUSG00000013465	Nelfb	protein_coding	68.0957	68.5059	91.2198
ENSMUSG00000013495	Tmem175	protein_coding	17.6639	20.0262	17.5763
ENSMUSG00000013523	Bcas1	protein_coding	48.7763	40.5382	53.7759
ENSMUSG00000013539	Tango2	protein_coding	6.97067	6.62474	6.49336
ENSMUSG00000013593	Ndufs2	protein_coding	199.236	210.714	188.011
ENSMUSG00000013622	Atraid	protein_coding	24.9039	27.6636	32.0002
ENSMUSG00000013629	Cad	protein_coding	90.4391	102.346	89.2192
ENSMUSG00000013646	Sh3bp5l	protein_coding	25.9616	29.3483	27.5695
ENSMUSG00000013662	Atad1	protein_coding	50.5432	54.1627	52.3029
ENSMUSG00000013663	Pten	protein_coding	121.316	118.751	128.948
ENSMUSG00000013698	Pea15a	protein_coding	24.8931	11.0498	28.6329
ENSMUSG00000013701	Timm23	protein_coding	163.657	206.356	161.028
ENSMUSG00000013707	Tnfaip8l2	protein_coding	41.4782	26.4517	48.8294
ENSMUSG00000013736	Trnt1	protein_coding	39.5467	53.5924	54.592
ENSMUSG00000013787	Ehmt2	protein_coding	184.776	174.797	171.462
ENSMUSG00000013822	Elof1	protein_coding	38.3402	45.2289	50.0088
ENSMUSG00000013833	Med16	protein_coding	40.247	26.6723	32.2055
ENSMUSG00000013846	St3gal1	protein_coding	41.7176	55.7074	41.4838
ENSMUSG00000013858	Tmem259	protein_coding	71.3814	76.8743	49.7244
ENSMUSG00000013878	Rnf170	protein_coding	18.7353	21.5248	18.8427
ENSMUSG00000013973	Dedd	protein_coding	12.5147	22.8662	21.9503
ENSMUSG00000013997	Nit1	protein_coding	20.8208	17.8648	14.2822
ENSMUSG00000014039	Prdm15	protein_coding	21.0382	19.3681	22.0683
ENSMUSG00000014074	Rnf168	protein_coding	78.905	76.8245	88.142
ENSMUSG00000014075	Tctex1d2	protein_coding	2.96937	8.36079	11.4857
ENSMUSG00000014077	Chp1	protein_coding	79.514	74.3509	77.8696
ENSMUSG00000014158	Trpv4	protein_coding	5.83295	8.41908	6.72064
ENSMUSG00000014164	Klhl3	protein_coding	7.80681	11.8435	12.0254
ENSMUSG00000014177	Tvp23b	protein_coding	33.0446	36.7251	54.2789
ENSMUSG00000014195	Dnajc7	protein_coding	169.762	160.966	177.037
ENSMUSG00000014226	Cacybp	protein_coding	231.761	235.456	207.231
ENSMUSG00000014232	Cluap1	protein_coding	114.755	103.266	153.146
ENSMUSG00000014243	Zswim7	protein_coding	32.4797	24.707	26.0621
ENSMUSG00000014245	Pigl	protein_coding	54.1986	47.8454	63.6261
ENSMUSG00000014294	Ndufa2	protein_coding	309.526	285.374	283.067
ENSMUSG00000014301	Pam16	protein_coding	31.1614	24.7578	36.4615
ENSMUSG00000014303	Glis2	protein_coding	30.3072	25.2386	21.4772
ENSMUSG00000014313	Cox6c	protein_coding	195.066	214.51	206.253
ENSMUSG00000014349	Ube2z	protein_coding	65.6837	70.0761	79.4268
ENSMUSG00000014353	Tmem87b	protein_coding	21.0295	18.8918	21.0933
ENSMUSG00000014355	Anapc1	protein_coding	61.5595	59.4855	61.1385
ENSMUSG00000014402	Tsg101	protein_coding	119.607	123.662	86.0073
ENSMUSG00000014418	Hps5	protein_coding	58.6282	50.3203	43.2171
ENSMUSG00000014426	Map3k4	protein_coding	37.4633	37.35	36.7079
ENSMUSG00000014444	Piezo1	protein_coding	68.5843	65.5339	64.9924
ENSMUSG00000014453	Blk	protein_coding	8.24965	5.50016	0.906535
ENSMUSG00000014470	Rnf166	protein_coding	170.996	209.322	225.978
ENSMUSG00000014496	Ankrd28	protein_coding	66.5346	81.4649	64.1798
ENSMUSG00000014498	Ankrd52	protein_coding	67.2886	66.1198	68.0675
ENSMUSG00000014504	Srp19	protein_coding	41.5274	43.3072	63.1442
ENSMUSG00000014547	Wdfy2	protein_coding	12.7496	17.2416	12.5687
ENSMUSG00000014550	Rbsn	protein_coding	25.0537	25.8714	21.2754
ENSMUSG00000014551	Mrps25	protein_coding	26.1542	28.9833	28.1181
ENSMUSG00000014554	Dguok	protein_coding	19.6373	13.4765	30.6591
ENSMUSG00000014592	Camta1	protein_coding	3.85379	6.14278	5.17032
ENSMUSG00000014599	Csf1	protein_coding	10.4408	3.33683	3.33459
ENSMUSG00000014601	Strip1	protein_coding	21.429	23.9817	24.0412
ENSMUSG00000014606	Slc25a11	protein_coding	99.5004	88.9622	86.2963
ENSMUSG00000014633	Cmc2	protein_coding	52.9871	41.5384	35.0366
ENSMUSG00000014668	Chfr	protein_coding	73.3071	73.5784	100.986
ENSMUSG00000014748	Tex261	protein_coding	46.0317	37.5478	45.3508
ENSMUSG00000014763	Fam120b	protein_coding	47.706	38.8435	49.0632
ENSMUSG00000014767	Tbp	protein_coding	17.6989	18.5479	17.8717
ENSMUSG00000014769	Psmb1	protein_coding	110.308	102.939	103.103
ENSMUSG00000014771	Pdcd2	protein_coding	60.7338	46.8761	65.3611
ENSMUSG00000014773	Dll1	protein_coding	48.7988	42.2074	19.7104
ENSMUSG00000014778	Fhod1	protein_coding	30.5724	37.5677	42.1442
ENSMUSG00000014782	Plekhg4	protein_coding	0.646399	0.761882	3.03608
ENSMUSG00000014786	Slc9a5	protein_coding	6.66105	5.5754	6.62802
ENSMUSG00000014791	Elmo3	protein_coding	3.77394	14.7702	4.35126
ENSMUSG00000014837	4931428F04Rik	protein_coding	7.00316	24.0751	25.6374
ENSMUSG00000014850	Msh3	protein_coding	35.4983	40.5879	36.1202
ENSMUSG00000014856	Tmem208	protein_coding	75.6604	54.9358	44.9994
ENSMUSG00000014859	E2f4	protein_coding	231.471	221.086	226.828
ENSMUSG00000014867	Surf4	protein_coding	126.733	131.021	147.6
ENSMUSG00000014873	Surf2	protein_coding	54.9195	49.6661	38.7544
ENSMUSG00000014905	Dnajb9	protein_coding	101.409	59.3082	78.6811
ENSMUSG00000014907	Naf1	protein_coding	29.7561	40.7676	30.0393
ENSMUSG00000014932	Yes1	protein_coding	2.49288	2.40884	0.586374
ENSMUSG00000014956	Ppp1cb	protein_coding	122.141	104.322	125.821
ENSMUSG00000014959	Gorasp2	protein_coding	54.3075	60.5257	60.3049
ENSMUSG00000014980	Tsen15	protein_coding	26.5287	25.7567	26.2366
ENSMUSG00000015002	Efr3a	protein_coding	79.1331	61.6899	72.094
ENSMUSG00000015013	Trappc2l	protein_coding	16.0835	18.3115	34.1162
ENSMUSG00000015016	Acsf3	protein_coding	11.8802	14.9751	17.7546
ENSMUSG00000015023	Ddx19a	protein_coding	103.682	114.796	110.119
ENSMUSG00000015027	Galns	protein_coding	35.3143	40.4234	45.2248
ENSMUSG00000015053	Gata2	protein_coding	29.7065	44.3286	8.06517
ENSMUSG00000015083	C8g	protein_coding	1.01645	3.10604	3.2764
ENSMUSG00000015087	Rabl6	protein_coding	86.5161	82.7288	77.6808
ENSMUSG00000015092	Edf1	protein_coding	131.745	138.028	158.97
ENSMUSG00000015095	Fbxw5	protein_coding	79.889	62.4488	69.0795
ENSMUSG00000015112	Slc25a13	protein_coding	21.5767	30.4637	32.4565
ENSMUSG00000015120	Ube2i	protein_coding	149.335	158.841	146.881
ENSMUSG00000015126	Tsr3	protein_coding	73.4166	70.2212	58.6835
ENSMUSG00000015127	Unkl	protein_coding	41.4188	41.955	49.365
ENSMUSG00000015133	Lrrk1	protein_coding	9.32494	6.74879	2.7052
ENSMUSG00000015143	Actn1	protein_coding	18.8335	20.1987	8.48725
ENSMUSG00000015149	Sirt2	protein_coding	40.6893	28.091	32.2549
ENSMUSG00000015165	Hnrnpl	protein_coding	276.847	285.499	270.728
ENSMUSG00000015176	Nolc1	protein_coding	124.33	152.281	109.265
ENSMUSG00000015189	Casd1	protein_coding	63.5293	87.3015	89.0605
ENSMUSG00000015202	Cnksr3	protein_coding	16.0839	22.6004	24.7324
ENSMUSG00000015214	Mtmr1	protein_coding	52.9251	47.4892	49.4259
ENSMUSG00000015217	Hmgb3	protein_coding	106.447	172.395	96.3071
ENSMUSG00000015222	Map2	protein_coding	0.64581	0.732995	0.475814
ENSMUSG00000015224	Cyp2j9	protein_coding	4.2445	5.69764	3.95789
ENSMUSG00000015243	Abca1	protein_coding	86.8391	57.8602	86.5234
ENSMUSG00000015247	Nipsnap3b	protein_coding	59.6709	47.0054	36.8252
ENSMUSG00000015289	Lage3	protein_coding	18.7724	31.7798	11.1339
ENSMUSG00000015290	Ubl4a	protein_coding	17.3877	21.1794	25.1433
ENSMUSG00000015291	Gdi1	protein_coding	133.587	115.501	167.098
ENSMUSG00000015305	Sash1	protein_coding	10.0368	4.81701	1.19894
ENSMUSG00000015312	Gadd45b	protein_coding	55.3924	11.3817	18.1629
ENSMUSG00000015314	Slamf6	protein_coding	6.21109	7.5776	1.58058
ENSMUSG00000015316	Slamf1	protein_coding	4.766	2.05877	2.38385
ENSMUSG00000015335	Zdhhc12	protein_coding	19.8374	26.7588	35.3515
ENSMUSG00000015337	Endog	protein_coding	18.0832	24.8662	11.5044
ENSMUSG00000015340	Cybb	protein_coding	7.14187	4.3914	0.758006
ENSMUSG00000015341	Golga7	protein_coding	40.9511	46.1477	49.5515
ENSMUSG00000015342	Xk	protein_coding	10.8127	11.4197	8.38406
ENSMUSG00000015355	Cd48	protein_coding	101.256	120.126	52.2491
ENSMUSG00000015357	Clpx	protein_coding	62.8335	55.8761	79.801
ENSMUSG00000015363	Trabd	protein_coding	44.062	51.4244	40.3337
ENSMUSG00000015377	Dennd6b	protein_coding	17.1592	13.4102	19.9948
ENSMUSG00000015452	Ager	protein_coding	12.5223	14.0787	17.8211
ENSMUSG00000015461	Atf6b	protein_coding	92.8407	71.6539	76.2936
ENSMUSG00000015467	Egfl8	protein_coding	16.0862	17.1167	9.02777
ENSMUSG00000015468	Notch4	protein_coding	0.815791	1.20808	1.94186
ENSMUSG00000015474	Ppt2	protein_coding	55.5394	43.1977	47.719
ENSMUSG00000015476	Prrt1	protein_coding	28.956	20.1098	74.4568
ENSMUSG00000015478	Rnf5	protein_coding	19.4428	29.55	49.1475
ENSMUSG00000015488	Cacfd1	protein_coding	18.8631	22.3319	25.2244
ENSMUSG00000015501	Hivep2	protein_coding	61.9412	34.5095	53.0524
ENSMUSG00000015522	Arnt	protein_coding	51.315	47.3751	47.0411
ENSMUSG00000015533	Itga2	protein_coding	3.6877	1.69032	4.59472
ENSMUSG00000015536	Mocs2	protein_coding	8.49235	13.7265	6.80748
ENSMUSG00000015542	Nat9	protein_coding	30.361	20.4258	17.9945
ENSMUSG00000015568	Lpl	protein_coding	0.531054	1.56982	1.12044
ENSMUSG00000015575	Atp6v0e	protein_coding	53.1473	54.4685	65.4945
ENSMUSG00000015597	Zfp318	protein_coding	13.229	17.2001	12.2611
ENSMUSG00000015599	Ttbk1	protein_coding	0.753559	1.15135	1.1798
ENSMUSG00000015605	Srf	protein_coding	77.2856	54.5001	73.4679
ENSMUSG00000015619	Gata3	protein_coding	711.889	499.928	780.61
ENSMUSG00000015656	Hspa8	protein_coding	2217.56	1632.28	1976.23
ENSMUSG00000015659	Serac1	protein_coding	15.9185	11.7554	9.19325
ENSMUSG00000015668	Pdzd11	protein_coding	3.8052	23.3283	27.1376
ENSMUSG00000015671	Psma2	protein_coding	71.3401	82.5956	69.2531
ENSMUSG00000015672	Mrpl32	protein_coding	22.6426	18.7094	25.234
ENSMUSG00000015697	Setdb1	protein_coding	61.7092	78.8676	66.7045
ENSMUSG00000015702	Anxa9	protein_coding	25.8661	26.6204	12.2705
ENSMUSG00000015709	Arnt2	protein_coding	6.24998	4.28209	2.86285
ENSMUSG00000015711	Prune1	protein_coding	24.1881	34.4787	20.0101
ENSMUSG00000015714	Cers2	protein_coding	110.225	95.6227	74.9186
ENSMUSG00000015733	Capza2	protein_coding	130.457	129.75	156.633
ENSMUSG00000015745	Plekho1	protein_coding	47.2782	91.38	100.221
ENSMUSG00000015747	Vps45	protein_coding	23.0682	17.6616	17.5271
ENSMUSG00000015748	Prpf3	protein_coding	61.6567	53.7375	55.1295
ENSMUSG00000015749	Anp32e	protein_coding	250.373	329.398	265.159
ENSMUSG00000015750	Aph1a	protein_coding	33.9435	28.3387	32.2566
ENSMUSG00000015755	Tab2	protein_coding	143.469	126.988	145.753
ENSMUSG00000015757	Ppil4	protein_coding	72.1527	75.4553	83.8029
ENSMUSG00000015759	Cnih1	protein_coding	105.035	81.146	115.435
ENSMUSG00000015766	Eps8	protein_coding	2.94791	0.900815	2.53393
ENSMUSG00000015776	Med22	protein_coding	36.6723	31.0523	42.7716
ENSMUSG00000015790	Surf1	protein_coding	40.6876	57.6689	75.3422
ENSMUSG00000015804	Med28	protein_coding	19.4831	30.4466	35.4355
ENSMUSG00000015806	Qdpr	protein_coding	103.547	114.377	79.8862
ENSMUSG00000015812	Gnrh1	protein_coding	36.2449	6.50092	39.621
ENSMUSG00000015837	Sqstm1	protein_coding	174.245	116.209	133.952
ENSMUSG00000015839	Nfe2l2	protein_coding	46.1078	45.9334	43.8136
ENSMUSG00000015843	Rxrg	protein_coding	151.294	149.84	231.167
ENSMUSG00000015846	Rxra	protein_coding	20.8666	25.0149	20.1006
ENSMUSG00000015869	Prpsap1	protein_coding	51.8177	62.6113	83.131
ENSMUSG00000015880	Ncapg	protein_coding	47.6788	67.9913	52.475
ENSMUSG00000015882	Lcorl	protein_coding	20.8523	20.5057	18.364
ENSMUSG00000015889	Lta4h	protein_coding	95.5003	146.75	122.492
ENSMUSG00000015932	Dstn	protein_coding	44.8677	77.7327	54.1385
ENSMUSG00000015937	H2afy	protein_coding	535.347	637.311	506.432
ENSMUSG00000015942	Gtf2ird2	protein_coding	33.1252	27.9735	25.0106
ENSMUSG00000015943	Bola1	protein_coding	77.1403	48.0018	36.6197
ENSMUSG00000015944	Castor2	protein_coding	12.111	12.1454	14.1703
ENSMUSG00000015950	Ncf1	protein_coding	46.5391	71.2752	57.2898
ENSMUSG00000015961	Adss	protein_coding	156.746	128.752	122.427
ENSMUSG00000015966	Il17rb	protein_coding	465.052	312.491	719.587
ENSMUSG00000015968	Cacna1d	protein_coding	2.59873	2.7794	4.09169
ENSMUSG00000015970	Chdh	protein_coding	84.7835	94.8051	81.1999
ENSMUSG00000015971	Actr8	protein_coding	21.0562	22.1854	28.9406
ENSMUSG00000015994	Fnta	protein_coding	88.8434	64.8178	72.2706
ENSMUSG00000016018	Mtrex	protein_coding	94.7883	111.154	98.7652
ENSMUSG00000016024	Lbp	protein_coding	5.54962	9.79107	0.810046
ENSMUSG00000016028	Celsr1	protein_coding	54.8732	75.1189	63.329
ENSMUSG00000016087	Fli1	protein_coding	235.804	192.69	207.117
ENSMUSG00000016181	Utp25	protein_coding	22.3877	31.0338	17.6789
ENSMUSG00000016194	Hsd11b1	protein_coding	6.30681	4.58169	0.575354
ENSMUSG00000016206	H2-M3	protein_coding	96.7383	67.7216	96.2685
ENSMUSG00000016239	Lonrf3	protein_coding	9.55442	5.7784	6.92943
ENSMUSG00000016252	Atp5e	protein_coding	60.495	72.4911	81.342
ENSMUSG00000016253	Nelfcd	protein_coding	49.8309	88.7895	70.7535
ENSMUSG00000016256	Ctsz	protein_coding	106.717	93.0039	112.362
ENSMUSG00000016257	Prelid3b	protein_coding	77.7818	76.79	114.665
ENSMUSG00000016308	Ube2a	protein_coding	51.654	59.8035	72.1262
ENSMUSG00000016319	Slc25a5	protein_coding	532.231	585.857	566.583
ENSMUSG00000016344	Ppdpf	protein_coding	81.0274	107.082	69.9332
ENSMUSG00000016356	Col20a1	protein_coding	3.34481	2.07426	3.13934
ENSMUSG00000016382	Pls3	protein_coding	5.13254	4.37689	2.53933
ENSMUSG00000016386	Mpped2	protein_coding	9.15705	10.5609	8.56934
ENSMUSG00000016409	Nkap	protein_coding	52.3861	53.7054	53.8241
ENSMUSG00000016427	Ndufa1	protein_coding	182.3	205.492	131.923
ENSMUSG00000016477	E2f3	protein_coding	40.6248	43.8192	50.8178
ENSMUSG00000016481	Cr1l	protein_coding	19.2096	29.507	27.8403
ENSMUSG00000016487	Ppfibp1	protein_coding	12.9927	10.1201	8.69824
ENSMUSG00000016493	Cd46	protein_coding	2.52827	3.5986	8.49269
ENSMUSG00000016494	Cd34	protein_coding	27.6172	54.2611	26.7062
ENSMUSG00000016495	Plgrkt	protein_coding	118.774	94.7239	105.327
ENSMUSG00000016496	Cd274	protein_coding	40.3621	24.1981	11.6147
ENSMUSG00000016498	Pdcd1lg2	protein_coding	2.57957	6.38489	2.74392
ENSMUSG00000016503	Gtf3a	protein_coding	70.478	102.283	82.7436
ENSMUSG00000016510	Mtif3	protein_coding	14.405	17.8185	20.9902
ENSMUSG00000016520	Lnx2	protein_coding	47.2885	25.6442	24.1524
ENSMUSG00000016526	Dyrk3	protein_coding	16.554	5.9827	4.92553
ENSMUSG00000016528	Mapkapk2	protein_coding	154.617	164.388	131.581
ENSMUSG00000016534	Lamp2	protein_coding	40.4598	31.7505	41.3272
ENSMUSG00000016541	Atxn10	protein_coding	201.871	228.634	199.505
ENSMUSG00000016552	Foxred2	protein_coding	27.5966	19.9891	28.0041
ENSMUSG00000016554	Eif3d	protein_coding	113.532	102.678	95.5095
ENSMUSG00000016559	H3f3b	protein_coding	1091.91	690.845	881.066
ENSMUSG00000016619	Nup50	protein_coding	131.476	131.236	145.381
ENSMUSG00000016624	Phf21b	protein_coding	2.60994	0.870041	1.95024
ENSMUSG00000016637	Ift27	protein_coding	20.6651	16.5156	21.0082
ENSMUSG00000016664	Pacsin2	protein_coding	67.3368	60.203	54.0196
ENSMUSG00000016756	Cmah	protein_coding	41.3191	51.0118	46.8677
ENSMUSG00000016757	Ttll12	protein_coding	39.4513	41.4477	50.0187
ENSMUSG00000016758	Bik	protein_coding	11.4461	14.5736	11.0685
ENSMUSG00000016831	Tox4	protein_coding	57.4271	43.4373	52.8229
ENSMUSG00000016833	Mrps18c	protein_coding	23.9763	35.3402	19.7758
ENSMUSG00000016921	Srsf6	protein_coding	391.537	349.486	410.249
ENSMUSG00000016933	Plcg1	protein_coding	78.7398	99.4512	111.256
ENSMUSG00000016940	Kctd2	protein_coding	46.3993	51.0121	40.6419
ENSMUSG00000016946	Kctd5	protein_coding	24.0043	34.6867	25.0485
ENSMUSG00000016984	Etaa1	protein_coding	32.817	59.6702	77.8458
ENSMUSG00000017009	Sdc4	protein_coding	30.387	3.6414	14.9804
ENSMUSG00000017119	Nbr1	protein_coding	97.1804	100.764	103.514
ENSMUSG00000017132	Cyth1	protein_coding	171.511	147.729	190.03
ENSMUSG00000017144	Rnd3	protein_coding	7.41888	5.127	5.84969
ENSMUSG00000017146	Brca1	protein_coding	40.786	50.7589	50.1606
ENSMUSG00000017167	Cntnap1	protein_coding	4.99396	4.02559	1.24894
ENSMUSG00000017176	Nt5c3b	protein_coding	78.8362	69.9666	78.9532
ENSMUSG00000017188	Coa3	protein_coding	109.621	70.1355	93.306
ENSMUSG00000017210	Med24	protein_coding	57.9236	55.3736	47.5079
ENSMUSG00000017221	Psmd3	protein_coding	71.29	60.1255	71.7943
ENSMUSG00000017264	Exosc10	protein_coding	116.541	119.481	137.331
ENSMUSG00000017286	Glod4	protein_coding	42.2246	52.3967	39.0804
ENSMUSG00000017288	Vps53	protein_coding	38.4519	41.9346	48.6534
ENSMUSG00000017291	Taok1	protein_coding	107.068	104.163	104.481
ENSMUSG00000017299	Dnttip1	protein_coding	62.9337	80.8581	105.809
ENSMUSG00000017307	Acot8	protein_coding	47.3683	44.5852	39.9269
ENSMUSG00000017314	Mpp2	protein_coding	2.84128	0.964701	0.305284
ENSMUSG00000017376	Nlk	protein_coding	49.4059	51.7623	64.9737
ENSMUSG00000017386	Traf4	protein_coding	25.0468	34.9349	25.8551
ENSMUSG00000017390	Aldoc	protein_coding	7.90638	6.53744	2.09878
ENSMUSG00000017404	Rpl19	protein_coding	2005.01	1621.59	1849.51
ENSMUSG00000017405	Nek8	protein_coding	12.6899	8.34753	11.8966
ENSMUSG00000017417	Plxdc1	protein_coding	6.1715	2.68497	8.39553
ENSMUSG00000017418	Arl5b	protein_coding	22.6053	15.52	15.7614
ENSMUSG00000017421	Zfp207	protein_coding	206.277	255.756	251.049
ENSMUSG00000017428	Psmd11	protein_coding	53.6523	61.4047	50.595
ENSMUSG00000017446	C1qtnf1	protein_coding	0.646252	2.81409	2.96843
ENSMUSG00000017453	Pipox	protein_coding	4.09598	1.12647	3.16869
ENSMUSG00000017466	Timp2	protein_coding	9.86778	19.6396	26.7434
ENSMUSG00000017478	Zc3h18	protein_coding	66.6306	81.9731	59.163
ENSMUSG00000017485	Top2b	protein_coding	249.655	216.618	251.764
ENSMUSG00000017493	Igfbp4	protein_coding	401.521	523.379	306.837
ENSMUSG00000017499	Cdc6	protein_coding	51.6108	55.5166	52.0131
ENSMUSG00000017548	Suz12	protein_coding	195.641	200.966	243.594
ENSMUSG00000017550	Atad5	protein_coding	62.9295	90.9363	58.8402
ENSMUSG00000017561	Crlf3	protein_coding	127.205	185.123	153.259
ENSMUSG00000017607	Tns4	protein_coding	5.40412	5.38493	9.18311
ENSMUSG00000017615	Tnfaip1	protein_coding	25.6873	17.416	15.0075
ENSMUSG00000017631	Abr	protein_coding	80.99	84.4724	78.4966
ENSMUSG00000017639	Rab11fip4	protein_coding	9.57258	6.90837	7.09032
ENSMUSG00000017664	Slc35c2	protein_coding	40.582	47.3921	57.4902
ENSMUSG00000017670	Elmo2	protein_coding	46.996	45.5227	49.2696
ENSMUSG00000017677	Wsb1	protein_coding	103.911	112.822	132.015
ENSMUSG00000017679	Ttpal	protein_coding	30.8561	30.157	34.277
ENSMUSG00000017686	Rhot1	protein_coding	46.6007	40.0308	43.6779
ENSMUSG00000017692	Rhbdl3	protein_coding	1.81654	2.5469	2.47993
ENSMUSG00000017697	Ada	protein_coding	16.1711	17.8358	27.3659
ENSMUSG00000017707	Serinc3	protein_coding	823.724	880.789	833.366
ENSMUSG00000017713	Tha1	protein_coding	41.7199	26.7722	18.3227
ENSMUSG00000017715	Pgs1	protein_coding	46.4782	45.9558	46.5043
ENSMUSG00000017716	Birc5	protein_coding	44.2362	71.6999	52.0512
ENSMUSG00000017718	Afmid	protein_coding	5.93188	8.84485	7.94774
ENSMUSG00000017721	Pigt	protein_coding	87.3699	78.6516	84.9952
ENSMUSG00000017734	Dbndd2	protein_coding	1.38306	0.422631	0.668717
ENSMUSG00000017747	Ghdc	protein_coding	6.95267	7.75184	12.7198
ENSMUSG00000017756	Slc12a7	protein_coding	37.0137	28.6241	43.3605
ENSMUSG00000017760	Ctsa	protein_coding	72.2035	57.2412	72.1041
ENSMUSG00000017764	Zswim1	protein_coding	11.8233	7.0035	11.0814
ENSMUSG00000017765	Slc12a4	protein_coding	13.4768	11.0541	18.5195
ENSMUSG00000017774	Myo1c	protein_coding	37.4877	38.6619	35.2853
ENSMUSG00000017776	Crk	protein_coding	100.101	91.864	90.8009
ENSMUSG00000017778	Cox7c	protein_coding	146.076	125.199	124.489
ENSMUSG00000017781	Pitpna	protein_coding	163.125	157.235	193.7
ENSMUSG00000017801	Mlx	protein_coding	32.8969	54.9797	43.5576
ENSMUSG00000017802	Retreg3	protein_coding	95.9134	76.4273	111.695
ENSMUSG00000017830	Dhx58	protein_coding	23.6539	22.9598	23.6211
ENSMUSG00000017831	Rab5a	protein_coding	68.6626	46.7982	64.6498
ENSMUSG00000017837	Nkiras2	protein_coding	21.0654	21.1259	27.7531
ENSMUSG00000017843	Ppp2r5c	protein_coding	78.0208	86.1872	85.9554
ENSMUSG00000017858	Ift52	protein_coding	68.2415	81.0124	76.6396
ENSMUSG00000017861	Mybl2	protein_coding	35.5473	49.657	25.3454
ENSMUSG00000017897	Eya2	protein_coding	107.556	82.4795	115.399
ENSMUSG00000017929	B4galt5	protein_coding	15.2648	19.4836	13.3987
ENSMUSG00000017978	Cadps2	protein_coding	4.01891	3.05406	2.45452
ENSMUSG00000017999	Ddx27	protein_coding	119.821	131.408	126.024
ENSMUSG00000018001	Cyth3	protein_coding	11.0959	9.77881	14.0991
ENSMUSG00000018008	Cyth4	protein_coding	59.6146	56.37	65.7447
ENSMUSG00000018012	Rac3	protein_coding	6.65082	5.02107	16.646
ENSMUSG00000018040	Rrp7a	protein_coding	58.7093	44.9077	42.1274
ENSMUSG00000018042	Cyb5r3	protein_coding	26.3637	34.0592	23.9006
ENSMUSG00000018068	Ints2	protein_coding	28.2275	32.8271	24.7142
ENSMUSG00000018076	Med13l	protein_coding	126.635	123.486	163.14
ENSMUSG00000018102	Hist1h2bc	protein_coding	449.26	777.156	548.603
ENSMUSG00000018143	Mafk	protein_coding	60.2978	53.3749	37.8693
ENSMUSG00000018160	Med1	protein_coding	79.6374	81.271	77.5133
ENSMUSG00000018166	Erbb3	protein_coding	10.6788	6.8604	2.84588
ENSMUSG00000018167	Stard3	protein_coding	35.8378	44.4567	37.131
ENSMUSG00000018168	Ikzf3	protein_coding	137.183	125.177	199.433
ENSMUSG00000018169	Mfng	protein_coding	54.3449	65.6641	87.185
ENSMUSG00000018171	Vmp1	protein_coding	106.652	83.6927	84.6731
ENSMUSG00000018189	Uchl5	protein_coding	91.7844	111.131	126.805
ENSMUSG00000018196	Glrx2	protein_coding	6.28568	13.9564	21.8039
ENSMUSG00000018199	Ro60	protein_coding	5.67302	5.20064	3.02493
ENSMUSG00000018209	Stk4	protein_coding	271.745	238.909	253.098
ENSMUSG00000018239	Zcchc10	protein_coding	61.0952	49.0069	47.8265
ENSMUSG00000018286	Psmb6	protein_coding	174.833	131.044	166.452
ENSMUSG00000018287	Spag7	protein_coding	146.629	157.45	112.707
ENSMUSG00000018293	Pfn1	protein_coding	672.964	737.826	759.174
ENSMUSG00000018322	Tomm34	protein_coding	120.307	85.4243	100.006
ENSMUSG00000018326	Ywhab	protein_coding	224.583	235.65	233.301
ENSMUSG00000018334	Ksr1	protein_coding	47.288	40.0861	48.6205
ENSMUSG00000018340	Anxa6	protein_coding	176.617	140.623	182.477
ENSMUSG00000018341	Il12rb2	protein_coding	45.7321	50.1134	52.2173
ENSMUSG00000018347	Zkscan6	protein_coding	48.8572	33.6406	57.9737
ENSMUSG00000018362	Kpna2	protein_coding	55.8446	103.771	90.8406
ENSMUSG00000018363	Smurf2	protein_coding	51.1025	31.3068	39.97
ENSMUSG00000018372	Cep95	protein_coding	46.2605	41.7458	59.6459
ENSMUSG00000018377	Vezf1	protein_coding	59.6997	72.3668	74.7762
ENSMUSG00000018378	Cuedc1	protein_coding	21.0517	23.3511	25.182
ENSMUSG00000018379	Srsf1	protein_coding	215.364	217.782	206.949
ENSMUSG00000018381	Abi3	protein_coding	19.0015	44.2181	33.9224
ENSMUSG00000018387	Shroom1	protein_coding	6.04825	3.42758	9.57065
ENSMUSG00000018395	Kif3a	protein_coding	38.6514	30.9068	50.4717
ENSMUSG00000018398	44082	protein_coding	75.7076	41.825	83.3359
ENSMUSG00000018401	Mtmr4	protein_coding	40.2899	32.6991	52.5227
ENSMUSG00000018405	Mrm1	protein_coding	22.9292	14.3906	16.5443
ENSMUSG00000018412	Kansl1	protein_coding	130.474	115.562	142.003
ENSMUSG00000018415	Gid4	protein_coding	40.7678	52.4368	78.2425
ENSMUSG00000018417	Myo1b	protein_coding	2.06241	0.77346	0.543921
ENSMUSG00000018425	Dhx40	protein_coding	72.0599	42.1774	51.0776
ENSMUSG00000018427	Ypel2	protein_coding	25.2561	27.5541	28.9645
ENSMUSG00000018428	Akap1	protein_coding	25.4655	31.4788	22.954
ENSMUSG00000018433	Nol11	protein_coding	39.8488	49.8618	53.4184
ENSMUSG00000018442	Derl2	protein_coding	19.4196	19.3582	14.1602
ENSMUSG00000018446	C1qbp	protein_coding	154.835	146.537	114.589
ENSMUSG00000018449	Rpain	protein_coding	28.3007	27.9022	20.8266
ENSMUSG00000018474	Chd3	protein_coding	355.29	332.296	413.732
ENSMUSG00000018476	Kdm6b	protein_coding	128.973	77.6554	118.388
ENSMUSG00000018481	Appbp2	protein_coding	76.6255	70.532	79.7743
ENSMUSG00000018501	Ncor1	protein_coding	391.897	387.457	457.061
ENSMUSG00000018507	Trpv2	protein_coding	93.9523	75.8928	84.8543
ENSMUSG00000018509	Cenpv	protein_coding	2.5139	3.5849	4.32173
ENSMUSG00000018537	Pcgf2	protein_coding	14.7768	14.5985	12.3471
ENSMUSG00000018541	Cwc25	protein_coding	42.6467	31.6619	42.8856
ENSMUSG00000018547	Pip4k2b	protein_coding	73.0008	89.4671	101.518
ENSMUSG00000018548	Trim37	protein_coding	82.1118	98.0947	101.576
ENSMUSG00000018554	Ybx2	protein_coding	22.0053	37.1478	30.2323
ENSMUSG00000018559	Ctdnep1	protein_coding	64.6806	72.2589	83.9564
ENSMUSG00000018565	Elp5	protein_coding	31.7537	53.974	41.7945
ENSMUSG00000018567	Gabarap	protein_coding	128.384	118.951	142.187
ENSMUSG00000018570	2810408A11Rik	protein_coding	11.9627	18.0166	23.5494
ENSMUSG00000018572	Phf23	protein_coding	50.6935	62.1993	47.9751
ENSMUSG00000018574	Acadvl	protein_coding	83.8067	76.3103	69.0224
ENSMUSG00000018583	G3bp1	protein_coding	192.189	200.782	178.971
ENSMUSG00000018585	Atox1	protein_coding	63.5823	133.719	132.012
ENSMUSG00000018599	Mief2	protein_coding	8.75372	10.2444	17.11
ENSMUSG00000018651	Tada2a	protein_coding	44.2239	28.0672	33.2252
ENSMUSG00000018654	Ikzf1	protein_coding	445.26	431.88	458.108
ENSMUSG00000018659	Pnpo	protein_coding	27.6706	33.4521	32.9456
ENSMUSG00000018661	Cog1	protein_coding	30.7853	41.2867	37.1755
ENSMUSG00000018666	Cbx1	protein_coding	133.063	161.107	188.088
ENSMUSG00000018669	Cdk5rap3	protein_coding	65.8193	65.6913	63.3914
ENSMUSG00000018677	Slc25a39	protein_coding	49.3739	50.8153	67.8017
ENSMUSG00000018678	Sp2	protein_coding	38.8206	28.1173	30.6624
ENSMUSG00000018697	Aatf	protein_coding	190.599	171.01	212.955
ENSMUSG00000018707	Dync1h1	protein_coding	271.503	225.499	239.928
ENSMUSG00000018733	Pex12	protein_coding	4.9355	5.47534	4.04641
ENSMUSG00000018736	Ndel1	protein_coding	77.4408	69.7095	69.4727
ENSMUSG00000018740	Slc25a35	protein_coding	5.91561	4.03574	2.59416
ENSMUSG00000018750	Zbtb4	protein_coding	25.9875	19.7673	38.0269
ENSMUSG00000018752	Tnfsfm13	protein_coding	6.48896	9.02566	2.9547
ENSMUSG00000018761	Mpdu1	protein_coding	27.1739	31.2348	23.0434
ENSMUSG00000018765	Fxr2	protein_coding	119.277	128.554	116.122
ENSMUSG00000018770	Atp5g3	protein_coding	113.649	113.116	103.396
ENSMUSG00000018774	Cd68	protein_coding	25.353	14.0189	4.66985
ENSMUSG00000018796	Acsl1	protein_coding	8.63758	8.18377	6.48613
ENSMUSG00000018800	Abca5	protein_coding	2.34417	0.446013	0.598787
ENSMUSG00000018809	Smyd4	protein_coding	19.6312	17.6752	8.24882
ENSMUSG00000018819	Lsp1	protein_coding	219.49	205.964	234.609
ENSMUSG00000018820	Zfyve27	protein_coding	31.5022	32.8049	38.1213
ENSMUSG00000018821	Avpi1	protein_coding	8.5946	10.1301	4.35342
ENSMUSG00000018841	Rad51d	protein_coding	32.0074	40.7045	38.1955
ENSMUSG00000018846	Pank3	protein_coding	36.005	55.766	44.1682
ENSMUSG00000018848	Rars	protein_coding	117.531	77.576	81.2246
ENSMUSG00000018858	Mrpl58	protein_coding	18.3698	31.0361	26.2787
ENSMUSG00000018861	Fdxr	protein_coding	33.351	40.6551	37.8293
ENSMUSG00000018882	Mrpl45	protein_coding	55.145	39.2993	39.9473
ENSMUSG00000018899	Irf1	protein_coding	135.878	77.5608	86.1208
ENSMUSG00000018900	Slc22a5	protein_coding	16.8426	18.5478	16.048
ENSMUSG00000018909	Arrb1	protein_coding	38.1597	30.21	34.3182
ENSMUSG00000018916	Csf2	protein_coding	45.5268	5.79665	18.9552
ENSMUSG00000018921	Pelp1	protein_coding	96.7386	109.389	123.013
ENSMUSG00000018923	Med11	protein_coding	65.287	87.781	33.6711
ENSMUSG00000018925	Heatr9	protein_coding	6.47492	8.40901	4.17422
ENSMUSG00000018930	Ccl4	protein_coding	90.4405	21.7814	90.4217
ENSMUSG00000018931	Natd1	protein_coding	5.83631	4.14924	9.4447
ENSMUSG00000018932	Map2k3	protein_coding	62.8882	40.0203	46.4959
ENSMUSG00000018965	Ywhah	protein_coding	216.011	222.385	214.491
ENSMUSG00000018974	Sart3	protein_coding	136.188	122.061	121.578
ENSMUSG00000018983	E2f2	protein_coding	24.9715	45.0244	33.3659
ENSMUSG00000018986	Slfn3	protein_coding	6.44811	11.042	7.51174
ENSMUSG00000018995	Nars2	protein_coding	17.2079	15.2425	12.8488
ENSMUSG00000018999	Slc35b4	protein_coding	31.4195	45.4788	39.6045
ENSMUSG00000019027	Dnah1	protein_coding	1.20229	0.817744	0.862595
ENSMUSG00000019039	Dalrd3	protein_coding	65.6498	77.9175	74.2307
ENSMUSG00000019054	Fis1	protein_coding	167.413	101.188	130.425
ENSMUSG00000019055	Plod1	protein_coding	5.38381	8.43149	5.49544
ENSMUSG00000019066	Rab3d	protein_coding	24.714	19.009	17.1371
ENSMUSG00000019080	Mfsd3	protein_coding	2.05966	3.5875	3.18675
ENSMUSG00000019082	Slc25a22	protein_coding	23.8069	23.2176	21.7153
ENSMUSG00000019087	Atp6ap1	protein_coding	53.9956	77.3908	60.4911
ENSMUSG00000019088	Dnase1l1	protein_coding	18.3643	16.9445	19.7189
ENSMUSG00000019102	Aldh3a1	protein_coding	4.94913	4.77582	13.8538
ENSMUSG00000019122	Ccl9	protein_coding	9.13693	14.4678	0.803229
ENSMUSG00000019132	BC005537	protein_coding	203.846	159.698	162.749
ENSMUSG00000019139	Isyna1	protein_coding	55.0292	63.7727	74.0979
ENSMUSG00000019143	Hars2	protein_coding	46.9324	52.8865	41.8404
ENSMUSG00000019158	Tmem160	protein_coding	57.288	95.0572	101.379
ENSMUSG00000019173	Rab5c	protein_coding	74.241	123.436	113.931
ENSMUSG00000019179	Mdh2	protein_coding	203.79	194.241	173.309
ENSMUSG00000019188	H13	protein_coding	81.4239	88.2156	93.2742
ENSMUSG00000019189	Rnf145	protein_coding	68.5429	63.9076	72.6901
ENSMUSG00000019194	Scn1b	protein_coding	12.245	1.24726	4.21015
ENSMUSG00000019210	Atp6v1e1	protein_coding	56.0008	64.6517	51.178
ENSMUSG00000019214	Chtf18	protein_coding	24.4383	23.366	12.2776
ENSMUSG00000019254	Ppp1r12c	protein_coding	147.269	133.37	151.78
ENSMUSG00000019256	Ahr	protein_coding	58.6045	34.0858	73.0217
ENSMUSG00000019261	Map1s	protein_coding	28.5229	22.3043	22.7905
ENSMUSG00000019295	Tmem129	protein_coding	10.9795	17.5048	15.2336
ENSMUSG00000019297	Nop9	protein_coding	43.2638	47.2274	40.2919
ENSMUSG00000019302	Atp6v0a1	protein_coding	15.779	15.7029	10.819
ENSMUSG00000019303	Psmc3ip	protein_coding	33.1114	53.3113	30.9429
ENSMUSG00000019312	Grb7	protein_coding	3.7582	1.10248	1.74443
ENSMUSG00000019320	Noxo1	protein_coding	0.671561	1.38519	6.00702
ENSMUSG00000019338	Zfp687	protein_coding	32.8907	44.4098	35.1753
ENSMUSG00000019362	D8Ertd738e	protein_coding	371.178	346.293	309.302
ENSMUSG00000019370	Calm3	protein_coding	589.78	645.263	803.703
ENSMUSG00000019373	Cops3	protein_coding	155.242	113.879	136.666
ENSMUSG00000019428	Fkbp8	protein_coding	150.338	140.686	147.646
ENSMUSG00000019432	Ddx39b	protein_coding	356.023	375.717	351.584
ENSMUSG00000019433	Gipc1	protein_coding	100.059	63.5653	54.6033
ENSMUSG00000019437	Tlcd1	protein_coding	2.94888	3.28658	2.71
ENSMUSG00000019461	Plscr3	protein_coding	53.1885	78.6636	90.7475
ENSMUSG00000019464	Ptger1	protein_coding	0.741313	1.27422	0.98568
ENSMUSG00000019467	Arhgef25	protein_coding	8.23247	3.251	1.22475
ENSMUSG00000019470	Xab2	protein_coding	68.4549	72.2571	67.4496
ENSMUSG00000019471	Cdc37	protein_coding	166.251	161.01	157.663
ENSMUSG00000019478	Rab4a	protein_coding	52.1112	23.7541	36.4717
ENSMUSG00000019487	Trip10	protein_coding	18.4525	29.7488	32.4573
ENSMUSG00000019494	Cops6	protein_coding	82.3389	70.7077	88.728
ENSMUSG00000019505	Ubb	protein_coding	2202.03	2096.78	2137.18
ENSMUSG00000019518	Ap4m1	protein_coding	40.4164	41.5205	38.1406
ENSMUSG00000019528	Gyg	protein_coding	47.9093	59.1535	71.9976
ENSMUSG00000019539	Rcn3	protein_coding	40.9514	50.5055	37.8912
ENSMUSG00000019564	Arid3a	protein_coding	17.7349	12.3395	21.7231
ENSMUSG00000019578	Ubxn6	protein_coding	25.0925	27.9789	27.0182
ENSMUSG00000019579	Mydgf	protein_coding	53.044	50.2968	33.6825
ENSMUSG00000019590	Cyb561	protein_coding	0.553905	2.41197	0.535632
ENSMUSG00000019659	Ccdc12	protein_coding	144.395	111.113	81.5277
ENSMUSG00000019689	Fmc1	protein_coding	44.0511	47.7866	45.4378
ENSMUSG00000019699	Akt3	protein_coding	77.3983	86.8819	84.3917
ENSMUSG00000019710	Mrpl24	protein_coding	183.498	157.402	220.83
ENSMUSG00000019715	Gle1	protein_coding	51.0258	54.3192	52.7178
ENSMUSG00000019726	Lyst	protein_coding	37.579	51.8873	45.9767
ENSMUSG00000019731	Slc35e1	protein_coding	56.2437	51.3529	47.494
ENSMUSG00000019732	Calr3	protein_coding	2.0626	2.59992	0.498641
ENSMUSG00000019734	Tmc4	protein_coding	4.60941	10.2389	12.3434
ENSMUSG00000019737	Syne4	protein_coding	5.32297	8.34277	5.14737
ENSMUSG00000019738	Polr2i	protein_coding	43.4066	29.8441	31.481
ENSMUSG00000019761	Krt10	protein_coding	3.58931	1.97426	0.925575
ENSMUSG00000019763	Rmnd1	protein_coding	26.3483	34.4219	33.903
ENSMUSG00000019768	Esr1	protein_coding	2.66609	6.55152	4.2969
ENSMUSG00000019773	Fbxo5	protein_coding	50.1308	102.794	43.959
ENSMUSG00000019774	Mtrf1l	protein_coding	53.2069	37.6844	43.9515
ENSMUSG00000019777	Hdac2	protein_coding	162.022	182.839	175.483
ENSMUSG00000019782	Rwdd1	protein_coding	110.902	81.2472	144.672
ENSMUSG00000019790	Stxbp5	protein_coding	32.0122	32.9412	25.387
ENSMUSG00000019791	Hint3	protein_coding	6.50763	7.81429	6.55885
ENSMUSG00000019792	Trmt11	protein_coding	23.4438	22.1033	29.5822
ENSMUSG00000019794	Katna1	protein_coding	42.1737	36.2324	44.7938
ENSMUSG00000019795	Pcmt1	protein_coding	26.5364	29.2904	32.6076
ENSMUSG00000019797	1700021F05Rik	protein_coding	7.57375	14.8941	16.0654
ENSMUSG00000019802	Sec63	protein_coding	74.8389	81.0093	77.5474
ENSMUSG00000019804	Snx3	protein_coding	273.512	264.849	274.182
ENSMUSG00000019806	Aig1	protein_coding	13.587	7.16072	11.543
ENSMUSG00000019808	Adat2	protein_coding	42.442	29.7345	45.3797
ENSMUSG00000019809	Pex3	protein_coding	16.008	19.1754	15.2735
ENSMUSG00000019810	Fuca2	protein_coding	33.6633	28.0753	36.8403
ENSMUSG00000019813	Cep57l1	protein_coding	18.2422	25.917	25.4156
ENSMUSG00000019814	Ltv1	protein_coding	78.1595	100.872	86.1372
ENSMUSG00000019818	Cd164	protein_coding	133.939	172.922	156.898
ENSMUSG00000019820	Utrn	protein_coding	255.706	218.896	259.151
ENSMUSG00000019822	Smpd2	protein_coding	16.19	16.6063	14.1232
ENSMUSG00000019823	Mical1	protein_coding	64.3296	40.1845	40.8515
ENSMUSG00000019826	Zbtb24	protein_coding	26.2653	30.2336	23.4892
ENSMUSG00000019832	Rab32	protein_coding	14.2738	28.5496	5.85577
ENSMUSG00000019837	Gtf3c6	protein_coding	98.6767	89.3003	108.704
ENSMUSG00000019838	Slc16a10	protein_coding	36.5843	31.2055	29.991
ENSMUSG00000019841	Rev3l	protein_coding	72.6453	69.2127	79.0438
ENSMUSG00000019842	Traf3ip2	protein_coding	44.7269	40.1222	50.0178
ENSMUSG00000019843	Fyn	protein_coding	92.2895	69.6183	106.735
ENSMUSG00000019845	Tube1	protein_coding	10.1971	14.7911	13.6365
ENSMUSG00000019849	Prep	protein_coding	25.7715	23.9649	24.9661
ENSMUSG00000019850	Tnfaip3	protein_coding	217.714	47.4899	70.7416
ENSMUSG00000019851	Perp	protein_coding	25.6555	24.4695	19.0454
ENSMUSG00000019854	Reps1	protein_coding	53.8219	67.0928	55.4752
ENSMUSG00000019856	Fam184a	protein_coding	5.37139	11.4032	15.4915
ENSMUSG00000019857	Asf1a	protein_coding	42.4094	53.9194	46.5232
ENSMUSG00000019861	Gopc	protein_coding	24.2355	25.6453	23.6593
ENSMUSG00000019863	Qrsl1	protein_coding	23.3611	19.7409	23.0953
ENSMUSG00000019864	Rtn4ip1	protein_coding	21.2161	16.3946	24.1683
ENSMUSG00000019866	Crybg1	protein_coding	13.7506	6.60011	9.47097
ENSMUSG00000019868	Vta1	protein_coding	69.0715	73.9758	68.5222
ENSMUSG00000019872	Smpdl3a	protein_coding	86.9627	67.8194	67.9858
ENSMUSG00000019873	Reep3	protein_coding	25.2805	23.2034	41.2848
ENSMUSG00000019876	Pkib	protein_coding	1.9291	1.61127	2.77747
ENSMUSG00000019877	Serinc1	protein_coding	92.6252	81.851	109.079
ENSMUSG00000019878	Hsf2	protein_coding	15.8507	19.3101	20.8275
ENSMUSG00000019883	Echdc1	protein_coding	28.0825	42.045	27.6305
ENSMUSG00000019889	Ptprk	protein_coding	1.89771	4.27964	3.85373
ENSMUSG00000019897	Ccdc59	protein_coding	37.64	47.0827	35.6046
ENSMUSG00000019907	Ppp1r12a	protein_coding	277.273	254.243	314.238
ENSMUSG00000019916	P4ha1	protein_coding	37.1336	29.6455	37.8111
ENSMUSG00000019920	Lims1	protein_coding	66.272	96.592	74.1796
ENSMUSG00000019923	Zwint	protein_coding	92.1808	116.404	79.5419
ENSMUSG00000019927	Ube2d1	protein_coding	18.5167	17.187	26.7469
ENSMUSG00000019935	Slc17a8	protein_coding	5.0371	4.91242	3.31638
ENSMUSG00000019942	Cdk1	protein_coding	26.4512	50.0011	43.6225
ENSMUSG00000019943	Atp2b1	protein_coding	77.1677	49.0609	62.6646
ENSMUSG00000019944	Rhobtb1	protein_coding	4.41321	5.64875	4.91179
ENSMUSG00000019945	Cabcoco1	protein_coding	0.400835	4.4095	1.55045
ENSMUSG00000019947	Arid5b	protein_coding	17.2976	14.5665	21.6381
ENSMUSG00000019948	Actr6	protein_coding	56.376	42.7952	45.8825
ENSMUSG00000019951	Uhrf1bp1l	protein_coding	92.79	87.8254	108.771
ENSMUSG00000019952	Poc1b	protein_coding	27.3451	30.1592	17.9789
ENSMUSG00000019960	Dusp6	protein_coding	32.9483	34.9428	35.1413
ENSMUSG00000019961	Tmpo	protein_coding	147.092	189.245	179.156
ENSMUSG00000019969	Psen1	protein_coding	94.5769	86.1929	107.129
ENSMUSG00000019970	Sgk1	protein_coding	13.9282	6.43153	13.6683
ENSMUSG00000019971	Cep290	protein_coding	44.0668	37.2439	47.8766
ENSMUSG00000019975	Ikbip	protein_coding	12.3054	10.6227	11.9986
ENSMUSG00000019977	Hbs1l	protein_coding	62.218	69.146	54.8503
ENSMUSG00000019978	Epb41l2	protein_coding	36.2209	37.7862	41.8825
ENSMUSG00000019979	Apaf1	protein_coding	47.795	50.6982	44.1052
ENSMUSG00000019982	Myb	protein_coding	420.799	541.282	449.356
ENSMUSG00000019984	Med23	protein_coding	56.4285	51.8684	45.6492
ENSMUSG00000019986	Ahi1	protein_coding	34.8493	31.2887	25.3616
ENSMUSG00000019987	Arg1	protein_coding	157.114	139.869	194.305
ENSMUSG00000019988	Nedd1	protein_coding	30.1707	42.0544	27.2025
ENSMUSG00000019990	Pde7b	protein_coding	14.4309	7.5649	6.80053
ENSMUSG00000019992	Mtfr2	protein_coding	19.7377	35.8634	29.83
ENSMUSG00000019996	Map7	protein_coding	31.9386	36.5843	28.1109
ENSMUSG00000019998	Stx7	protein_coding	31.6653	30.0653	34.9951
ENSMUSG00000020003	Pex7	protein_coding	13.3868	16.8741	21.7236
ENSMUSG00000020007	Il20ra	protein_coding	24.7927	4.96583	9.26757
ENSMUSG00000020009	Ifngr1	protein_coding	182.699	259.719	278.904
ENSMUSG00000020014	Cfap54	protein_coding	0.967149	0.759957	1.13565
ENSMUSG00000020015	Cdk17	protein_coding	101.718	103.964	101.569
ENSMUSG00000020018	Snrpf	protein_coding	353.586	456.192	440.687
ENSMUSG00000020020	Usp44	protein_coding	3.26195	6.32571	4.24624
ENSMUSG00000020021	Fgd6	protein_coding	0.797973	3.99526	2.01816
ENSMUSG00000020022	Ndufa12	protein_coding	78.3444	69.4564	59.8597
ENSMUSG00000020024	Cep83	protein_coding	63.0664	65.7278	66.0681
ENSMUSG00000020027	Socs2	protein_coding	3.92752	1.09474	1.23177
ENSMUSG00000020029	Nudt4	protein_coding	107.395	101.559	87.0899
ENSMUSG00000020034	Tcp11l2	protein_coding	25.1602	37.4978	43.8229
ENSMUSG00000020038	Cry1	protein_coding	72.9247	70.1152	83.334
ENSMUSG00000020042	Btbd11	protein_coding	1.46215	2.35725	1.26765
ENSMUSG00000020044	Timp3	protein_coding	1.8013	0.512474	3.18343
ENSMUSG00000020048	Hsp90b1	protein_coding	901.218	632.973	808.908
ENSMUSG00000020056	Washc3	protein_coding	18.7353	22.0825	10.8919
ENSMUSG00000020057	Dram1	protein_coding	2.82414	0.609172	0.481937
ENSMUSG00000020063	Sirt1	protein_coding	54.5612	36.3609	45.7877
ENSMUSG00000020064	Herc4	protein_coding	127.898	90.3398	100.03
ENSMUSG00000020069	Hnrnph3	protein_coding	135.815	145.109	125.156
ENSMUSG00000020070	Rufy2	protein_coding	29.6662	22.649	22.2623
ENSMUSG00000020072	Pbld2	protein_coding	2.09072	0.373977	0.788978
ENSMUSG00000020074	Ccar1	protein_coding	160.811	156.59	163.465
ENSMUSG00000020075	Ddx21	protein_coding	313.948	305.452	273.449
ENSMUSG00000020076	Ddx50	protein_coding	53.2872	69.0631	82.0268
ENSMUSG00000020077	Srgn	protein_coding	451.721	484.602	364.052
ENSMUSG00000020078	Vps26a	protein_coding	95.6877	81.3963	79.8744
ENSMUSG00000020079	Supv3l1	protein_coding	28.9643	49.0441	37.8943
ENSMUSG00000020085	Aifm2	protein_coding	3.1915	4.50116	4.39193
ENSMUSG00000020086	H2afy2	protein_coding	6.04698	6.2897	2.02414
ENSMUSG00000020087	Tysnd1	protein_coding	40.0523	50.3086	31.2416
ENSMUSG00000020088	Sar1a	protein_coding	84.9401	76.0074	58.2029
ENSMUSG00000020089	Ppa1	protein_coding	33.8165	33.7172	36.7465
ENSMUSG00000020091	Eif4ebp2	protein_coding	151.826	173.298	183.057
ENSMUSG00000020097	Sgpl1	protein_coding	15.6458	15.9283	17.5186
ENSMUSG00000020100	Slc29a3	protein_coding	18.4688	34.3387	30.6253
ENSMUSG00000020101	Vsir	protein_coding	41.3642	39.3996	40.8777
ENSMUSG00000020102	Slc16a7	protein_coding	3.20458	1.56679	4.42105
ENSMUSG00000020105	Lrig3	protein_coding	3.51498	2.00004	0.410227
ENSMUSG00000020107	Anapc16	protein_coding	32.2412	27.217	33.6114
ENSMUSG00000020108	Ddit4	protein_coding	123.941	44.6557	126.542
ENSMUSG00000020109	Dnajb12	protein_coding	59.9096	50.5164	47.9148
ENSMUSG00000020111	Micu1	protein_coding	22.6248	20.992	18.7
ENSMUSG00000020114	Cand1	protein_coding	82.4425	85.1404	81.6545
ENSMUSG00000020115	Tbk1	protein_coding	92.3732	98.0835	131.237
ENSMUSG00000020116	Pno1	protein_coding	72.7698	87.2367	78.6313
ENSMUSG00000020120	Plek	protein_coding	51.6453	75.359	50.7049
ENSMUSG00000020121	Srgap1	protein_coding	2.99125	0.914058	0.803493
ENSMUSG00000020124	Usp15	protein_coding	50.0703	49.2116	61.9304
ENSMUSG00000020125	Elane	protein_coding	106.414	357.696	2.4856
ENSMUSG00000020128	Vps54	protein_coding	101.776	86.5757	85.596
ENSMUSG00000020130	Tbc1d15	protein_coding	74.5543	87.936	73.2429
ENSMUSG00000020131	Pcsk4	protein_coding	5.47238	2.66513	10.4184
ENSMUSG00000020132	Rab21	protein_coding	123.381	106.048	100.605
ENSMUSG00000020133	2310011J03Rik	protein_coding	28.529	51.4633	33.2242
ENSMUSG00000020134	Peli1	protein_coding	82.9065	70.8371	76.6632
ENSMUSG00000020137	Thap2	protein_coding	17.483	20.078	22.6655
ENSMUSG00000020143	Dock2	protein_coding	304.84	258.695	299.494
ENSMUSG00000020149	Rab1a	protein_coding	72.4799	103.085	77.579
ENSMUSG00000020152	Actr2	protein_coding	301.95	316.209	326.409
ENSMUSG00000020153	Ndufs7	protein_coding	86.5663	103.112	91.3984
ENSMUSG00000020155	Kcnmb1	protein_coding	1.207	1.88104	1.86749
ENSMUSG00000020156	Pwwp3a	protein_coding	37.7401	32.9862	40.1304
ENSMUSG00000020160	Meis1	protein_coding	30.5712	40.068	22.9442
ENSMUSG00000020163	Uqcr11	protein_coding	213.469	181.586	225.886
ENSMUSG00000020166	Cnot2	protein_coding	190.626	159.052	192.738
ENSMUSG00000020167	Tcf3	protein_coding	157.429	217.227	177.669
ENSMUSG00000020170	Frs2	protein_coding	36.0869	32.2603	34.9524
ENSMUSG00000020171	Yeats4	protein_coding	180.892	248.744	271.029
ENSMUSG00000020175	Rab36	protein_coding	4.58453	3.90258	5.38328
ENSMUSG00000020176	Grb10	protein_coding	6.40039	4.33681	0.322918
ENSMUSG00000020178	Adora2a	protein_coding	30.2323	16.3563	9.26572
ENSMUSG00000020180	Snrpd3	protein_coding	52.6135	68.8457	50.4515
ENSMUSG00000020182	Ddc	protein_coding	3.85542	0.935572	4.93443
ENSMUSG00000020183	Cpm	protein_coding	1.35708	0.855307	4.67513
ENSMUSG00000020184	Mdm2	protein_coding	122.01	113.766	118.851
ENSMUSG00000020185	E2f7	protein_coding	9.37701	9.26537	6.57
ENSMUSG00000020186	Csrp2	protein_coding	7.45615	4.69926	4.50637
ENSMUSG00000020189	Osbpl8	protein_coding	137.107	124.628	123.565
ENSMUSG00000020190	Mknk2	protein_coding	203.797	216.972	239.367
ENSMUSG00000020191	Spata48	protein_coding	3.25308	9.94066	1.04859
ENSMUSG00000020193	Zpbp	protein_coding	2.61977	4.14826	5.5273
ENSMUSG00000020196	Cabin1	protein_coding	91.8371	87.9683	68.5984
ENSMUSG00000020198	Ap3d1	protein_coding	96.7557	94.8377	121.88
ENSMUSG00000020205	Phlda1	protein_coding	46.3412	4.20619	11.0922
ENSMUSG00000020211	Sf3a2	protein_coding	90.5892	116.98	119.991
ENSMUSG00000020212	Mdm1	protein_coding	24.9486	41.6863	38.0304
ENSMUSG00000020219	Timm13	protein_coding	72.6864	99.1054	41.9234
ENSMUSG00000020220	Vps13d	protein_coding	69.2687	59.1951	69.9853
ENSMUSG00000020224	Llph	protein_coding	121.611	110.972	130.871
ENSMUSG00000020225	Tmbim4	protein_coding	41.9421	39.5277	32.2194
ENSMUSG00000020227	Irak3	protein_coding	47.8882	48.5682	50.8328
ENSMUSG00000020228	Helb	protein_coding	50.6762	59.1349	41.7807
ENSMUSG00000020230	Prmt2	protein_coding	12.5678	15.636	11.3575
ENSMUSG00000020231	Dip2a	protein_coding	23.4608	13.2092	22.9846
ENSMUSG00000020232	Hmg20b	protein_coding	45.6216	40.6447	54.9904
ENSMUSG00000020234	4930404N11Rik	protein_coding	11.5558	15.8903	2.51428
ENSMUSG00000020235	Fzr1	protein_coding	48.1282	73.3622	72.9172
ENSMUSG00000020238	Ncln	protein_coding	68.1771	81.3706	65.1516
ENSMUSG00000020246	Hcfc2	protein_coding	32.002	25.4482	33.8894
ENSMUSG00000020248	Nfyb	protein_coding	44.8161	65.6069	68.2401
ENSMUSG00000020250	Txnrd1	protein_coding	139.634	125.324	125.018
ENSMUSG00000020251	Glt8d2	protein_coding	2.45347	1.68688	4.40614
ENSMUSG00000020253	Ppm1m	protein_coding	23.5194	32.3415	37.3644
ENSMUSG00000020255	D10Wsu102e	protein_coding	2.91071	2.94991	3.57406
ENSMUSG00000020257	Wdr82	protein_coding	105.183	99.3868	91.8778
ENSMUSG00000020258	Glyctk	protein_coding	8.37308	9.10138	10.8729
ENSMUSG00000020260	Pofut2	protein_coding	11.558	9.12395	9.376
ENSMUSG00000020261	Slc36a1	protein_coding	27.1539	28.1487	33.2139
ENSMUSG00000020262	Adarb1	protein_coding	0.852663	1.35763	0.347173
ENSMUSG00000020263	Appl2	protein_coding	44.7267	48.1739	39.7977
ENSMUSG00000020265	Sumo3	protein_coding	69.5894	116.947	77.9191
ENSMUSG00000020267	Hint1	protein_coding	467.566	438.205	412.874
ENSMUSG00000020268	Lyrm7	protein_coding	4.40744	5.14237	3.2934
ENSMUSG00000020271	Fbxw11	protein_coding	69.3254	89.9171	81.9611
ENSMUSG00000020272	Stk10	protein_coding	157.403	120.515	142.685
ENSMUSG00000020273	Papolg	protein_coding	57.8539	61.7352	46.8588
ENSMUSG00000020275	Rel	protein_coding	35.3	27.9506	36.8218
ENSMUSG00000020277	Pfkl	protein_coding	40.4683	38.3491	30.6324
ENSMUSG00000020279	Il9r	protein_coding	24.8479	12.0925	21.4573
ENSMUSG00000020280	Pus10	protein_coding	58.5971	86.8492	63.7896
ENSMUSG00000020283	Pex13	protein_coding	30.3904	32.7528	43.9239
ENSMUSG00000020284	Cfap410	protein_coding	9.23619	13.2955	15.2057
ENSMUSG00000020287	Mpg	protein_coding	14.1563	18.1686	14.9931
ENSMUSG00000020288	Ahsa2	protein_coding	52.4047	55.9712	63.7363
ENSMUSG00000020289	Nprl3	protein_coding	14.0292	11.9424	16.1505
ENSMUSG00000020290	Xpo1	protein_coding	144.55	161.25	162.806
ENSMUSG00000020297	Nsg2	protein_coding	6.08436	3.79285	2.82415
ENSMUSG00000020300	Cpeb4	protein_coding	26.4483	16.164	23.2717
ENSMUSG00000020305	Asb3	protein_coding	32.0018	30.1949	20.7213
ENSMUSG00000020307	Cdc34	protein_coding	48.5902	57.524	47.2985
ENSMUSG00000020308	Tpgs1	protein_coding	9.74183	23.1535	16.0497
ENSMUSG00000020309	Chac2	protein_coding	17.6953	2.46854	2.97592
ENSMUSG00000020311	Erlec1	protein_coding	41.7407	65.5768	68.1232
ENSMUSG00000020315	Sptbn1	protein_coding	261.863	271.5	233.481
ENSMUSG00000020319	Wdpcp	protein_coding	6.73448	7.89298	10.057
ENSMUSG00000020321	Mdh1	protein_coding	139.29	151.035	134.328
ENSMUSG00000020323	Prss57	protein_coding	12.0992	22.0203	10.6677
ENSMUSG00000020326	Ccng1	protein_coding	145.188	116.593	137.195
ENSMUSG00000020328	Nudcd2	protein_coding	133.236	170.457	125.03
ENSMUSG00000020329	Polrmt	protein_coding	33.0397	42.6614	37.066
ENSMUSG00000020330	Hmmr	protein_coding	41.6344	78.2137	58.7702
ENSMUSG00000020331	Hcn2	protein_coding	2.84988	1.016	0.765519
ENSMUSG00000020340	Cyfip2	protein_coding	211.016	243.063	223.165
ENSMUSG00000020346	Mgat1	protein_coding	50.0189	55.2598	50.6426
ENSMUSG00000020349	Ppp2ca	protein_coding	147.94	148.871	141.493
ENSMUSG00000020358	Hnrnpab	protein_coding	1078.62	1127.24	1044.62
ENSMUSG00000020359	Phykpl	protein_coding	10.0138	13.923	12.9113
ENSMUSG00000020361	Hspa4	protein_coding	291.726	330.266	294.225
ENSMUSG00000020362	Cnot6	protein_coding	140.966	154.835	149.71
ENSMUSG00000020366	Mapk9	protein_coding	58.3103	55.7107	53.142
ENSMUSG00000020368	Canx	protein_coding	588.366	568.277	563.589
ENSMUSG00000020372	Rack1	protein_coding	767.397	767.317	762.879
ENSMUSG00000020375	Rufy1	protein_coding	56.3686	44.9639	48.4919
ENSMUSG00000020376	Rnf130	protein_coding	63.8384	49.7922	47.7105
ENSMUSG00000020380	Rad50	protein_coding	177.119	176.348	183.472
ENSMUSG00000020381	Mrnip	protein_coding	9.42738	13.6459	16.3135
ENSMUSG00000020385	Clk4	protein_coding	121.162	115.233	145.602
ENSMUSG00000020386	Sar1b	protein_coding	63.2821	97.55	76.0059
ENSMUSG00000020387	Jade2	protein_coding	49.9742	53.4843	56.8724
ENSMUSG00000020389	Cdkl3	protein_coding	9.53194	11.5933	11.2253
ENSMUSG00000020390	Ube2b	protein_coding	173.932	133.346	163.362
ENSMUSG00000020392	Cdkn2aipnl	protein_coding	68.7217	115.341	100.431
ENSMUSG00000020393	Kremen1	protein_coding	18.8008	13.7522	16.6603
ENSMUSG00000020395	Itk	protein_coding	133.219	86.6141	147.737
ENSMUSG00000020396	Nefh	protein_coding	25.7106	16.3711	32.5784
ENSMUSG00000020397	Med7	protein_coding	33.3007	50.2336	58.044
ENSMUSG00000020399	Havcr2	protein_coding	10.2249	2.04512	0.539323
ENSMUSG00000020400	Tnip1	protein_coding	125.784	119.111	123.57
ENSMUSG00000020401	Fam71b	protein_coding	24.3491	20.0895	21.78
ENSMUSG00000020402	Vdac1	protein_coding	185.158	219.963	221.992
ENSMUSG00000020409	Slu7	protein_coding	167.244	150.112	142.523
ENSMUSG00000020412	Ascc2	protein_coding	71.435	71.3721	62.0819
ENSMUSG00000020413	Hus1	protein_coding	16.5481	24.9624	28.1365
ENSMUSG00000020415	Pttg1	protein_coding	10.1171	24.5778	14.4304
ENSMUSG00000020419	Hormad2	protein_coding	3.51544	10.8555	3.39947
ENSMUSG00000020420	Zfp607a	protein_coding	22.0679	34.9339	28.444
ENSMUSG00000020422	Tns3	protein_coding	54.8769	42.1324	35.3225
ENSMUSG00000020423	Btg2	protein_coding	278.653	141.672	195.274
ENSMUSG00000020424	Castor1	protein_coding	17.0332	7.66012	15.2282
ENSMUSG00000020430	Pes1	protein_coding	126.296	131.651	97.8656
ENSMUSG00000020432	Tcn2	protein_coding	34.1416	40.667	35.9351
ENSMUSG00000020437	Myo1g	protein_coding	121.574	105.451	110.581
ENSMUSG00000020439	Smtn	protein_coding	9.93228	17.3635	16.7523
ENSMUSG00000020440	Arf5	protein_coding	71.6206	87.7857	90.2918
ENSMUSG00000020441	2310033P09Rik	protein_coding	144.08	98.5205	122.196
ENSMUSG00000020444	Guk1	protein_coding	32.8047	47.7631	38.1203
ENSMUSG00000020448	Rnf185	protein_coding	41.2551	24.8941	19.3579
ENSMUSG00000020451	Limk2	protein_coding	46.1149	43.7576	61.3964
ENSMUSG00000020453	Patz1	protein_coding	116.867	123.395	107.047
ENSMUSG00000020454	Eif4enif1	protein_coding	94.1427	103.011	107.394
ENSMUSG00000020455	Trim11	protein_coding	55.6721	77.4614	86.0823
ENSMUSG00000020456	Ogdh	protein_coding	135.828	134.547	149.458
ENSMUSG00000020457	Drg1	protein_coding	152.633	147.898	139.091
ENSMUSG00000020458	Rtn4	protein_coding	127.639	104.739	101.703
ENSMUSG00000020459	Mtif2	protein_coding	96.3842	88.1786	89.7901
ENSMUSG00000020460	Rps27a	protein_coding	732.841	712.148	697.9
ENSMUSG00000020462	Cfap36	protein_coding	81.6666	105.793	110.169
ENSMUSG00000020463	Ppp4r3b	protein_coding	195.536	185.444	202.144
ENSMUSG00000020464	Pnpt1	protein_coding	84.0212	80.3222	85.145
ENSMUSG00000020471	Pold2	protein_coding	43.4885	65.304	37.9259
ENSMUSG00000020472	Zkscan17	protein_coding	38.2736	44.1118	38.2947
ENSMUSG00000020473	Aebp1	protein_coding	0.498623	2.97118	1.08489
ENSMUSG00000020474	Polm	protein_coding	35.5397	17.8749	28.4834
ENSMUSG00000020475	Pgam2	protein_coding	37.3368	76.1845	62.3105
ENSMUSG00000020476	Dbnl	protein_coding	441.921	409.887	361.558
ENSMUSG00000020477	Mrps24	protein_coding	100.066	101.066	69.2374
ENSMUSG00000020482	Ccdc117	protein_coding	83.2588	72.8879	99.9512
ENSMUSG00000020483	Dynll2	protein_coding	101.503	132.543	95.9202
ENSMUSG00000020484	Xbp1	protein_coding	69.9286	53.1122	68.2242
ENSMUSG00000020485	Supt4a	protein_coding	195.736	147.931	157.343
ENSMUSG00000020486	44078	protein_coding	1.58312	0.426852	2.79163
ENSMUSG00000020491	2810021J22Rik	protein_coding	21.0777	6.58174	8.43712
ENSMUSG00000020492	Ska2	protein_coding	35.8674	52.2974	60.8767
ENSMUSG00000020493	Prr11	protein_coding	27.3166	30.681	27.247
ENSMUSG00000020495	Smg8	protein_coding	15.7195	18.3014	17.9371
ENSMUSG00000020496	Rnf187	protein_coding	236.186	245.785	207.312
ENSMUSG00000020513	Tubd1	protein_coding	19.3055	28.6752	24.8128
ENSMUSG00000020514	Mrpl22	protein_coding	78.8946	58.3801	55.3491
ENSMUSG00000020515	Cnot8	protein_coding	125.504	158.154	153.375
ENSMUSG00000020516	Rps6kb1	protein_coding	55.9722	49.3833	50.5664
ENSMUSG00000020519	Sap30l	protein_coding	78.6688	109.99	99.8732
ENSMUSG00000020520	Galnt10	protein_coding	27.646	23.4004	27.144
ENSMUSG00000020521	Rnft1	protein_coding	26.1556	29.6773	29.5428
ENSMUSG00000020522	Mfap3	protein_coding	34.0956	36.5326	44.439
ENSMUSG00000020523	Fam114a2	protein_coding	193.294	152.014	190.258
ENSMUSG00000020525	Ppm1d	protein_coding	51.0158	41.2141	43.1663
ENSMUSG00000020526	Znhit3	protein_coding	33.8657	34.5194	24.7331
ENSMUSG00000020527	Myo19	protein_coding	9.88523	11.7351	8.52757
ENSMUSG00000020528	Prpsap2	protein_coding	72.8357	62.28	74.4221
ENSMUSG00000020530	Ggnbp2	protein_coding	162.695	148.167	150.6
ENSMUSG00000020532	Acaca	protein_coding	30.7826	28.4367	29.9677
ENSMUSG00000020534	Shmt1	protein_coding	34.1318	41.5603	23.4316
ENSMUSG00000020536	Llgl1	protein_coding	18.1034	37.9608	27.3659
ENSMUSG00000020537	Drg2	protein_coding	49.3561	65.9059	37.2818
ENSMUSG00000020538	Srebf1	protein_coding	49.7414	50.3323	50.1409
ENSMUSG00000020541	Tom1l1	protein_coding	2.41535	3.17174	2.96694
ENSMUSG00000020544	Cox11	protein_coding	29.5052	32.5883	36.782
ENSMUSG00000020546	Stxbp4	protein_coding	8.42092	8.85613	13.029
ENSMUSG00000020547	Bzw2	protein_coding	119.485	107.53	102.561
ENSMUSG00000020549	Elac2	protein_coding	55.9798	59.3161	44.8531
ENSMUSG00000020553	Pctp	protein_coding	15.7905	25.8859	29.641
ENSMUSG00000020561	Twistnb	protein_coding	84.9959	75.4892	67.2438
ENSMUSG00000020564	Atxn7l1	protein_coding	37.301	34.9333	40.987
ENSMUSG00000020570	Sypl	protein_coding	29.2783	44.0115	37.0465
ENSMUSG00000020571	Pdia6	protein_coding	157.497	154.948	141.329
ENSMUSG00000020572	Nampt	protein_coding	32.2289	36.5645	44.9096
ENSMUSG00000020573	Pik3cg	protein_coding	60.1549	76.4998	65.1951
ENSMUSG00000020576	Nbas	protein_coding	40.1918	27.6338	37.8892
ENSMUSG00000020577	Tspan13	protein_coding	256.812	137.583	176.567
ENSMUSG00000020580	Rock2	protein_coding	59.2449	59.197	68.0475
ENSMUSG00000020585	Laptm4a	protein_coding	116.692	91.2817	123.602
ENSMUSG00000020589	Fam49a	protein_coding	3.09231	5.30148	5.08739
ENSMUSG00000020590	Snx13	protein_coding	41.222	43.6259	41.1059
ENSMUSG00000020592	Sdc1	protein_coding	65.0743	36.95	60.8087
ENSMUSG00000020593	Lpin1	protein_coding	19.5108	15.8313	17.34
ENSMUSG00000020594	Pum2	protein_coding	270.416	256.969	282.382
ENSMUSG00000020599	Rgs9	protein_coding	0.791633	2.39486	1.07173
ENSMUSG00000020601	Trib2	protein_coding	30.3395	34.0177	37.0119
ENSMUSG00000020604	Arsg	protein_coding	1.81309	1.89957	5.25985
ENSMUSG00000020605	Hs1bp3	protein_coding	13.3031	14.8197	7.32772
ENSMUSG00000020608	Smc6	protein_coding	90.0275	97.6649	83.6536
ENSMUSG00000020610	Amz2	protein_coding	18.008	26.0486	28.2211
ENSMUSG00000020611	Gna13	protein_coding	137.394	114.832	156.04
ENSMUSG00000020612	Prkar1a	protein_coding	453.992	434.004	515.468
ENSMUSG00000020614	Fam20a	protein_coding	14.3376	12.6333	14.8069
ENSMUSG00000020617	1700012B07Rik	protein_coding	3.95016	4.4733	8.08911
ENSMUSG00000020621	Rdh14	protein_coding	49.56	29.7666	47.5946
ENSMUSG00000020623	Map2k6	protein_coding	43.0357	37.8364	42.8944
ENSMUSG00000020628	Trappc12	protein_coding	31.4013	32.1188	32.6599
ENSMUSG00000020629	Adi1	protein_coding	85.1582	81.8785	61.3403
ENSMUSG00000020630	Rnaseh1	protein_coding	31.6892	46.2656	37.4536
ENSMUSG00000020634	Ubxn2a	protein_coding	79.1966	98.9953	82.395
ENSMUSG00000020635	Fkbp1b	protein_coding	2.47724	1.36258	2.87463
ENSMUSG00000020638	Cmpk2	protein_coding	38.3977	18.8255	29.4933
ENSMUSG00000020640	Itsn2	protein_coding	124.07	92.4459	104.325
ENSMUSG00000020641	Rsad2	protein_coding	26.3721	6.84633	18.7316
ENSMUSG00000020642	Rnf144a	protein_coding	43.6936	50.3219	36.021
ENSMUSG00000020644	Id2	protein_coding	763.552	608.862	815.11
ENSMUSG00000020646	Mboat2	protein_coding	0.370162	0.872588	3.42611
ENSMUSG00000020647	Ncoa1	protein_coding	53.3222	43.1504	51.8484
ENSMUSG00000020648	Dus4l	protein_coding	11.2185	12.1543	15.533
ENSMUSG00000020649	Rrm2	protein_coding	134.998	132.877	154.553
ENSMUSG00000020650	Bcap29	protein_coding	32.324	32.504	29.5175
ENSMUSG00000020652	Cenpo	protein_coding	19.9193	31.3496	22.2256
ENSMUSG00000020653	Klf11	protein_coding	16.3179	10.044	22.3168
ENSMUSG00000020654	Adcy3	protein_coding	17.8984	18.7096	21.0672
ENSMUSG00000020657	Dnajc27	protein_coding	12.527	16.9525	12.7868
ENSMUSG00000020659	Cbll1	protein_coding	24.2385	44.9034	37.6
ENSMUSG00000020660	Pomc	protein_coding	9.59509	0.70369	0.371143
ENSMUSG00000020661	Dnmt3a	protein_coding	69.1513	68.8548	72.6901
ENSMUSG00000020664	Dld	protein_coding	100.127	104.632	88.5892
ENSMUSG00000020668	Kif3c	protein_coding	17.2466	14.4329	23.9101
ENSMUSG00000020669	Sh3yl1	protein_coding	1.18791	1.452	4.02055
ENSMUSG00000020671	Rab10	protein_coding	218.656	237.674	204.341
ENSMUSG00000020677	Ddx52	protein_coding	69.0766	75.9897	68.7064
ENSMUSG00000020680	Taf15	protein_coding	215.061	240.207	197.745
ENSMUSG00000020682	Mmp28	protein_coding	6.39825	4.90785	10.2278
ENSMUSG00000020687	Cdc27	protein_coding	82.5817	101.089	99.8219
ENSMUSG00000020689	Itgb3	protein_coding	229.824	173.831	315.086
ENSMUSG00000020691	Mettl2	protein_coding	47.7726	36.5637	41.0157
ENSMUSG00000020692	Nle1	protein_coding	40.8375	30.6955	18.4591
ENSMUSG00000020694	Tlk2	protein_coding	92.6301	76.4267	98.0575
ENSMUSG00000020696	Rffl	protein_coding	17.1693	16.9142	19.6592
ENSMUSG00000020697	Lig3	protein_coding	34.3764	49.722	40.7639
ENSMUSG00000020698	Cct6b	protein_coding	2.43329	0.495705	1.83013
ENSMUSG00000020700	Map3k3	protein_coding	76.8902	70.5454	57.5132
ENSMUSG00000020705	Ddx42	protein_coding	274.223	251.17	283.573
ENSMUSG00000020706	Ftsj3	protein_coding	150.085	121.519	102.705
ENSMUSG00000020707	Rnf135	protein_coding	44.9122	30.9877	37.0303
ENSMUSG00000020708	Psmc5	protein_coding	123.742	230.868	133.696
ENSMUSG00000020715	Ern1	protein_coding	77.7998	88.003	64.5798
ENSMUSG00000020716	Nf1	protein_coding	23.681	26.0977	23.5787
ENSMUSG00000020717	Pecam1	protein_coding	161.08	166.119	192.764
ENSMUSG00000020718	Polg2	protein_coding	34.6061	24.6983	35.4859
ENSMUSG00000020719	Ddx5	protein_coding	1835.23	1249.67	1490.3
ENSMUSG00000020720	Psmd12	protein_coding	76.0021	90.3306	111.35
ENSMUSG00000020721	Helz	protein_coding	85.4914	73.0091	78.4848
ENSMUSG00000020728	Cep112	protein_coding	4.5875	6.00786	7.76329
ENSMUSG00000020732	Rab37	protein_coding	48.877	37.1508	48.8249
ENSMUSG00000020733	Slc9a3r1	protein_coding	309.162	290.284	290.959
ENSMUSG00000020736	Nt5c	protein_coding	361.197	334.782	315.384
ENSMUSG00000020737	Jpt1	protein_coding	124.521	187.305	175.31
ENSMUSG00000020738	Sumo2	protein_coding	205.075	308.799	223.678
ENSMUSG00000020739	Nup85	protein_coding	128.518	150.97	143.065
ENSMUSG00000020740	Gga3	protein_coding	75.716	86.0262	83.9298
ENSMUSG00000020741	Cluh	protein_coding	70.6421	83.6601	64.4749
ENSMUSG00000020743	Mif4gd	protein_coding	173.148	112.126	162.082
ENSMUSG00000020744	Slc25a19	protein_coding	36.6888	55.0581	44.7127
ENSMUSG00000020745	Pafah1b1	protein_coding	130.355	105.376	120.512
ENSMUSG00000020747	Tmem94	protein_coding	53.6615	65.0948	51.4781
ENSMUSG00000020752	Recql5	protein_coding	25.1261	25.0585	22.7568
ENSMUSG00000020755	Sap30bp	protein_coding	57.7066	90.0451	49.7346
ENSMUSG00000020766	Galk1	protein_coding	63.6814	109.172	79.3243
ENSMUSG00000020770	Unk	protein_coding	51.292	67.1879	48.2773
ENSMUSG00000020773	Trim47	protein_coding	6.19601	6.78219	5.36563
ENSMUSG00000020775	Mrpl38	protein_coding	63.2813	56.0116	48.533
ENSMUSG00000020776	Fbf1	protein_coding	33.2841	40.8032	47.585
ENSMUSG00000020777	Acox1	protein_coding	43.9959	44.0281	42.4483
ENSMUSG00000020778	Ten1	protein_coding	28.1854	23.1186	21.5176
ENSMUSG00000020780	Srp68	protein_coding	145.084	194.845	129.217
ENSMUSG00000020781	Tsen54	protein_coding	35.809	33.7706	31.0455
ENSMUSG00000020782	Llgl2	protein_coding	12.7403	9.38186	8.38167
ENSMUSG00000020783	Ncbp3	protein_coding	36.067	38.1207	45.228
ENSMUSG00000020785	Camkk1	protein_coding	18.861	7.21471	4.98614
ENSMUSG00000020787	P2rx1	protein_coding	26.9788	30.0322	18.2622
ENSMUSG00000020788	Atp2a3	protein_coding	360.544	385.755	391.722
ENSMUSG00000020790	Ankfy1	protein_coding	67.4501	53.1581	64.3617
ENSMUSG00000020792	Exoc7	protein_coding	47.2609	62.7583	57.6874
ENSMUSG00000020794	Ube2g1	protein_coding	73.1328	61.4731	62.4945
ENSMUSG00000020798	Spns3	protein_coding	41.6034	43.4433	54.9735
ENSMUSG00000020801	Med31	protein_coding	10.8188	16.0832	11.3102
ENSMUSG00000020802	Ube2o	protein_coding	14.9231	36.3058	25.1614
ENSMUSG00000020803	Txndc17	protein_coding	47.7581	43.7813	45.0742
ENSMUSG00000020806	Rhbdf2	protein_coding	9.36589	3.24166	9.33418
ENSMUSG00000020807	4933427D14Rik	protein_coding	32.2149	20.0205	25.8487
ENSMUSG00000020808	Pimreg	protein_coding	18.602	44.9246	17.4081
ENSMUSG00000020817	Rabep1	protein_coding	115.784	94.5289	97.6481
ENSMUSG00000020818	Mfsd11	protein_coding	6.54121	7.28759	8.03295
ENSMUSG00000020821	Kif1c	protein_coding	32.3632	27.2465	34.8588
ENSMUSG00000020823	Sec14l1	protein_coding	43.9873	37.2873	42.8225
ENSMUSG00000020827	Mink1	protein_coding	101.798	113.351	95.6777
ENSMUSG00000020828	Pld2	protein_coding	6.0683	5.78552	1.33011
ENSMUSG00000020831	0610010K14Rik	protein_coding	16.1414	28.3718	35.4749
ENSMUSG00000020832	Eral1	protein_coding	27.4338	34.9639	26.0975
ENSMUSG00000020834	Dhrs13	protein_coding	12.6013	8.25146	4.47636
ENSMUSG00000020840	Blmh	protein_coding	53.4963	57.3072	41.4351
ENSMUSG00000020841	Cpd	protein_coding	29.1418	27.884	30.9985
ENSMUSG00000020843	Timm22	protein_coding	24.3948	24.1846	14.1386
ENSMUSG00000020844	Nxn	protein_coding	59.3468	33.7884	54.3686
ENSMUSG00000020846	Rflnb	protein_coding	7.48986	3.56514	1.11427
ENSMUSG00000020847	Rph3al	protein_coding	7.82521	5.83617	10.0039
ENSMUSG00000020849	Ywhae	protein_coding	814.329	881.235	854.517
ENSMUSG00000020850	Prpf8	protein_coding	257.978	258.064	260.613
ENSMUSG00000020857	Nme2	protein_coding	99.3563	119.228	79.8916
ENSMUSG00000020859	Spag9	protein_coding	88.4984	80.9225	104.519
ENSMUSG00000020863	Luc7l3	protein_coding	314.925	338.305	363.077
ENSMUSG00000020864	Ankrd40	protein_coding	57.5995	58.4161	56.9065
ENSMUSG00000020865	Abcc3	protein_coding	0.887774	1.70909	1.80282
ENSMUSG00000020866	Cacna1g	protein_coding	3.69272	0.869183	2.07499
ENSMUSG00000020868	Xylt2	protein_coding	45.3857	45.336	48.9289
ENSMUSG00000020869	Lrrc59	protein_coding	127.574	171.881	154.088
ENSMUSG00000020870	Cdc34b	protein_coding	0.808073	1.85196	0.390708
ENSMUSG00000020873	Slc35b1	protein_coding	59.6192	61.7475	71.9556
ENSMUSG00000020876	Snx11	protein_coding	20.6788	27.504	25.3137
ENSMUSG00000020877	Scrn2	protein_coding	21.7147	27.1453	32.9292
ENSMUSG00000020878	Lrrc46	protein_coding	1.1359	3.12394	0.366142
ENSMUSG00000020882	Cacnb1	protein_coding	6.92491	10.6487	10.1527
ENSMUSG00000020883	Fbxl20	protein_coding	53.6524	45.0095	48.4883
ENSMUSG00000020886	Dlg4	protein_coding	29.051	28.0668	40.1271
ENSMUSG00000020888	Dvl2	protein_coding	24.9794	33.4288	32.3108
ENSMUSG00000020889	Nr1d1	protein_coding	38.1404	19.2908	38.313
ENSMUSG00000020893	Per1	protein_coding	90.732	30.7178	53.5989
ENSMUSG00000020894	Vamp2	protein_coding	82.2062	57.8295	83.6039
ENSMUSG00000020895	Tmem107	protein_coding	7.75962	6.09728	9.29023
ENSMUSG00000020897	Aurkb	protein_coding	41.7252	69.1033	45.8282
ENSMUSG00000020898	Ctc1	protein_coding	36.0208	39.7757	32.9613
ENSMUSG00000020899	Pfas	protein_coding	68.4525	82.3061	61.9705
ENSMUSG00000020900	Myh10	protein_coding	4.13563	3.41436	1.14597
ENSMUSG00000020901	Pik3r5	protein_coding	39.4657	21.975	34.5501
ENSMUSG00000020903	Stx8	protein_coding	28.2093	20.4024	15.9697
ENSMUSG00000020910	Adprm	protein_coding	27.1221	18.9996	33.8977
ENSMUSG00000020914	Top2a	protein_coding	261.364	378.22	278.769
ENSMUSG00000020917	Acly	protein_coding	165.008	162.688	149.28
ENSMUSG00000020918	Kat2a	protein_coding	94.7748	123.928	116.528
ENSMUSG00000020919	Stat5b	protein_coding	167.765	196.452	180.644
ENSMUSG00000020921	Tmem101	protein_coding	11.0131	26.3875	10.8919
ENSMUSG00000020922	Lsm12	protein_coding	73.8232	99.5237	102.217
ENSMUSG00000020923	Ubtf	protein_coding	280.721	253.595	272.879
ENSMUSG00000020925	Ccdc43	protein_coding	40.1231	51.4949	53.4408
ENSMUSG00000020926	Adam11	protein_coding	65.139	57.5064	93.8813
ENSMUSG00000020929	Eftud2	protein_coding	82.8527	101.861	86.063
ENSMUSG00000020935	Dcakd	protein_coding	31.1705	36.6486	45.357
ENSMUSG00000020936	Nmt1	protein_coding	71.9911	77.4581	78.9764
ENSMUSG00000020941	Map3k14	protein_coding	37.5722	33.4878	23.9355
ENSMUSG00000020946	Gosr2	protein_coding	102.843	104.503	92.711
ENSMUSG00000020948	Klhl28	protein_coding	17.287	16.5504	19.6152
ENSMUSG00000020949	Fkbp3	protein_coding	51.623	70.5435	47.1155
ENSMUSG00000020952	Scfd1	protein_coding	23.444	21.8795	22.076
ENSMUSG00000020954	Strn3	protein_coding	105.646	117.189	114.011
ENSMUSG00000020955	Ap4s1	protein_coding	41.8208	65.6648	49.4759
ENSMUSG00000020956	Dtd2	protein_coding	16.9269	10.146	19.2015
ENSMUSG00000020961	Ston2	protein_coding	6.50197	5.92331	10.8459
ENSMUSG00000020962	Gtf2a1	protein_coding	67.3755	78.7995	94.9176
ENSMUSG00000020964	Sel1l	protein_coding	79.2927	89.6025	84.6249
ENSMUSG00000020973	Dnaaf2	protein_coding	20.17	15.0706	11.2552
ENSMUSG00000020974	Pole2	protein_coding	28.8833	28.2489	20.29
ENSMUSG00000020978	Klhdc2	protein_coding	45.5808	57.2203	54.7816
ENSMUSG00000020982	Nemf	protein_coding	73.08	71.083	79.6188
ENSMUSG00000020986	Sec23a	protein_coding	47.8679	31.3307	26.1765
ENSMUSG00000020988	L2hgdh	protein_coding	12.2596	27.5617	31.896
ENSMUSG00000020993	Trappc6b	protein_coding	66.3946	65.3711	68.6532
ENSMUSG00000020994	Pnn	protein_coding	352.921	324.435	351.636
ENSMUSG00000021000	Mia2	protein_coding	74.1668	75.6726	72.511
ENSMUSG00000021003	Galc	protein_coding	12.2052	7.16838	11.5067
[truncated: 9,891 more rows]

## Sheet: rNKP_WT_expressed_TPM
ensembl_ID	gene_name	gene_type	CK0404_rNKP1	CK0405_rNKP3	CK0406_rNKP4
ENSMUSG00000000001	Gnai3	protein_coding	279.396	263.772	287.659
ENSMUSG00000000028	Cdc45	protein_coding	25.3933	14.0669	35.0796
ENSMUSG00000000037	Scml2	protein_coding	2.09162	2.03891	1.03738
ENSMUSG00000000056	Narf	protein_coding	80.8442	54.0231	71.1569
ENSMUSG00000000078	Klf6	protein_coding	219.044	101.642	109.015
ENSMUSG00000000085	Scmh1	protein_coding	19.5037	14.8148	22.0316
ENSMUSG00000000088	Cox5a	protein_coding	99.7518	90.7912	64.8554
ENSMUSG00000000093	Tbx2	protein_coding	2.41272	3.82186	1.3421
ENSMUSG00000000127	Fer	protein_coding	4.61837	2.1773	6.05
ENSMUSG00000000131	Xpo6	protein_coding	50.0628	49.3589	61.6101
ENSMUSG00000000134	Tfe3	protein_coding	13.2253	14.0397	10.0797
ENSMUSG00000000142	Axin2	protein_coding	31.2173	29.3145	36.1575
ENSMUSG00000000148	Brat1	protein_coding	29.1498	15.6334	25.7038
ENSMUSG00000000149	Gna12	protein_coding	63.8754	33.8863	42.4793
ENSMUSG00000000168	Dlat	protein_coding	42.446	23.0239	48.9852
ENSMUSG00000000171	Sdhd	protein_coding	61.4533	170.188	121.114
ENSMUSG00000000184	Ccnd2	protein_coding	243.335	247.353	195.319
ENSMUSG00000000194	Gpr107	protein_coding	21.0024	32.4706	17.1196
ENSMUSG00000000244	Tspan32	protein_coding	75.9463	86.3694	82.7472
ENSMUSG00000000275	Trim25	protein_coding	128.878	93.7515	113.6
ENSMUSG00000000276	Dgke	protein_coding	28.8388	21.5289	23.7371
ENSMUSG00000000278	Scpep1	protein_coding	38.2835	25.6566	27.6372
ENSMUSG00000000282	Mnt	protein_coding	68.1784	59.02	70.2764
ENSMUSG00000000290	Itgb2	protein_coding	811.553	688.577	595.263
ENSMUSG00000000295	Hddc2	protein_coding	33.1539	53.4469	29.6367
ENSMUSG00000000325	Arvcf	protein_coding	3.33372	2.61004	1.08707
ENSMUSG00000000326	Comt	protein_coding	24.105	24.1737	36.2155
ENSMUSG00000000339	Rtca	protein_coding	55.8416	39.0246	63.3018
ENSMUSG00000000340	Dbt	protein_coding	27.9751	58.7037	35.0172
ENSMUSG00000000346	Dazap2	protein_coding	124.573	143.781	136.993
ENSMUSG00000000355	Mcts1	protein_coding	104.169	92.8819	102.505
ENSMUSG00000000374	Trappc10	protein_coding	50.3349	51.35	43.7617
ENSMUSG00000000378	Ccm2	protein_coding	123.25	147.871	123.454
ENSMUSG00000000384	Tbrg4	protein_coding	66.4507	71.1023	57.6948
ENSMUSG00000000399	Ndufa9	protein_coding	55.1115	73.9134	69.2774
ENSMUSG00000000409	Lck	protein_coding	415.964	405.225	349.741
ENSMUSG00000000420	Galnt1	protein_coding	187.842	225.692	198.758
ENSMUSG00000000439	Mkrn2	protein_coding	30.7082	19.2595	19.0415
ENSMUSG00000000441	Raf1	protein_coding	67.7763	93.9036	96.8835
ENSMUSG00000000486	44075	protein_coding	523.186	493.298	453.455
ENSMUSG00000000489	Pdgfb	protein_coding	16.6964	15.183	19.5633
ENSMUSG00000000531	Grasp	protein_coding	47.3358	12.2297	29.5953
ENSMUSG00000000532	Acvr1b	protein_coding	50.3203	43.1762	52.2216
ENSMUSG00000000538	Tom1l2	protein_coding	18.3792	23.8118	27.5621
ENSMUSG00000000552	Zfp385a	protein_coding	1.43234	3.5654	8.26764
ENSMUSG00000000555	Itga5	protein_coding	15.3353	10.2455	9.14767
ENSMUSG00000000561	Wdr77	protein_coding	41.1929	45.3814	50.8114
ENSMUSG00000000563	Atp5f1	protein_coding	116.212	121.681	131.644
ENSMUSG00000000568	Hnrnpd	protein_coding	180.194	189.451	179.062
ENSMUSG00000000579	Dynlt1c	protein_coding	33.7616	51.9022	26.3242
ENSMUSG00000000581	C1d	protein_coding	21.8987	34.1784	17.6077
ENSMUSG00000000594	Gm2a	protein_coding	20.076	58.9609	38.3769
ENSMUSG00000000600	Krit1	protein_coding	37.8434	49.2119	44.2184
ENSMUSG00000000605	Clcn4	protein_coding	47.771	54.0444	44.4728
ENSMUSG00000000627	Sema4f	protein_coding	9.92271	12.0197	7.3595
ENSMUSG00000000628	Hk2	protein_coding	67.8514	44.0435	52.4751
ENSMUSG00000000631	Myo18a	protein_coding	67.067	57.4647	57.656
ENSMUSG00000000673	Haao	protein_coding	23.4167	22.3779	36.3868
ENSMUSG00000000682	Cd52	protein_coding	337.299	337.198	275.805
ENSMUSG00000000686	Abhd15	protein_coding	12.5475	13.2954	24.0518
ENSMUSG00000000693	Loxl3	protein_coding	2.23601	1.50533	1.5378
ENSMUSG00000000708	Kat2b	protein_coding	39.6511	45.8089	42.2681
ENSMUSG00000000711	Rab5b	protein_coding	69.5182	38.9544	31.9089
ENSMUSG00000000732	Icosl	protein_coding	7.79725	21.2618	8.04375
ENSMUSG00000000738	Spg7	protein_coding	65.7227	74.5174	92.7311
ENSMUSG00000000740	Rpl13	protein_coding	873.662	862.795	796.611
ENSMUSG00000000743	Chmp1a	protein_coding	41.6004	48.4574	45.9037
ENSMUSG00000000751	Rpa1	protein_coding	111.172	83.3376	137.37
ENSMUSG00000000759	Tubgcp3	protein_coding	51.5339	40.1026	58.0891
ENSMUSG00000000776	Polr3d	protein_coding	53.0126	61.6956	59.8349
ENSMUSG00000000782	Tcf7	protein_coding	1396.07	1426.09	1823.11
ENSMUSG00000000787	Ddx3x	protein_coding	583.664	341.615	408.243
ENSMUSG00000000791	Il12rb1	protein_coding	43.1252	42.8442	46.8272
ENSMUSG00000000804	Usp32	protein_coding	56.9344	37.2563	53.1118
ENSMUSG00000000817	Fasl	protein_coding	28.4276	15.3609	10.5063
ENSMUSG00000000823	Zfp512b	protein_coding	47.5323	65.8669	47.6513
ENSMUSG00000000826	Dnajc5	protein_coding	80.3051	85.2933	106.259
ENSMUSG00000000827	Tpd52l2	protein_coding	37.8062	45.3242	43.6901
ENSMUSG00000000838	Fmr1	protein_coding	55.7896	67.0529	66.736
ENSMUSG00000000861	Bcl11a	protein_coding	11.015	17.077	12.6594
ENSMUSG00000000876	Pxmp4	protein_coding	15.6997	6.57066	13.9229
ENSMUSG00000000881	Dlg3	protein_coding	16.8193	25.457	14.8377
ENSMUSG00000000884	Gnb1l	protein_coding	5.67191	7.82527	6.44892
ENSMUSG00000000901	Mmp11	protein_coding	2.40822	4.69507	4.29985
ENSMUSG00000000902	Smarcb1	protein_coding	37.1849	53.2489	42.567
ENSMUSG00000000915	Hip1r	protein_coding	134.922	188.28	131.479
ENSMUSG00000000916	Nsun5	protein_coding	21.4573	23.2261	35.868
ENSMUSG00000000934	Top1mt	protein_coding	33.25	39.1032	44.8253
ENSMUSG00000000959	Oxa1l	protein_coding	53.2285	48.1024	61.5418
ENSMUSG00000000976	Heatr6	protein_coding	41.689	46.0992	41.7664
ENSMUSG00000000982	Ccl3	protein_coding	73.9009	50.5497	28.3002
ENSMUSG00000001016	Ilf2	protein_coding	58.0596	41.6616	37.125
ENSMUSG00000001017	Chtop	protein_coding	117.158	104.559	107.53
ENSMUSG00000001018	Snapin	protein_coding	43.3718	84.3659	35.1607
ENSMUSG00000001020	S100a4	protein_coding	161.876	276.38	209.461
ENSMUSG00000001025	S100a6	protein_coding	43.6692	104.357	42.3959
ENSMUSG00000001029	Icam2	protein_coding	80.274	64.4353	56.6949
ENSMUSG00000001034	Mapk7	protein_coding	22.8381	22.3553	21.6471
ENSMUSG00000001052	Sec24b	protein_coding	69.2427	90.523	98.7698
ENSMUSG00000001053	N4bp3	protein_coding	10.3754	27.0432	40.8675
ENSMUSG00000001054	Rmnd5b	protein_coding	97.6371	59.0356	41.5588
ENSMUSG00000001056	Nhp2	protein_coding	142.351	198.176	187.617
ENSMUSG00000001062	Vps9d1	protein_coding	12.8829	21.04	29.7055
ENSMUSG00000001065	Zfp276	protein_coding	28.0109	14.2988	24.9604
ENSMUSG00000001082	Mfsd10	protein_coding	23.6504	39.576	36.536
ENSMUSG00000001089	Luzp1	protein_coding	14.0835	21.8567	19.688
ENSMUSG00000001098	Kctd10	protein_coding	58.1001	43.292	50.495
ENSMUSG00000001100	Poldip2	protein_coding	45.8436	22.8414	53.7951
ENSMUSG00000001105	Ift20	protein_coding	95.4997	137.913	112.56
ENSMUSG00000001120	Pcbp3	protein_coding	13.1594	14.8695	11.0111
ENSMUSG00000001123	Lgals9	protein_coding	122.333	109.67	70.1805
ENSMUSG00000001127	Araf	protein_coding	63.6488	84.6213	82.5834
ENSMUSG00000001128	Cfp	protein_coding	16.3042	44.8443	24.7197
ENSMUSG00000001134	Uxt	protein_coding	29.5144	28.9715	13.7662
ENSMUSG00000001138	Cnnm3	protein_coding	37.1936	40.886	31.6989
ENSMUSG00000001143	Lman2l	protein_coding	21.119	27.5826	40.5795
ENSMUSG00000001150	Mcm3ap	protein_coding	74.3648	77.8709	98.415
ENSMUSG00000001151	Pcnt	protein_coding	127.66	108.001	114.405
ENSMUSG00000001156	Mxd1	protein_coding	34.3467	43.6869	33.0303
ENSMUSG00000001157	Gmcl1	protein_coding	31.3226	25.8628	29.8435
ENSMUSG00000001158	Snrnp27	protein_coding	63.3118	110.384	98.1386
ENSMUSG00000001166	Oas1c	protein_coding	22.6817	6.10115	7.72602
ENSMUSG00000001173	Ocrl	protein_coding	14.1051	14.8668	13.3851
ENSMUSG00000001175	Calm1	protein_coding	378.583	396.201	400.886
ENSMUSG00000001211	Agpat3	protein_coding	59.9177	60.5892	58.1546
ENSMUSG00000001228	Uhrf1	protein_coding	108.204	103.166	119.561
ENSMUSG00000001229	Dpp9	protein_coding	52.5521	53.2561	50.2849
ENSMUSG00000001240	Ramp2	protein_coding	26.5806	26.7323	31.2941
ENSMUSG00000001247	Lsr	protein_coding	2.1324	6.19267	7.12902
ENSMUSG00000001248	Gramd1a	protein_coding	265.904	288.947	248.859
ENSMUSG00000001270	Ckb	protein_coding	57.7724	42.5302	72.6876
ENSMUSG00000001280	Sp1	protein_coding	76.4267	77.9957	88.7812
ENSMUSG00000001281	Itgb7	protein_coding	479.506	358.003	324.378
ENSMUSG00000001285	Myg1	protein_coding	40.1049	51.1834	45.0556
ENSMUSG00000001288	Rarg	protein_coding	34.2999	70.0202	38.2083
ENSMUSG00000001289	Pfdn5	protein_coding	391.317	391.363	376.22
ENSMUSG00000001305	Rrp15	protein_coding	39.4027	48.6995	58.3228
ENSMUSG00000001323	Srr	protein_coding	6.31988	11.173	7.47046
ENSMUSG00000001348	Acp5	protein_coding	45.1242	28.712	38.5744
ENSMUSG00000001366	Fbxo9	protein_coding	82.4252	61.2108	112.776
ENSMUSG00000001376	Vps50	protein_coding	22.4221	24.0439	31.2517
ENSMUSG00000001380	Hars	protein_coding	139.223	75.1219	82.8043
ENSMUSG00000001383	Zmat2	protein_coding	141.163	97.0229	189.286
ENSMUSG00000001403	Ube2c	protein_coding	57.8352	25.396	15.9947
ENSMUSG00000001415	Smg5	protein_coding	73.0202	64.9824	82.1085
ENSMUSG00000001416	Cct3	protein_coding	100.662	93.9954	126.124
ENSMUSG00000001418	Glmp	protein_coding	17.8329	32.1356	30.0986
ENSMUSG00000001419	Mef2d	protein_coding	94.4972	109.372	113.688
ENSMUSG00000001424	Snd1	protein_coding	99.7908	75.4441	87.6923
ENSMUSG00000001435	Col18a1	protein_coding	0.806268	2.26407	5.04095
ENSMUSG00000001436	Slc19a1	protein_coding	23.2709	17.5534	21.1486
ENSMUSG00000001440	Kpnb1	protein_coding	275.895	259.058	265.746
ENSMUSG00000001441	Npepps	protein_coding	39.207	52.0376	36.6523
ENSMUSG00000001444	Tbx21	protein_coding	111.694	130.239	130.339
ENSMUSG00000001445	Mrpl10	protein_coding	70.6546	101.42	89.362
ENSMUSG00000001467	Cyp51	protein_coding	32.8703	7.93948	17.6361
ENSMUSG00000001472	Tcf25	protein_coding	187.802	225.574	207.989
ENSMUSG00000001473	Tubb6	protein_coding	15.2042	0.669004	0.726149
ENSMUSG00000001482	Def8	protein_coding	24.4	18.1234	25.9944
ENSMUSG00000001507	Itga3	protein_coding	2.34327	1.5704	6.97313
ENSMUSG00000001517	Foxm1	protein_coding	34.2838	31.0028	31.0238
ENSMUSG00000001518	Itfg2	protein_coding	12.7639	14.0152	15.3371
ENSMUSG00000001521	Tulp3	protein_coding	0.550866	0.741708	0.388325
ENSMUSG00000001524	Gtf2h4	protein_coding	10.4073	16.4857	9.8817
ENSMUSG00000001525	Tubb5	protein_coding	872.895	787.126	845.851
ENSMUSG00000001542	Ell2	protein_coding	5.4457	6.34527	11.2087
ENSMUSG00000001552	Jup	protein_coding	17.5111	9.37281	19.3158
ENSMUSG00000001569	Nom1	protein_coding	41.0268	46.9312	47.6335
ENSMUSG00000001576	Ergic1	protein_coding	23.4497	25.4973	27.0282
ENSMUSG00000001588	Acap1	protein_coding	360.117	440.261	396.062
ENSMUSG00000001627	Ifrd1	protein_coding	81.3481	41.5383	34.6645
ENSMUSG00000001630	Stk38l	protein_coding	5.16728	13.2525	4.98614
ENSMUSG00000001632	Brpf1	protein_coding	65.3617	67.9418	78.2483
ENSMUSG00000001642	Akr1b3	protein_coding	24.3173	34.0185	22.1905
ENSMUSG00000001666	Ddt	protein_coding	9.98613	12.9185	15.1666
ENSMUSG00000001674	Ddx18	protein_coding	87.7733	116.002	102.272
ENSMUSG00000001687	Ubl3	protein_coding	79.2454	54.5098	41.6839
ENSMUSG00000001700	Gramd3	protein_coding	69.232	52.1779	72.9943
ENSMUSG00000001707	Eef1e1	protein_coding	29.8627	24.2777	26.0798
ENSMUSG00000001729	Akt1	protein_coding	137.634	191.86	157.185
ENSMUSG00000001741	Il16	protein_coding	72.8907	86.8559	96.4688
ENSMUSG00000001750	Tcirg1	protein_coding	166.466	129.981	130.925
ENSMUSG00000001751	Naglu	protein_coding	11.6167	12.881	21.8041
ENSMUSG00000001755	Coasy	protein_coding	20.4627	45.6354	43.824
ENSMUSG00000001761	Smo	protein_coding	23.6664	14.7925	14.9541
ENSMUSG00000001767	Crnkl1	protein_coding	71.4897	94.2633	99.6681
ENSMUSG00000001774	Chordc1	protein_coding	77.4879	50.5003	64.2192
ENSMUSG00000001783	Rtcb	protein_coding	223.953	149.008	143.803
ENSMUSG00000001785	Pwp1	protein_coding	92.5334	93.0767	61.5038
ENSMUSG00000001786	Fbxo7	protein_coding	25.7309	29.2832	25.5565
ENSMUSG00000001794	Capns1	protein_coding	141.172	117.818	187
ENSMUSG00000001829	Clpb	protein_coding	12.8655	17.1876	18.1671
ENSMUSG00000001833	44081	protein_coding	124.993	150.266	123.658
ENSMUSG00000001844	Zdhhc4	protein_coding	30.5465	54.3644	37.5366
ENSMUSG00000001847	Rac1	protein_coding	189.949	176.598	185.123
ENSMUSG00000001855	Nup214	protein_coding	50.8279	55.5326	72.2764
ENSMUSG00000001864	Aif1l	protein_coding	2.42504	3.94247	3.51116
ENSMUSG00000001865	Cpa3	protein_coding	115	129.773	129.485
ENSMUSG00000001891	Ugp2	protein_coding	34.878	40.6395	34.3085
ENSMUSG00000001909	Trmt1	protein_coding	34.9281	25.5956	48.4079
ENSMUSG00000001910	Nacc1	protein_coding	93.3868	129.176	143.619
ENSMUSG00000001911	Nfix	protein_coding	14.2814	12.032	12.0366
ENSMUSG00000001918	Slc1a5	protein_coding	116.538	121.799	153.936
ENSMUSG00000001924	Uba1	protein_coding	199.59	179.056	200.777
ENSMUSG00000001942	Siae	protein_coding	24.6107	32.9369	32.916
ENSMUSG00000001948	Spa17	protein_coding	5.82038	18.4395	0.833942
ENSMUSG00000001962	Fam50a	protein_coding	88.6188	58.609	68.6426
ENSMUSG00000001964	Emd	protein_coding	52.6007	32.3417	38.6829
ENSMUSG00000001983	Taco1	protein_coding	18.2331	47.7438	47.3436
ENSMUSG00000001986	Gria3	protein_coding	22.2885	16.9916	25.4432
ENSMUSG00000001995	Sipa1l2	protein_coding	20.0132	14.7914	10.9026
ENSMUSG00000001998	Ap4e1	protein_coding	28.9047	24.4721	25.7056
ENSMUSG00000001999	Blvra	protein_coding	44.8135	37.3264	22.0661
ENSMUSG00000002006	Pdzd4	protein_coding	0.907388	9.24009	7.68918
ENSMUSG00000002007	Srpk3	protein_coding	13.1243	3.36731	2.38366
ENSMUSG00000002010	Idh3g	protein_coding	76.0211	74.0936	79.2761
ENSMUSG00000002014	Ssr4	protein_coding	97.4052	112.561	89.0243
ENSMUSG00000002015	Bcap31	protein_coding	221.214	225.362	214.852
ENSMUSG00000002017	Fam98a	protein_coding	47.0723	51.4634	53.2526
ENSMUSG00000002028	Kmt2a	protein_coding	161.023	173.232	160.747
ENSMUSG00000002031	Ift46	protein_coding	27.9126	24.2039	19.9276
ENSMUSG00000002033	Cd3g	protein_coding	277.538	418.313	224.113
ENSMUSG00000002043	Trappc6a	protein_coding	38.5397	12.0559	14.7562
ENSMUSG00000002052	Supt6	protein_coding	204.977	204.686	209.013
ENSMUSG00000002055	Spag5	protein_coding	61.3992	31.8883	21.4753
ENSMUSG00000002058	Unc119	protein_coding	22.5987	39.1274	34.5178
ENSMUSG00000002064	Sdf2	protein_coding	51.292	46.8124	79.1367
ENSMUSG00000002068	Ccne1	protein_coding	31.1246	37.513	14.2926
ENSMUSG00000002083	Bbc3	protein_coding	21.079	18.6141	12.0808
ENSMUSG00000002102	Psmc3	protein_coding	102.647	159.315	134.063
ENSMUSG00000002103	Acp2	protein_coding	10.1217	17.5265	18.5118
ENSMUSG00000002105	Slc39a13	protein_coding	2.2724	2.42763	5.90602
ENSMUSG00000002107	Celf2	protein_coding	92.9968	84.5131	100.244
ENSMUSG00000002109	Ddb2	protein_coding	67.713	73.5927	63.8708
ENSMUSG00000002111	Spi1	protein_coding	1.71858	0.453719	0.656633
ENSMUSG00000002129	Sf3a1	protein_coding	130.517	137.587	151.355
ENSMUSG00000002147	Stat6	protein_coding	164.428	178.471	193.163
ENSMUSG00000002204	Napsa	protein_coding	66.7457	52.098	67.5252
ENSMUSG00000002205	Vrk3	protein_coding	28.768	27.8919	33.9808
ENSMUSG00000002210	Smg9	protein_coding	79.3753	49.9854	50.431
ENSMUSG00000002221	Paxip1	protein_coding	45.9955	37.5407	33.8557
ENSMUSG00000002222	Rmnd5a	protein_coding	107.392	83.465	96.9211
ENSMUSG00000002227	Mov10	protein_coding	63.9717	48.7044	57.0465
ENSMUSG00000002228	Ppm1j	protein_coding	24.965	47.1852	16.828
ENSMUSG00000002233	Rhoc	protein_coding	13.9946	18.6413	5.19513
ENSMUSG00000002250	Ppard	protein_coding	16.7111	12.8559	12.1288
ENSMUSG00000002257	Def6	protein_coding	402.142	416.133	387.602
ENSMUSG00000002274	Metrn	protein_coding	12.3503	12.4839	16.6005
ENSMUSG00000002279	Lmf1	protein_coding	9.88413	10.378	8.88785
ENSMUSG00000002280	Ciao3	protein_coding	7.85614	8.77666	13.3653
ENSMUSG00000002289	Angptl4	protein_coding	26.0143	11.971	19.4904
ENSMUSG00000002297	Dbf4	protein_coding	32.429	26.2916	19.2108
ENSMUSG00000002307	Daxx	protein_coding	100.605	73.343	72.5878
ENSMUSG00000002319	Ipo4	protein_coding	34.5541	28.1245	43.4921
ENSMUSG00000002320	Tm9sf1	protein_coding	40.6522	54.3282	54.6167
ENSMUSG00000002324	Rec8	protein_coding	53.3029	35.5513	54.1138
ENSMUSG00000002325	Irf9	protein_coding	86.0883	74.3894	51.2554
ENSMUSG00000002326	Gmpr2	protein_coding	25.567	15.5767	13.4131
ENSMUSG00000002329	Mdp1	protein_coding	93.7052	108.015	107.227
ENSMUSG00000002332	Dhrs1	protein_coding	27.9684	20.0842	26.4482
ENSMUSG00000002342	Tmem161a	protein_coding	22.5575	31.4043	24.0897
ENSMUSG00000002343	Armc6	protein_coding	8.83466	15.6189	15.7324
ENSMUSG00000002345	Borcs8	protein_coding	79.4013	54.9747	60.7254
ENSMUSG00000002346	Slc25a42	protein_coding	5.14962	6.59378	17.4129
ENSMUSG00000002365	Snx9	protein_coding	67.7954	38.6518	30.8841
ENSMUSG00000002372	Ranbp3	protein_coding	62.331	55.341	58.2248
ENSMUSG00000002379	Ndufa11	protein_coding	42.4136	86.2845	66.442
ENSMUSG00000002393	Nr2f6	protein_coding	29.8455	19.5392	28.1788
ENSMUSG00000002395	Use1	protein_coding	111.894	144.313	179.734
ENSMUSG00000002396	Ocel1	protein_coding	11.4712	5.25702	9.05528
ENSMUSG00000002409	Dyrk1b	protein_coding	26.9244	59.2859	56.6346
ENSMUSG00000002413	Braf	protein_coding	30.5163	24.7577	25.9469
ENSMUSG00000002416	Ndufb2	protein_coding	13.9444	7.6043	11.8109
ENSMUSG00000002428	Hltf	protein_coding	131.106	113.655	121.212
ENSMUSG00000002455	Prpf6	protein_coding	113.686	183.146	173.455
ENSMUSG00000002458	Rgs19	protein_coding	104.308	138.179	119.43
ENSMUSG00000002477	Snrpd1	protein_coding	106.209	95.9387	103.056
ENSMUSG00000002486	Tchp	protein_coding	41.3601	43.6133	48.8938
ENSMUSG00000002489	Tiam1	protein_coding	103.661	112.039	161.191
ENSMUSG00000002496	Tsc2	protein_coding	29.1188	42.1149	38.2346
ENSMUSG00000002504	Slc9a3r2	protein_coding	10.5024	13.0934	11.2023
ENSMUSG00000002524	Puf60	protein_coding	101.883	106.791	84.6051
ENSMUSG00000002546	Golga2	protein_coding	101.427	85.8904	70.4633
ENSMUSG00000002550	Uck1	protein_coding	56.2134	76.3769	54.356
ENSMUSG00000002578	Ikzf4	protein_coding	5.75073	10.5352	3.42367
ENSMUSG00000002580	Mien1	protein_coding	186.007	136.955	84.6909
ENSMUSG00000002602	Axl	protein_coding	3.88546	13.0384	5.62567
ENSMUSG00000002603	Tgfb1	protein_coding	87.2668	93.2074	127.931
ENSMUSG00000002608	Ccdc97	protein_coding	73.6849	85.1604	58.4035
ENSMUSG00000002617	Zfp40	protein_coding	35.9383	27.5546	31.9812
ENSMUSG00000002625	Akap8l	protein_coding	149.831	199.497	221.029
ENSMUSG00000002635	Pdcd2l	protein_coding	32.226	54.7313	35.1298
ENSMUSG00000002658	Gtf2f1	protein_coding	209.204	208.306	193.247
ENSMUSG00000002660	Clpp	protein_coding	94.6764	52.9901	78.4973
ENSMUSG00000002661	Alkbh7	protein_coding	15.0035	31.2922	21.4969
ENSMUSG00000002668	Dennd1c	protein_coding	154.416	224.737	173.551
ENSMUSG00000002679	Med6	protein_coding	43.0331	26.1962	41.8864
ENSMUSG00000002699	Lcp2	protein_coding	165.442	197.26	154.282
ENSMUSG00000002718	Cse1l	protein_coding	83.1022	103.386	79.7053
ENSMUSG00000002728	Naa20	protein_coding	11.2508	9.84598	10.2691
ENSMUSG00000002731	Prkra	protein_coding	36.7947	29.1423	15.7067
ENSMUSG00000002733	Plekha3	protein_coding	45.6012	43.0799	53.3548
ENSMUSG00000002741	Ykt6	protein_coding	67.6041	66.7935	51.0013
ENSMUSG00000002748	Baz1b	protein_coding	190.266	204.735	183.815
ENSMUSG00000002763	Pex6	protein_coding	91.6444	65.7127	76.2207
ENSMUSG00000002767	Mrpl2	protein_coding	54.1009	65.4932	66.1719
ENSMUSG00000002768	Mea1	protein_coding	65.3041	91.2879	70.5355
ENSMUSG00000002778	Kdelr1	protein_coding	62.8856	58.9419	16.7614
ENSMUSG00000002781	Tmem143	protein_coding	4.92851	0.813229	1.17693
ENSMUSG00000002797	Ggct	protein_coding	7.57476	13.4197	15.7656
ENSMUSG00000002799	Jag2	protein_coding	2.7338	8.66093	4.03343
ENSMUSG00000002803	Btbd6	protein_coding	32.1083	35.7782	23.7955
ENSMUSG00000002804	Nudt14	protein_coding	45.398	40.8361	29.5495
ENSMUSG00000002812	Flii	protein_coding	104.476	125.132	107.2
ENSMUSG00000002814	Top3a	protein_coding	28.6459	37.3115	46.7514
ENSMUSG00000002820	Atg4d	protein_coding	16.7194	13.5789	14.3124
ENSMUSG00000002825	Qtrt1	protein_coding	59.2085	66.1069	69.0629
ENSMUSG00000002833	Hdgfl2	protein_coding	105.647	116.877	100.803
ENSMUSG00000002835	Chaf1a	protein_coding	39.3491	32.7766	40.1234
ENSMUSG00000002844	Adprh	protein_coding	36.6098	45.0741	31.1743
ENSMUSG00000002845	Tmem39a	protein_coding	29.5397	19.5134	22.2608
ENSMUSG00000002846	Timmdc1	protein_coding	87.116	85.9047	74.6437
ENSMUSG00000002870	Mcm2	protein_coding	95.7327	86.78	96.1007
ENSMUSG00000002871	Tpra1	protein_coding	27.7605	48.7623	32.0323
ENSMUSG00000002881	Nab1	protein_coding	125.831	171.536	122.687
ENSMUSG00000002885	Adgre5	protein_coding	170.124	131.922	158.44
ENSMUSG00000002897	Il17ra	protein_coding	97.8203	62.7243	55.1093
ENSMUSG00000002908	Kcnn1	protein_coding	0.448763	1.82158	0.868031
ENSMUSG00000002910	Arrdc2	protein_coding	11.7827	3.27888	10.2662
ENSMUSG00000002948	Map2k7	protein_coding	81.6482	100.221	86.8291
ENSMUSG00000002949	Timm44	protein_coding	102.952	107.571	103.357
ENSMUSG00000002957	Ap2a2	protein_coding	72.063	68.2316	76.1692
ENSMUSG00000002963	Pnkp	protein_coding	79.8055	57.0627	58.1254
ENSMUSG00000002968	Med25	protein_coding	30.1527	30.7603	41.8689
ENSMUSG00000002981	Clptm1	protein_coding	53.8651	45.2878	46.5204
ENSMUSG00000002983	Relb	protein_coding	23.8433	35.356	12.4124
ENSMUSG00000002984	Tomm40	protein_coding	60.322	57.0789	56.0728
ENSMUSG00000002985	Apoe	protein_coding	10.3501	10.4853	18.4164
ENSMUSG00000002996	Hbp1	protein_coding	48.3994	44.5461	44.8361
ENSMUSG00000002997	Prkar2b	protein_coding	36.4968	15.067	22.6533
ENSMUSG00000003031	Cdkn1b	protein_coding	123.944	117.567	85.9155
ENSMUSG00000003032	Klf4	protein_coding	77.8089	4.6788	10.7373
ENSMUSG00000003033	Ap1m1	protein_coding	91.1573	134.029	136.446
ENSMUSG00000003037	Rab8a	protein_coding	90.6468	116.622	123.889
ENSMUSG00000003038	Hmgn2	protein_coding	82.2633	77.991	59.9056
ENSMUSG00000003039	Fam32a	protein_coding	74.5841	68.2245	72.4467
ENSMUSG00000003062	Stard3nl	protein_coding	17.5522	20.6707	10.9022
ENSMUSG00000003068	Stk11	protein_coding	92.2493	103.677	87.9017
ENSMUSG00000003072	Atp5d	protein_coding	156.681	114.159	162.69
ENSMUSG00000003099	Ppp5c	protein_coding	158.029	163.699	142.061
ENSMUSG00000003119	Cdk12	protein_coding	87.744	91.4559	85.9355
ENSMUSG00000003123	Lipe	protein_coding	12.8961	19.4585	8.95937
ENSMUSG00000003131	Pafah1b2	protein_coding	44.2027	63.9048	51.1128
ENSMUSG00000003134	Tbc1d8	protein_coding	0.982284	1.24479	1.52001
ENSMUSG00000003135	Cnot11	protein_coding	66.8946	59.9535	42.3742
ENSMUSG00000003153	Slc2a3	protein_coding	32.4611	43.3188	23.998
ENSMUSG00000003154	Foxj2	protein_coding	38.89	43.0006	38.8533
ENSMUSG00000003161	Sri	protein_coding	111.472	105.93	74.8134
ENSMUSG00000003166	Dgcr2	protein_coding	39.6871	40.8602	33.7954
ENSMUSG00000003184	Irf3	protein_coding	78.7926	105.187	96.7845
ENSMUSG00000003190	Bcl2l12	protein_coding	41.93	31.9719	56.868
ENSMUSG00000003198	Zfp959	protein_coding	31.9535	22.6439	24.1263
ENSMUSG00000003199	Mpnd	protein_coding	66.5321	95.3108	61.8026
ENSMUSG00000003200	Sh3gl1	protein_coding	35.013	46.4354	40.8688
ENSMUSG00000003208	Yju2	protein_coding	21.5982	17.5998	15.8002
ENSMUSG00000003226	Ranbp2	protein_coding	224.847	195.628	172.164
ENSMUSG00000003228	Grk5	protein_coding	13.2028	12.0168	14.9246
ENSMUSG00000003233	Dvl3	protein_coding	39.4996	39.8053	42.8258
ENSMUSG00000003234	Abcf3	protein_coding	79.4058	48.5718	66.647
ENSMUSG00000003235	Eif2b5	protein_coding	166.582	151.727	157.016
ENSMUSG00000003269	Cyth2	protein_coding	95.3053	92.6396	72.9425
ENSMUSG00000003299	Mrpl4	protein_coding	53.8806	49.7612	57.3083
ENSMUSG00000003308	Keap1	protein_coding	47.7007	35.0008	48.4545
ENSMUSG00000003309	Ap1m2	protein_coding	0.819457	2.59612	2.67698
ENSMUSG00000003316	Glg1	protein_coding	131.086	114.2	139.96
ENSMUSG00000003344	Btbd2	protein_coding	26.2619	18.1859	34.6671
ENSMUSG00000003345	Csnk1g2	protein_coding	136.983	149.885	166.074
ENSMUSG00000003346	Abhd17a	protein_coding	78.1741	137.269	106.097
ENSMUSG00000003348	Mob3a	protein_coding	175.309	219.703	216.581
ENSMUSG00000003355	Fkbp11	protein_coding	8.17761	1.31044	1.47142
ENSMUSG00000003360	Ddx23	protein_coding	148.379	117.716	146.096
ENSMUSG00000003363	Pld3	protein_coding	112.991	82.3824	76.8613
ENSMUSG00000003378	Grik5	protein_coding	10.854	19.7959	15.2377
ENSMUSG00000003380	Rabac1	protein_coding	37.8446	93.5344	57.8062
ENSMUSG00000003382	Etv3	protein_coding	141.753	79.0763	126.76
ENSMUSG00000003402	Prkcsh	protein_coding	115.684	118.702	100.382
ENSMUSG00000003418	St8sia6	protein_coding	0.470033	2.49958	1.09678
ENSMUSG00000003420	Fcgrt	protein_coding	9.05847	4.65375	11.7863
ENSMUSG00000003421	Nosip	protein_coding	121.303	70.7461	78.2111
ENSMUSG00000003423	Pih1d1	protein_coding	70.569	53.2693	49.1684
ENSMUSG00000003429	Rps11	protein_coding	1636.73	1736.3	2126.41
ENSMUSG00000003435	Supt5	protein_coding	193.116	224.019	200.096
ENSMUSG00000003437	Paf1	protein_coding	102.385	150.683	144.509
ENSMUSG00000003438	Timm50	protein_coding	29.9108	21.564	36.5925
ENSMUSG00000003444	Med29	protein_coding	24.9074	10.9773	25.902
ENSMUSG00000003452	Bicd1	protein_coding	5.87695	5.68807	5.96383
ENSMUSG00000003458	Ncstn	protein_coding	78.714	47.8855	62.4656
ENSMUSG00000003464	Pex19	protein_coding	41.4123	52.1374	34.0937
ENSMUSG00000003500	Impdh1	protein_coding	154.667	130.295	162.914
ENSMUSG00000003526	Prodh	protein_coding	4.32314	5.38436	5.39036
ENSMUSG00000003527	Ess2	protein_coding	29.617	46.6258	41.0933
ENSMUSG00000003528	Slc25a1	protein_coding	48.513	40.4954	55.403
ENSMUSG00000003531	Dgcr6	protein_coding	3.79283	2.52611	3.48293
ENSMUSG00000003545	Fosb	protein_coding	397.237	50.2715	114.021
ENSMUSG00000003546	Klc4	protein_coding	32.0419	40.1246	42.6214
ENSMUSG00000003549	Ercc1	protein_coding	17.8653	25.2861	19.198
ENSMUSG00000003559	As3mt	protein_coding	37.9716	29.4399	26.8584
ENSMUSG00000003573	Homer3	protein_coding	21.243	22.7492	15.69
ENSMUSG00000003575	Crtc1	protein_coding	12.564	18.8085	22.9472
ENSMUSG00000003581	Rnf215	protein_coding	49.8018	56.7924	50.9402
ENSMUSG00000003585	Sec14l2	protein_coding	1.32142	1.16288	2.01954
ENSMUSG00000003604	Aven	protein_coding	25.0055	32.1932	39.1894
ENSMUSG00000003623	Crot	protein_coding	89.5112	123.637	116.683
ENSMUSG00000003644	Rps6ka1	protein_coding	201.231	188.097	234.295
ENSMUSG00000003660	Snrnp200	protein_coding	178.626	189.903	187.34
ENSMUSG00000003662	Ciao1	protein_coding	52.9589	33.5303	43.0367
ENSMUSG00000003680	Taf6l	protein_coding	6.35965	11.3739	4.84998
ENSMUSG00000003721	Insig2	protein_coding	17.3367	19.4817	23.8209
ENSMUSG00000003731	Kpna6	protein_coding	36.4799	51.1835	34.9113
ENSMUSG00000003746	Man1a	protein_coding	101.035	96.6691	89.7012
ENSMUSG00000003752	Itpkc	protein_coding	8.56886	9.25466	13.8958
ENSMUSG00000003762	Coq8b	protein_coding	12.6057	18.3875	19.087
ENSMUSG00000003778	Brd8	protein_coding	96.903	107.868	76.2655
ENSMUSG00000003779	Kif20a	protein_coding	35.7078	20.0131	19.7849
ENSMUSG00000003808	Farsa	protein_coding	70.1392	85.1467	72.8245
ENSMUSG00000003809	Gcdh	protein_coding	56.0587	35.8159	38.8752
ENSMUSG00000003810	Mast2	protein_coding	28.6086	32.0954	28.4135
ENSMUSG00000003812	Dnase2a	protein_coding	15.5656	24.1272	24.382
ENSMUSG00000003813	Rad23a	protein_coding	132.399	114.511	121.374
ENSMUSG00000003814	Calr	protein_coding	854.928	624.689	779.434
ENSMUSG00000003824	Syce2	protein_coding	20.658	45.564	49.2312
ENSMUSG00000003847	Nfat5	protein_coding	50.2914	61.744	48.41
ENSMUSG00000003848	Nob1	protein_coding	63.3309	43.612	63.3278
ENSMUSG00000003865	Gys1	protein_coding	17.0859	22.8094	19.1226
ENSMUSG00000003868	Ruvbl2	protein_coding	81.0409	66.5741	73.1754
ENSMUSG00000003873	Bax	protein_coding	55.7558	87.544	67.3014
ENSMUSG00000003882	Il7r	protein_coding	385.936	405.23	423.147
ENSMUSG00000003923	Tfam	protein_coding	47.5425	62.1764	55.4254
ENSMUSG00000003929	Zfp81	protein_coding	32.2868	26.2923	34.0112
ENSMUSG00000003948	Mmd	protein_coding	52.9809	53.7607	36.2388
ENSMUSG00000003949	Hlf	protein_coding	31.119	7.74794	17.5479
ENSMUSG00000003955	Fam162a	protein_coding	168.311	182.696	121.271
ENSMUSG00000003970	Rpl8	protein_coding	2943.44	2626.39	2685.77
ENSMUSG00000003992	Ssbp2	protein_coding	38.9267	30.1163	24.3227
ENSMUSG00000004018	Fancl	protein_coding	18.0086	22.7245	11.152
ENSMUSG00000004035	Gstm7	protein_coding	11.5717	8.91047	16.3035
ENSMUSG00000004040	Stat3	protein_coding	95.0697	104.903	81.8687
ENSMUSG00000004043	Stat5a	protein_coding	34.522	61.2557	47.0441
ENSMUSG00000004054	Map3k11	protein_coding	42.6408	91.2045	54.1049
ENSMUSG00000004056	Akt2	protein_coding	58.3105	47.3265	59.6203
ENSMUSG00000004069	Dnaja3	protein_coding	65.9059	57.9295	52.4736
ENSMUSG00000004070	Hmox2	protein_coding	68.2444	82.7315	99.9755
ENSMUSG00000004071	Cdip1	protein_coding	28.0914	17.0401	20.9939
ENSMUSG00000004085	Map3k20	protein_coding	4.70364	6.08882	8.73943
ENSMUSG00000004096	Cwc15	protein_coding	226.354	258.668	308.079
ENSMUSG00000004099	Dnmt1	protein_coding	247.857	223.548	232.238
ENSMUSG00000004100	Ppan	protein_coding	82.9855	49.3028	95.777
ENSMUSG00000004105	Angptl2	protein_coding	22.4317	33.1986	42.9316
ENSMUSG00000004110	Cacna1e	protein_coding	42.7761	52.314	110.286
ENSMUSG00000004127	Trmt10a	protein_coding	15.2269	9.96491	10.095
ENSMUSG00000004187	Kifc2	protein_coding	11.91	25.8113	10.4638
ENSMUSG00000004207	Psap	protein_coding	429.38	424.301	460.867
ENSMUSG00000004221	Ikbkg	protein_coding	31.664	37.1907	30.4393
ENSMUSG00000004233	Wars2	protein_coding	3.63505	10.8307	11.3838
ENSMUSG00000004263	Atn1	protein_coding	32.0518	33.5376	54.6757
ENSMUSG00000004264	Phb2	protein_coding	130.592	143.61	104.236
ENSMUSG00000004266	Ptpn6	protein_coding	270.717	384.782	342.778
ENSMUSG00000004268	Emg1	protein_coding	48.6621	47.341	53.4861
ENSMUSG00000004270	Lpcat3	protein_coding	60.4693	50.637	53.2025
ENSMUSG00000004285	Atp6v1f	protein_coding	173.073	233.703	196.232
ENSMUSG00000004317	Clcn5	protein_coding	9.93108	7.72329	11.0486
ENSMUSG00000004319	Clcn3	protein_coding	53.1169	53.9841	69.454
ENSMUSG00000004328	Hif3a	protein_coding	2.37752	1.88306	4.54934
ENSMUSG00000004347	Pde1c	protein_coding	5.59259	4.42947	8.71015
ENSMUSG00000004356	Utp20	protein_coding	49.4486	65.9003	64.0251
ENSMUSG00000004364	Cul3	protein_coding	265.071	230.561	238.498
ENSMUSG00000004383	Large1	protein_coding	10.8395	12.1112	11.2598
ENSMUSG00000004393	Ddx56	protein_coding	48.5566	88.8235	75.8012
ENSMUSG00000004394	Tmed4	protein_coding	51.0366	60.0719	52.6094
ENSMUSG00000004446	Bid	protein_coding	48.2727	26.2925	37.1372
ENSMUSG00000004451	Ralb	protein_coding	2.60963	9.50769	3.58951
ENSMUSG00000004455	Ppp1cc	protein_coding	181.271	224.687	196.858
ENSMUSG00000004460	Dnajb11	protein_coding	104.8	127.592	127.007
ENSMUSG00000004462	Tbccd1	protein_coding	11.792	8.51717	21.4859
ENSMUSG00000004473	Clec11a	protein_coding	0.691227	10.1282	1.63414
ENSMUSG00000004500	Zfp324	protein_coding	17.5634	19.9699	18.7115
ENSMUSG00000004508	Gab2	protein_coding	11.6807	12.0268	10.6872
ENSMUSG00000004530	Coro1c	protein_coding	46.7012	50.7379	53.8817
ENSMUSG00000004535	Tax1bp1	protein_coding	176.776	173.464	198.244
ENSMUSG00000004552	Ctse	protein_coding	18.0198	28.287	26.3769
ENSMUSG00000004558	Ndrg2	protein_coding	2.12089	12.3585	8.59547
ENSMUSG00000004561	Mettl17	protein_coding	39.9251	33.059	34.9913
ENSMUSG00000004562	Arhgef40	protein_coding	3.77301	4.29374	2.51804
ENSMUSG00000004565	Pnpla6	protein_coding	44.9986	39.2965	30.3818
ENSMUSG00000004567	Mcoln1	protein_coding	25.203	19.314	27.2002
ENSMUSG00000004568	Arhgef18	protein_coding	147.097	142.541	152.385
ENSMUSG00000004591	Pkn2	protein_coding	47.8771	42.6835	49.1296
ENSMUSG00000004610	Etfb	protein_coding	167.264	113.278	148.294
ENSMUSG00000004612	Nkg7	protein_coding	711.869	812.951	777.682
ENSMUSG00000004626	Stxbp2	protein_coding	118.416	159.58	162.113
ENSMUSG00000004633	Chn2	protein_coding	60.6528	85.3472	76.1956
ENSMUSG00000004637	Wwox	protein_coding	14.4172	19.1114	14.3077
ENSMUSG00000004642	Slbp	protein_coding	113.776	77.1329	81.9624
ENSMUSG00000004661	Arid3b	protein_coding	24.1953	33.4208	23.9618
ENSMUSG00000004665	Cnn2	protein_coding	321.323	376.773	290.442
ENSMUSG00000004667	Polr2e	protein_coding	40.2829	67.1685	72.4089
ENSMUSG00000004677	Myo9b	protein_coding	196.003	184.22	190.1
ENSMUSG00000004698	Hdac9	protein_coding	3.82499	5.14178	3.5296
ENSMUSG00000004707	Ly9	protein_coding	173.666	100.573	147.424
ENSMUSG00000004709	Cd244a	protein_coding	66.7548	111.26	102.527
ENSMUSG00000004748	Mtfp1	protein_coding	11.8439	3.04872	4.58189
ENSMUSG00000004768	Rab23	protein_coding	6.14934	6.78908	5.50004
ENSMUSG00000004771	Rab11a	protein_coding	78.7752	76.7638	64.4683
ENSMUSG00000004788	Eif2b2	protein_coding	69.6169	48.2189	63.3686
ENSMUSG00000004789	Dlst	protein_coding	78.8698	64.5988	75.9945
ENSMUSG00000004798	Ulk2	protein_coding	69.7409	87.6282	75.5725
ENSMUSG00000004815	Dgkq	protein_coding	29.0632	14.4009	30.462
ENSMUSG00000004837	Grap	protein_coding	80.9384	102.75	77.9701
ENSMUSG00000004843	Chmp2b	protein_coding	80.3424	97.4581	84.9017
ENSMUSG00000004846	Plod3	protein_coding	29.5857	14.8821	35.7332
ENSMUSG00000004849	Ap1s1	protein_coding	30.6711	31.3389	36.8337
ENSMUSG00000004865	Srpk1	protein_coding	164.623	155.854	190.79
ENSMUSG00000004880	Lbr	protein_coding	268.983	261.582	232.726
ENSMUSG00000004895	Prcc	protein_coding	91.4496	102.529	80.9357
ENSMUSG00000004896	Rrnad1	protein_coding	29.4555	26.093	37.2509
ENSMUSG00000004897	Hdgf	protein_coding	372.396	364.746	265.937
ENSMUSG00000004929	Thop1	protein_coding	13.4275	10.2321	17.2275
ENSMUSG00000004931	Apba3	protein_coding	7.03372	7.75691	22.1203
ENSMUSG00000004933	Matk	protein_coding	13.3304	19.6076	13.0969
ENSMUSG00000004934	Pias4	protein_coding	40.6681	39.7111	41.5467
ENSMUSG00000004936	Map2k1	protein_coding	71.9343	107.096	82.0624
ENSMUSG00000004937	Sgta	protein_coding	61.0976	61.7905	104.756
ENSMUSG00000004945	Tmem242	protein_coding	32.2162	45.0413	44.0721
ENSMUSG00000004947	Dtx2	protein_coding	13.0997	8.69434	8.93369
ENSMUSG00000004952	Rasa4	protein_coding	41.252	35.4498	39.3349
ENSMUSG00000004980	Hnrnpa2b1	protein_coding	1253.32	1002.74	1072.8
ENSMUSG00000004994	Ccdc130	protein_coding	32.6651	27.3845	55.0134
ENSMUSG00000004996	Mri1	protein_coding	53.6159	53.3616	53.2564
ENSMUSG00000005034	Prkacb	protein_coding	129.007	129.173	102.129
ENSMUSG00000005043	Sgsh	protein_coding	15.0398	18.6528	23.8543
ENSMUSG00000005045	Chd5	protein_coding	4.90453	0.659256	1.98513
ENSMUSG00000005054	Cstb	protein_coding	17.0686	79.0847	60.1614
ENSMUSG00000005057	Sh2b2	protein_coding	2.09427	0.37698	0.65469
ENSMUSG00000005069	Pex5	protein_coding	44.1139	47.7572	66.5349
ENSMUSG00000005078	Jkamp	protein_coding	14.9109	6.81336	22.0217
ENSMUSG00000005087	Cd44	protein_coding	95.7695	91.1906	76.3243
ENSMUSG00000005102	Eif2ak4	protein_coding	31.9523	29.0238	47.5215
ENSMUSG00000005103	Wdr1	protein_coding	189.216	179.543	182.421
ENSMUSG00000005107	Slc2a9	protein_coding	15.0852	6.09421	9.39994
ENSMUSG00000005124	Ccn4	protein_coding	1.57206	2.05077	0.39749
ENSMUSG00000005125	Ndrg1	protein_coding	3.58891	6.42653	5.76819
ENSMUSG00000005142	Man2b1	protein_coding	86.1118	86.5355	80.0918
ENSMUSG00000005150	Wdr83	protein_coding	41.4544	27.0473	29.2007
ENSMUSG00000005161	Prdx2	protein_coding	66.7317	90.5385	93.9207
ENSMUSG00000005198	Polr2a	protein_coding	257.055	241.313	258.044
ENSMUSG00000005204	Senp3	protein_coding	88.1313	87.1965	95.132
ENSMUSG00000005225	Plekha8	protein_coding	9.14633	10.1243	7.5787
ENSMUSG00000005233	Spc25	protein_coding	48.5885	38.6111	36.7747
ENSMUSG00000005262	Ufd1	protein_coding	52.2215	42.8647	57.6475
ENSMUSG00000005267	Zfp287	protein_coding	8.09149	14.099	10.8399
ENSMUSG00000005299	Letm1	protein_coding	43.2493	45.7008	41.4441
ENSMUSG00000005312	Ubqln1	protein_coding	127.428	165.867	155.736
ENSMUSG00000005354	Txn2	protein_coding	59.5578	53.5641	67.0759
ENSMUSG00000005362	Crbn	protein_coding	31.9518	34.4426	25.9792
ENSMUSG00000005370	Msh6	protein_coding	109.65	98.3807	134.473
ENSMUSG00000005371	Fbxo11	protein_coding	192.294	195.87	143.78
ENSMUSG00000005374	Tbl2	protein_coding	18.5407	18.3688	17.5724
ENSMUSG00000005378	Bud23	protein_coding	26.2933	29.4919	34.4936
ENSMUSG00000005410	Mcm5	protein_coding	118.441	92.7873	102.707
ENSMUSG00000005413	Hmox1	protein_coding	6.1719	0.931103	3.28457
ENSMUSG00000005417	Mprip	protein_coding	50.0061	55.3414	55.5041
ENSMUSG00000005442	Cic	protein_coding	104.783	120.131	96.5266
ENSMUSG00000005447	Pafah1b3	protein_coding	31.263	27.4693	35.065
ENSMUSG00000005465	Il27ra	protein_coding	140.177	181.696	163.925
ENSMUSG00000005469	Prkaca	protein_coding	84.184	86.3345	105.534
ENSMUSG00000005470	Asf1b	protein_coding	37.4188	53.3459	46.1707
ENSMUSG00000005481	Ddx39	protein_coding	76.0697	79.9368	57.6716
ENSMUSG00000005483	Dnajb1	protein_coding	187.28	90.3212	89.4755
ENSMUSG00000005501	Usp40	protein_coding	23.5612	31.1075	30.4851
ENSMUSG00000005505	Kbtbd4	protein_coding	8.93492	11.037	12.8254
ENSMUSG00000005506	Celf1	protein_coding	69.2475	59.6715	65.371
ENSMUSG00000005510	Ndufs3	protein_coding	60.8824	36.3669	47.9375
ENSMUSG00000005514	Por	protein_coding	82.6769	73.9968	60.8433
ENSMUSG00000005533	Igf1r	protein_coding	20.4119	17.2348	18.786
ENSMUSG00000005534	Insr	protein_coding	36.6141	26.1527	30.3499
ENSMUSG00000005566	Trim28	protein_coding	227.729	216.988	295.895
ENSMUSG00000005575	Ube2m	protein_coding	101.526	150.015	91.034
ENSMUSG00000005580	Adcy9	protein_coding	5.94134	9.41136	13.9609
ENSMUSG00000005583	Mef2c	protein_coding	28.0314	28.0632	20.8605
ENSMUSG00000005609	Ctr9	protein_coding	132.45	107.91	142.068
ENSMUSG00000005610	Eif4g2	protein_coding	461.593	473.477	496.217
ENSMUSG00000005611	Mrvi1	protein_coding	10.9301	25.5229	16.5894
ENSMUSG00000005615	Pcyt1a	protein_coding	14.8581	24.1409	9.72912
ENSMUSG00000005621	Zfp592	protein_coding	64.7786	58.51	60.8219
ENSMUSG00000005625	Psmd4	protein_coding	195.548	190.006	211.75
ENSMUSG00000005656	Snx6	protein_coding	87.3719	77.6298	112.446
ENSMUSG00000005667	Mthfd2	protein_coding	27.5979	39.7421	38.6963
ENSMUSG00000005672	Kit	protein_coding	117.35	115.128	147.701
ENSMUSG00000005674	Tomm40l	protein_coding	22.2484	11.7475	15.8525
ENSMUSG00000005682	Pan2	protein_coding	42.8849	27.3267	38.3946
ENSMUSG00000005683	Cs	protein_coding	99.9139	82.167	73.4154
ENSMUSG00000005686	Ampd3	protein_coding	6.1275	5.43261	4.95319
ENSMUSG00000005687	Bcas2	protein_coding	89.716	68.2412	74.5742
ENSMUSG00000005696	Sh2d1a	protein_coding	9.34821	8.29249	15.9122
ENSMUSG00000005698	Ctcf	protein_coding	222.472	208.743	208.687
ENSMUSG00000005699	Pard6a	protein_coding	9.75889	7.47163	13.1436
ENSMUSG00000005705	Agrp	protein_coding	16.0025	37.8218	26.8588
ENSMUSG00000005718	Tfap4	protein_coding	71.0867	89.3459	78.3483
ENSMUSG00000005732	Ranbp1	protein_coding	96.3752	104.222	98.697
ENSMUSG00000005763	Cd247	protein_coding	65.0395	88.05	66.3734
ENSMUSG00000005774	Rfx5	protein_coding	56.7326	49.5307	50.4619
ENSMUSG00000005779	Psmb4	protein_coding	108.146	74.7911	64.3995
ENSMUSG00000005802	Slc30a4	protein_coding	7.41607	7.76965	8.47367
ENSMUSG00000005803	Sqor	protein_coding	2.26815	0.798414	4.33307
ENSMUSG00000005804	Bloc1s6	protein_coding	36.6925	19.9666	43.0039
ENSMUSG00000005813	Metap1	protein_coding	46.4627	42.6805	39.1214
ENSMUSG00000005823	Gpr108	protein_coding	26.2524	62.52	39.2632
ENSMUSG00000005824	Tnfsf14	protein_coding	34.2708	32.6602	53.4145
ENSMUSG00000005846	Rsl1d1	protein_coding	345.738	237.37	331.903
ENSMUSG00000005871	Apc	protein_coding	56.7435	74.6971	65.7461
ENSMUSG00000005873	Reep5	protein_coding	81.0063	52.9053	53.0719
ENSMUSG00000005881	Ergic3	protein_coding	130.535	102.426	121.396
ENSMUSG00000005882	Uqcc1	protein_coding	25.2882	16.4547	18.2994
ENSMUSG00000005883	Spo11	protein_coding	7.61232	13.4096	6.43131
ENSMUSG00000005886	Ncoa2	protein_coding	77.0184	78.498	80.579
ENSMUSG00000005893	Nr2c2	protein_coding	65.7272	53.5585	58.2667
ENSMUSG00000005897	Nr2c1	protein_coding	28.261	23.0027	27.8485
ENSMUSG00000005899	Smpd4	protein_coding	29.052	22.4685	23.1144
ENSMUSG00000005907	Pex1	protein_coding	19.2311	21.0171	9.61196
ENSMUSG00000005936	Kctd20	protein_coding	48.4614	34.6564	48.9866
ENSMUSG00000005949	Ctns	protein_coding	9.10561	16.2267	7.69743
ENSMUSG00000005951	Shpk	protein_coding	8.44768	9.83133	6.37302
ENSMUSG00000005968	Tuft1	protein_coding	11.557	6.93048	6.24507
ENSMUSG00000005973	Rcn1	protein_coding	78.0945	45.7838	62.0144
ENSMUSG00000005981	Trap1	protein_coding	254.409	193.023	264.619
ENSMUSG00000005982	Naa60	protein_coding	27.8154	53.2628	45.2394
ENSMUSG00000005986	Ankrd13d	protein_coding	22.3838	33.6345	23.7389
ENSMUSG00000006005	Tpr	protein_coding	312.321	297.383	326.325
ENSMUSG00000006010	Odr4	protein_coding	47.9474	29.7243	37.4427
ENSMUSG00000006019	Dhx34	protein_coding	29.6723	36.7151	29.359
ENSMUSG00000006021	Kptn	protein_coding	20.9483	24.6433	9.79889
ENSMUSG00000006024	Napa	protein_coding	61.8467	56.6277	53.6357
ENSMUSG00000006050	Sra1	protein_coding	57.5813	60.45	63.8665
ENSMUSG00000006057	Atp5g1	protein_coding	11.1054	12.3223	13.7351
ENSMUSG00000006058	Snf8	protein_coding	22.2995	31.2126	35.9445
ENSMUSG00000006095	Tbcb	protein_coding	74.5876	37.3106	80.3818
ENSMUSG00000006127	Inpp5k	protein_coding	48.3354	57.9223	46.8049
ENSMUSG00000006134	Crkl	protein_coding	86.9606	72.5126	83.1815
ENSMUSG00000006169	Clint1	protein_coding	176.93	174.152	199.658
ENSMUSG00000006191	Cdkal1	protein_coding	20.1039	25.2057	22.129
ENSMUSG00000006215	Zbtb17	protein_coding	46.5905	54.1421	51.578
ENSMUSG00000006262	Mob1b	protein_coding	17.5271	14.7766	18.8051
ENSMUSG00000006273	Atp6v1b2	protein_coding	50.6373	49.7867	48.3687
ENSMUSG00000006276	Eps15l1	protein_coding	72.9661	82.2106	92.5975
ENSMUSG00000006281	Tep1	protein_coding	40.7693	30.2881	20.6684
ENSMUSG00000006288	Ttc5	protein_coding	59.9439	88.4366	74.333
ENSMUSG00000006289	Osgep	protein_coding	42.2503	18.6733	24.8422
ENSMUSG00000006299	Aamp	protein_coding	201.056	221.829	165.806
ENSMUSG00000006301	Tmbim1	protein_coding	4.1872	3.09742	3.52975
ENSMUSG00000006304	Arpc2	protein_coding	624.478	820.961	651.315
ENSMUSG00000006307	Kmt2b	protein_coding	105.541	108.481	82.3173
ENSMUSG00000006315	Tmem147	protein_coding	32.3951	38.8531	46.1503
ENSMUSG00000006333	Rps9	protein_coding	1632.62	1430.69	1596.98
ENSMUSG00000006335	Tfpt	protein_coding	68.1302	62.1058	54.1497
ENSMUSG00000006342	Susd2	protein_coding	16.33	15.7815	15.9704
ENSMUSG00000006344	Ggt5	protein_coding	8.60305	19.2026	10.8323
ENSMUSG00000006345	Ggt1	protein_coding	17.1992	9.32045	4.1504
ENSMUSG00000006360	Crip1	protein_coding	88.9297	151.595	94.8846
ENSMUSG00000006362	Cbfa2t3	protein_coding	41.4252	32.3716	46.3911
ENSMUSG00000006373	Pgrmc1	protein_coding	95.6077	97.2335	89.2198
ENSMUSG00000006378	Gcat	protein_coding	1.83484	2.2226	6.12392
ENSMUSG00000006390	Elovl1	protein_coding	29.4499	37.2304	25.8043
ENSMUSG00000006392	Med8	protein_coding	51.7877	76.8731	52.7762
ENSMUSG00000006398	Cdc20	protein_coding	77.6887	42.7665	14.4469
ENSMUSG00000006412	Pfdn2	protein_coding	50.4789	40.6118	37.4572
ENSMUSG00000006418	Rnf114	protein_coding	174.198	130.682	140.131
ENSMUSG00000006423	C330007P06Rik	protein_coding	28.5591	45.541	40.7307
ENSMUSG00000006442	Srm	protein_coding	75.3101	49.9611	88.5366
ENSMUSG00000006456	Rbm14	protein_coding	59.3365	68.0885	78.7314
ENSMUSG00000006463	Zdhhc24	protein_coding	23.119	20.8268	37.0189
ENSMUSG00000006464	Bbs1	protein_coding	4.96244	5.78934	1.7295
ENSMUSG00000006471	Ndor1	protein_coding	25.6798	28.0459	23.7444
ENSMUSG00000006476	Nsmf	protein_coding	44.882	34.5486	36.054
ENSMUSG00000006494	Pdk1	protein_coding	49.1531	34.8959	52.834
ENSMUSG00000006498	Ptbp1	protein_coding	291.346	306.295	316.825
ENSMUSG00000006517	Mvd	protein_coding	11.073	24.5563	18.3245
ENSMUSG00000006519	Cyba	protein_coding	156.515	240.474	137.704
ENSMUSG00000006526	Stimate	protein_coding	17.6967	30.4618	21.096
ENSMUSG00000006527	Sfmbt1	protein_coding	26.0974	14.1102	16.7497
ENSMUSG00000006575	Rundc3a	protein_coding	4.5495	7.06804	4.21196
ENSMUSG00000006585	Cdt1	protein_coding	50.9702	34.0091	38.7458
ENSMUSG00000006587	Snai3	protein_coding	15.4891	9.76415	10.3264
ENSMUSG00000006589	Aprt	protein_coding	64.0485	98.1751	79.1675
ENSMUSG00000006599	Gtf2h1	protein_coding	118.48	115.83	96.2204
ENSMUSG00000006641	Slc5a6	protein_coding	9.79981	10.417	16.7385
ENSMUSG00000006673	Qrich1	protein_coding	105.918	105.218	98.2536
ENSMUSG00000006675	P4htm	protein_coding	12.0386	13.8308	7.27867
ENSMUSG00000006676	Usp19	protein_coding	133.328	123.7	134.203
ENSMUSG00000006678	Pola1	protein_coding	86.0131	71.5469	71.6344
ENSMUSG00000006699	Cdc42	protein_coding	509.067	513.611	453.071
ENSMUSG00000006705	Pknox1	protein_coding	22.2682	12.7574	27.5667
ENSMUSG00000006715	Gmnn	protein_coding	122.244	77.623	78.8178
ENSMUSG00000006717	Acot13	protein_coding	74.011	116.141	55.3008
ENSMUSG00000006720	Zfp184	protein_coding	4.39469	1.9724	11.46
ENSMUSG00000006728	Cdk4	protein_coding	148.256	162.208	185.187
ENSMUSG00000006731	B4galnt1	protein_coding	374.119	334.309	323.928
ENSMUSG00000006732	Mettl1	protein_coding	35.5825	16.2644	35.916
ENSMUSG00000006736	Tspan31	protein_coding	29.333	122.853	44.3819
ENSMUSG00000006740	Kif5b	protein_coding	198.761	192.194	163.47
ENSMUSG00000006763	Saal1	protein_coding	26.1131	13.9226	22.1751
ENSMUSG00000006782	Cnp	protein_coding	79.3353	68.9958	72.9442
ENSMUSG00000006800	Sulf2	protein_coding	22.3519	30.8938	14.6188
ENSMUSG00000006818	Sod2	protein_coding	33.4147	24.8888	22.9204
ENSMUSG00000006850	Tmco6	protein_coding	19.9696	24.8457	23.9423
ENSMUSG00000006906	Stambp	protein_coding	15.9924	15.6766	13.5361
ENSMUSG00000006920	Ezh1	protein_coding	59.4855	62.289	72.0694
ENSMUSG00000006930	Hap1	protein_coding	0.95654	6.38551	2.34948
ENSMUSG00000006931	P3h4	protein_coding	9.6875	9.16985	3.65625
ENSMUSG00000006932	Ctnnb1	protein_coding	168.599	161.678	140.041
ENSMUSG00000006941	Eif1b	protein_coding	88.7431	81.1558	130.394
ENSMUSG00000006998	Psmd2	protein_coding	144.649	177.299	135.801
ENSMUSG00000007029	Vars	protein_coding	240.883	211.645	203.848
ENSMUSG00000007030	Vwa7	protein_coding	3.9375	0.378011	2.4618
ENSMUSG00000007035	Msh5	protein_coding	1.21065	7.37587	5.2839
ENSMUSG00000007036	Abhd16a	protein_coding	80.2294	50.2526	73.2306
ENSMUSG00000007038	Neu1	protein_coding	60.2433	34.9394	47.0494
ENSMUSG00000007039	Ddah2	protein_coding	13.2451	17.3987	21.3844
ENSMUSG00000007041	Clic1	protein_coding	230.277	261.683	244.442
ENSMUSG00000007050	Lsm2	protein_coding	14.2043	15.1295	39.7211
ENSMUSG00000007080	Pole	protein_coding	43.4959	34.0754	43.091
ENSMUSG00000007216	Zfp775	protein_coding	3.03145	10.4846	1.19879
ENSMUSG00000007338	Mrpl49	protein_coding	32.6437	58.879	49.2873
ENSMUSG00000007379	Dennd2c	protein_coding	6.52841	9.09323	6.25743
ENSMUSG00000007411	Mark3	protein_coding	64.5661	70.9292	75.3687
ENSMUSG00000007415	Gatad1	protein_coding	60.9319	82.6818	83.4289
ENSMUSG00000007458	M6pr	protein_coding	183.819	176.818	148.052
ENSMUSG00000007476	Lrrc8a	protein_coding	33.05	38.6492	43.0977
ENSMUSG00000007480	Mc5r	protein_coding	1.05455	3.86292	5.3261
ENSMUSG00000007564	Ppp2r1a	protein_coding	151.625	132.637	140.206
ENSMUSG00000007570	Fance	protein_coding	15.6385	19.5368	6.99923
ENSMUSG00000007589	Tinf2	protein_coding	82.5391	39.4549	45.6025
ENSMUSG00000007591	Tssk4	protein_coding	2.54762	8.0711	8.2452
ENSMUSG00000007603	Dus3l	protein_coding	67.6486	65.3474	55.7516
ENSMUSG00000007610	Gtpbp3	protein_coding	11.6254	43.685	33.869
ENSMUSG00000007613	Tgfbr1	protein_coding	58.9913	67.807	53.8959
ENSMUSG00000007617	Homer1	protein_coding	3.52361	11.9459	5.28258
ENSMUSG00000007646	Rad51c	protein_coding	1.6434	1.0227	2.9265
ENSMUSG00000007656	Arpp19	protein_coding	44.6411	61.7512	61.2247
ENSMUSG00000007659	Bcl2l1	protein_coding	45.4471	56.3481	32.51
ENSMUSG00000007670	Khsrp	protein_coding	195.886	203.748	245.224
ENSMUSG00000007721	Ccdc124	protein_coding	136.24	149.963	146.86
ENSMUSG00000007739	Cct4	protein_coding	137.26	137.189	146.539
ENSMUSG00000007777	0610009B22Rik	protein_coding	19.5947	9.80178	15.072
ENSMUSG00000007812	Zfp655	protein_coding	59.57	47.3265	54.1351
ENSMUSG00000007815	Rhoa	protein_coding	198.642	214.22	208.786
ENSMUSG00000007817	Zmiz1	protein_coding	82.1467	106.169	92.3461
ENSMUSG00000007827	Ankrd26	protein_coding	64.0701	51.5318	48.9801
ENSMUSG00000007833	Aldh16a1	protein_coding	16.8427	19.9373	13.0629
ENSMUSG00000007836	Hnrnpa0	protein_coding	422.764	387.5	341.799
ENSMUSG00000007837	Prrg2	protein_coding	3.78836	6.00095	8.39904
ENSMUSG00000007850	Hnrnph1	protein_coding	742.154	638.654	612.039
ENSMUSG00000007867	Ift43	protein_coding	2.49361	0.9875	9.11073
ENSMUSG00000007872	Id3	protein_coding	45.3991	67.3628	37.2995
ENSMUSG00000007880	Arid1a	protein_coding	236.39	263.57	291.288
ENSMUSG00000007891	Ctsd	protein_coding	277.119	301.922	258.971
ENSMUSG00000007892	Rplp1	protein_coding	9850.33	8507.78	9707.32
ENSMUSG00000007950	Abhd8	protein_coding	77.9687	47.2641	57.1582
ENSMUSG00000007987	Ift22	protein_coding	16.5454	3.9539	3.06546
ENSMUSG00000008035	Mid1ip1	protein_coding	42.3206	36.0089	39.0848
ENSMUSG00000008036	Ap2s1	protein_coding	73.0675	75.8694	48.3882
ENSMUSG00000008090	Fgfrl1	protein_coding	7.21428	2.19765	1.59025
ENSMUSG00000008129	4930432K21Rik	protein_coding	0.641669	0.338812	6.80342
ENSMUSG00000008136	Fhl2	protein_coding	57.5114	38.6749	60.8688
ENSMUSG00000008140	Emc10	protein_coding	82.212	82.0211	105.18
ENSMUSG00000008167	Fbxw9	protein_coding	12.3216	27.1687	7.71563
ENSMUSG00000008200	Fnbp4	protein_coding	322.702	260.355	255.914
ENSMUSG00000008206	Cers4	protein_coding	19.876	22.799	19.0829
ENSMUSG00000008226	Scrn3	protein_coding	2.88571	4.14786	5.14533
ENSMUSG00000008301	Phax	protein_coding	48.1515	67.8401	51.3454
ENSMUSG00000008307	1700109H08Rik	protein_coding	46.3863	42.8622	25.14
ENSMUSG00000008318	Relt	protein_coding	36.5568	40.5105	56.7171
ENSMUSG00000008333	Snrpb2	protein_coding	55.929	40.6592	63.7982
ENSMUSG00000008348	Ubc	protein_coding	1240.21	839.875	1096.14
ENSMUSG00000008373	Prpf31	protein_coding	81.7486	67.5945	72.3923
ENSMUSG00000008384	Sertad1	protein_coding	13.7844	19.1058	26.3337
ENSMUSG00000008393	Carhsp1	protein_coding	11.0738	15.2597	20.4331
ENSMUSG00000008398	Elk3	protein_coding	67.0927	79.5473	86.4394
ENSMUSG00000008429	Herpud2	protein_coding	47.4465	31.5244	49.8529
ENSMUSG00000008435	Rdh13	protein_coding	13.7336	13.5967	8.85484
ENSMUSG00000008450	Nutf2	protein_coding	45.5617	39.6228	65.7411
ENSMUSG00000008475	Arpc5	protein_coding	344.36	371.505	294.484
ENSMUSG00000008496	Pou2f2	protein_coding	4.61989	11.2739	5.31339
ENSMUSG00000008540	Mgst1	protein_coding	8.18073	1.0124	2.6373
ENSMUSG00000008604	Ubqln4	protein_coding	52.74	67.1291	79.9041
ENSMUSG00000008668	Rps18	protein_coding	911.906	988.704	1018.42
ENSMUSG00000008682	Rpl10	protein_coding	466.493	388.146	363.59
ENSMUSG00000008683	Rps15a	protein_coding	323.854	305.157	301.223
ENSMUSG00000008690	Ncaph2	protein_coding	178.118	144.035	109.917
ENSMUSG00000008730	Hipk1	protein_coding	159.304	166.58	170.676
ENSMUSG00000008734	Gprc5b	protein_coding	7.11352	11.0921	14.5239
ENSMUSG00000008763	Man1a2	protein_coding	92.4751	68.2045	79.7209
ENSMUSG00000008822	Acyp1	protein_coding	49.2244	13.291	18.9145
ENSMUSG00000008855	Hdac5	protein_coding	24.6173	12.7198	23.8335
ENSMUSG00000008859	Rala	protein_coding	92.1308	110.369	66.6891
ENSMUSG00000008892	Vdac3	protein_coding	55.877	67.3931	42.1323
ENSMUSG00000008958	Vps72	protein_coding	80.7028	71.2169	75.2541
ENSMUSG00000008976	Gabpa	protein_coding	114.832	106.646	102.803
ENSMUSG00000008999	Bmp7	protein_coding	4.09749	5.47646	2.42173
ENSMUSG00000009013	Dynll1	protein_coding	86.9825	104.412	93.7583
ENSMUSG00000009030	Pdcl	protein_coding	68.7347	39.8246	59.4436
ENSMUSG00000009035	Tmem184b	protein_coding	15.3225	24.0983	28.7912
ENSMUSG00000009073	Nf2	protein_coding	62.5837	105.765	92.1113
ENSMUSG00000009076	Zmat5	protein_coding	32.1637	14.0436	33.3223
ENSMUSG00000009079	Ewsr1	protein_coding	457.279	416.952	427.59
ENSMUSG00000009090	Ap1b1	protein_coding	131.813	116.431	141.281
ENSMUSG00000009112	Bcl2l13	protein_coding	35.4441	22.3325	25.749
ENSMUSG00000009145	Dqx1	protein_coding	5.41862	7.1528	4.01129
ENSMUSG00000009207	Lnpk	protein_coding	11.0187	17.3206	17.0602
ENSMUSG00000009291	Pttg1ip	protein_coding	56.9439	55.5088	55.6859
ENSMUSG00000009293	Ube2g2	protein_coding	51.9699	58.0955	29.4816
ENSMUSG00000009406	Elk1	protein_coding	13.5803	7.49888	16.9366
ENSMUSG00000009418	Nav1	protein_coding	4.07559	1.06155	3.40964
ENSMUSG00000009470	Tnpo1	protein_coding	104.902	116.312	123.899
ENSMUSG00000009535	Rnmt	protein_coding	55.1152	52.9273	62.3312
ENSMUSG00000009549	Srp14	protein_coding	217.906	214.539	312.461
ENSMUSG00000009555	Cdk9	protein_coding	63.2621	87.5555	66.2986
ENSMUSG00000009563	Tor2a	protein_coding	16.704	34.0772	23.6434
ENSMUSG00000009566	Fpgs	protein_coding	26.8679	15.5446	24.2032
ENSMUSG00000009569	Mrtfb	protein_coding	26.561	31.8274	33.5127
ENSMUSG00000009575	Cbx5	protein_coding	161.625	133.736	137.841
ENSMUSG00000009585	Apobec3	protein_coding	176.453	170.883	171.046
ENSMUSG00000009621	Vav2	protein_coding	33.7126	39.6097	28.3422
ENSMUSG00000009628	Tex15	protein_coding	2.62069	1.27081	2.161
ENSMUSG00000009630	Ppp2cb	protein_coding	121.911	172.026	118.959
ENSMUSG00000009633	G0s2	protein_coding	11.2259	15.4426	11.1744
ENSMUSG00000009640	Dmap1	protein_coding	33.3838	33.3989	31.5525
ENSMUSG00000009647	Mcu	protein_coding	12.8358	31.9091	13.5222
ENSMUSG00000009681	Bcr	protein_coding	49.8849	46.3273	52.769
ENSMUSG00000009687	Fxyd5	protein_coding	107.908	163.542	145.428
ENSMUSG00000009733	Tfcp2	protein_coding	16.7859	17.3389	24.4714
ENSMUSG00000009739	Pou6f1	protein_coding	29.8448	18.2416	16.2982
ENSMUSG00000009741	Ubp1	protein_coding	143.124	156.199	133.271
ENSMUSG00000009772	Nuak2	protein_coding	10.3711	5.40681	7.33582
ENSMUSG00000009828	Ick	protein_coding	15.8976	13.0157	9.90462
ENSMUSG00000009863	Sdhb	protein_coding	56.7713	68.0835	97.8076
ENSMUSG00000009894	Snap47	protein_coding	28.536	48.2774	30.3727
ENSMUSG00000009905	Kdsr	protein_coding	48.9036	42.7752	49.823
ENSMUSG00000009907	Vps4b	protein_coding	68.2209	70.945	67.7645
ENSMUSG00000009927	Rps25	protein_coding	424.647	421.248	421.59
ENSMUSG00000009995	Taz	protein_coding	55.5489	41.4885	39.0116
ENSMUSG00000010021	Kif19a	protein_coding	4.68065	9.01749	3.26258
ENSMUSG00000010025	Aldh3a2	protein_coding	31.597	28.6525	23.5415
ENSMUSG00000010044	Zmynd10	protein_coding	2.41719	0.574341	1.2468
ENSMUSG00000010045	Tmem115	protein_coding	31.1961	29.5382	23.9956
ENSMUSG00000010047	Hyal2	protein_coding	3.28181	11.2635	2.68695
ENSMUSG00000010048	Ifrd2	protein_coding	43.6167	31.8406	40.2645
ENSMUSG00000010051	Hyal1	protein_coding	1.45379	2.87806	0.468527
ENSMUSG00000010054	Tusc2	protein_coding	90.2385	29.2278	41.3904
ENSMUSG00000010057	Nprl2	protein_coding	22.7526	55.2768	30.5487
ENSMUSG00000010066	Cacna2d2	protein_coding	1.87793	0.820618	1.00205
ENSMUSG00000010067	Rassf1	protein_coding	35.9221	35.2153	31.1842
ENSMUSG00000010095	Slc3a2	protein_coding	135.326	109.145	76.2208
ENSMUSG00000010097	Nxf1	protein_coding	367.743	289.65	288.609
ENSMUSG00000010110	Stx5a	protein_coding	54.8466	41.8608	55.0723
ENSMUSG00000010142	Tnfrsf13b	protein_coding	21.7751	30.4687	38.8432
ENSMUSG00000010205	Raver1	protein_coding	77.4153	101.956	109.05
ENSMUSG00000010277	2610507B11Rik	protein_coding	169.775	168.679	199.857
ENSMUSG00000010290	AI597479	protein_coding	22.4718	32.1782	53.9895
ENSMUSG00000010358	Ifi35	protein_coding	88.5013	53.8104	79.669
ENSMUSG00000010362	Rdm1	protein_coding	25.1591	12.6806	16.5727
ENSMUSG00000010376	Nedd8	protein_coding	174.668	198.785	122.092
ENSMUSG00000010392	Gosr1	protein_coding	47.0344	61.6755	62.6115
ENSMUSG00000010406	Mrpl52	protein_coding	118.33	129.37	169.942
ENSMUSG00000010453	Kansl3	protein_coding	89.1919	80.8289	89.5378
ENSMUSG00000010517	Faf1	protein_coding	78.0062	64.984	82.5223
ENSMUSG00000010538	Tsacc	protein_coding	25.4533	34.8211	22.0805
ENSMUSG00000010554	Mettl16	protein_coding	25.9972	28.0242	17.5144
ENSMUSG00000010601	Apol7a	protein_coding	1.01938	0.796611	1.0224
ENSMUSG00000010607	Pigyl	protein_coding	32.4534	58.2272	75.1579
ENSMUSG00000010608	Rbm25	protein_coding	227.799	199.784	207.824
ENSMUSG00000010609	Psen2	protein_coding	59.041	82.4213	37.2757
ENSMUSG00000010651	Acaa1b	protein_coding	1.44261	4.05098	1.24018
ENSMUSG00000010663	Fads1	protein_coding	21.9237	3.55752	12.1358
ENSMUSG00000010721	Lmbr1	protein_coding	15.7465	8.91822	4.5375
ENSMUSG00000010751	Tnfrsf22	protein_coding	10.9831	9.7379	13.7086
ENSMUSG00000010755	Cars	protein_coding	30.3315	38.9449	42.6076
ENSMUSG00000010911	Apip	protein_coding	24.7017	16.7112	21.6779
ENSMUSG00000010914	Pdhx	protein_coding	17.5468	27.5876	25.7789
ENSMUSG00000010936	Vac14	protein_coding	26.7661	49.1334	40.9353
ENSMUSG00000011008	Mcoln2	protein_coding	42.7284	46.2382	45.344
ENSMUSG00000011096	Akt1s1	protein_coding	21.6937	34.5629	46.156
ENSMUSG00000011114	Tbrg1	protein_coding	70.9728	48.7938	57.1579
ENSMUSG00000011148	Adssl1	protein_coding	20.1908	16.7717	41.2772
ENSMUSG00000011158	Brf1	protein_coding	96.8049	124.088	106.171
ENSMUSG00000011179	Odc1	protein_coding	264.023	152.676	164.778
ENSMUSG00000011254	Thg1l	protein_coding	23.2133	22.8467	23.0374
ENSMUSG00000011256	Adam19	protein_coding	15.406	33.6269	13.6795
ENSMUSG00000011257	Pabpc4	protein_coding	115.869	125.59	135.284
ENSMUSG00000011263	Exoc3l2	protein_coding	4.35683	5.27757	2.64386
ENSMUSG00000011267	Zfp296	protein_coding	6.56853	23.8111	16.2889
ENSMUSG00000011306	Sugp1	protein_coding	38.3289	47.4711	48.8103
ENSMUSG00000011382	Dhdh	protein_coding	8.33616	6.02472	7.19627
ENSMUSG00000011427	Zfp790	protein_coding	35.8742	47.0211	48.4978
ENSMUSG00000011658	Fuz	protein_coding	12.3434	17.7603	18.3046
ENSMUSG00000011752	Pgam1	protein_coding	132.83	104.154	162.208
ENSMUSG00000011831	Evi5	protein_coding	3.89476	7.02917	6.64159
ENSMUSG00000011832	Evi5l	protein_coding	15.7573	12.002	9.54984
ENSMUSG00000011837	Snapc2	protein_coding	3.78182	19.5846	20.6323
ENSMUSG00000011877	Git1	protein_coding	76.5865	103.035	77.2703
ENSMUSG00000011884	Gltp	protein_coding	86.1592	147.584	152.407
ENSMUSG00000011958	Bnip2	protein_coding	111.861	128.766	152.697
ENSMUSG00000011960	Ccnt1	protein_coding	70.3803	59.8233	69.7163
ENSMUSG00000012076	Brms1l	protein_coding	54.9622	81.872	66.5851
ENSMUSG00000012114	Med15	protein_coding	33.1527	47.9292	49.9712
ENSMUSG00000012117	Dhdds	protein_coding	36.9916	31.8834	68.746
ENSMUSG00000012123	Crybg2	protein_coding	7.52039	5.40772	4.87719
ENSMUSG00000012126	Ubxn11	protein_coding	15.1933	28.5365	20.2451
ENSMUSG00000012296	Tjap1	protein_coding	43.788	44.9988	32.844
ENSMUSG00000012405	Rpl15	protein_coding	299.802	235.067	212.473
ENSMUSG00000012422	Tmem167	protein_coding	25.0476	19.2726	22.3516
ENSMUSG00000012429	Mplkip	protein_coding	51.199	64.3111	63.9588
ENSMUSG00000012443	Kif11	protein_coding	49.9893	42.7476	28.3138
ENSMUSG00000012483	Rpa3	protein_coding	39.8648	48.4373	56.4691
ENSMUSG00000012519	Mlkl	protein_coding	54.0763	39.998	40.9173
ENSMUSG00000012535	Tnpo3	protein_coding	60.0258	46.8574	53.4265
ENSMUSG00000012609	Ttll5	protein_coding	24.572	20.8481	18.588
ENSMUSG00000012640	Zfp715	protein_coding	49.2602	32.327	48.3112
ENSMUSG00000012848	Rps5	protein_coding	1339.37	1133.98	1070.36
ENSMUSG00000012889	Podnl1	protein_coding	29.0008	57.1936	67.6886
ENSMUSG00000013033	Adgrl1	protein_coding	67.1815	64.8386	72.0257
ENSMUSG00000013089	Etv5	protein_coding	18.8765	29.0072	27.6571
ENSMUSG00000013150	Gfod2	protein_coding	15.0767	8.66837	11.233
ENSMUSG00000013155	Enkd1	protein_coding	7.59481	3.38638	7.61727
ENSMUSG00000013160	Atp6v0d1	protein_coding	131.166	145.714	96.9692
ENSMUSG00000013236	Ptprs	protein_coding	45.9689	47.312	48.889
ENSMUSG00000013275	Slc41a1	protein_coding	17.601	23.068	31.9736
ENSMUSG00000013465	Nelfb	protein_coding	82.9208	52.2552	59.168
ENSMUSG00000013495	Tmem175	protein_coding	15.7997	13.7514	17.2395
ENSMUSG00000013523	Bcas1	protein_coding	54.6655	85.0811	71.7226
ENSMUSG00000013539	Tango2	protein_coding	4.35897	5.59084	3.04819
ENSMUSG00000013593	Ndufs2	protein_coding	167.312	170.755	205.806
ENSMUSG00000013622	Atraid	protein_coding	25.0636	28.778	18.9117
ENSMUSG00000013629	Cad	protein_coding	90.1825	94.3889	111.534
ENSMUSG00000013646	Sh3bp5l	protein_coding	34.5942	24.3194	25.0038
ENSMUSG00000013662	Atad1	protein_coding	63.0934	76.8949	75.3456
ENSMUSG00000013663	Pten	protein_coding	118.186	123.543	103.732
ENSMUSG00000013698	Pea15a	protein_coding	25.1911	44.5489	33.5729
ENSMUSG00000013701	Timm23	protein_coding	192.996	165.725	170.914
ENSMUSG00000013707	Tnfaip8l2	protein_coding	61.9194	89.3648	69.0028
ENSMUSG00000013736	Trnt1	protein_coding	61.2808	49.2286	81.8046
ENSMUSG00000013787	Ehmt2	protein_coding	159.57	160.615	97.5245
ENSMUSG00000013822	Elof1	protein_coding	36.8881	44.3033	27.293
ENSMUSG00000013833	Med16	protein_coding	30.1289	32.4289	26.0909
ENSMUSG00000013846	St3gal1	protein_coding	48.9755	27.367	41.8772
ENSMUSG00000013858	Tmem259	protein_coding	76.0395	76.3085	70.3031
ENSMUSG00000013878	Rnf170	protein_coding	16.1308	15.9782	15.5697
ENSMUSG00000013921	Clip3	protein_coding	8.36991	6.21485	17.6513
ENSMUSG00000013973	Dedd	protein_coding	18.351	26.4263	19.6256
ENSMUSG00000013997	Nit1	protein_coding	18.886	19.9994	8.70102
ENSMUSG00000014039	Prdm15	protein_coding	25.0757	34.9805	17.386
ENSMUSG00000014074	Rnf168	protein_coding	49.5935	53.438	76.1471
ENSMUSG00000014075	Tctex1d2	protein_coding	0.863092	0.854487	2.41144
ENSMUSG00000014077	Chp1	protein_coding	62.2131	65.7573	56.0752
ENSMUSG00000014158	Trpv4	protein_coding	2.39886	10.1998	6.72944
ENSMUSG00000014164	Klhl3	protein_coding	6.39584	4.45332	8.94239
ENSMUSG00000014177	Tvp23b	protein_coding	39.1433	14.0423	45.3293
ENSMUSG00000014195	Dnajc7	protein_coding	175.878	160.505	156.293
ENSMUSG00000014226	Cacybp	protein_coding	203.694	160.819	203.155
ENSMUSG00000014232	Cluap1	protein_coding	86.9365	76.1885	86.773
ENSMUSG00000014243	Zswim7	protein_coding	12.6546	9.4659	39.2847
ENSMUSG00000014245	Pigl	protein_coding	51.2804	44.3893	62.4207
ENSMUSG00000014294	Ndufa2	protein_coding	288.798	362.699	206.508
ENSMUSG00000014301	Pam16	protein_coding	23.0363	34.7331	45.0582
ENSMUSG00000014303	Glis2	protein_coding	22.0063	32.1561	15.8833
ENSMUSG00000014313	Cox6c	protein_coding	161.224	213.794	212.955
ENSMUSG00000014349	Ube2z	protein_coding	69.3969	75.4608	71.1702
ENSMUSG00000014353	Tmem87b	protein_coding	25.3785	31.0245	26.8764
ENSMUSG00000014355	Anapc1	protein_coding	59.5472	66.8181	69.4023
ENSMUSG00000014402	Tsg101	protein_coding	142.321	134.147	87.2659
ENSMUSG00000014418	Hps5	protein_coding	67.4066	74.3726	63.1231
ENSMUSG00000014426	Map3k4	protein_coding	41.0694	37.6324	43.7149
ENSMUSG00000014444	Piezo1	protein_coding	68.8403	52.4719	63.4999
ENSMUSG00000014470	Rnf166	protein_coding	148.812	181.722	256.975
ENSMUSG00000014496	Ankrd28	protein_coding	46.4011	46.7131	37.1053
ENSMUSG00000014498	Ankrd52	protein_coding	50.7819	64.576	65.6948
ENSMUSG00000014503	Pkd2l2	protein_coding	1.06399	1.75564	0.990917
ENSMUSG00000014504	Srp19	protein_coding	34.0244	42.4433	65.325
ENSMUSG00000014547	Wdfy2	protein_coding	13.0826	12.4474	12.5955
ENSMUSG00000014550	Rbsn	protein_coding	24.6089	28.0761	22.1128
ENSMUSG00000014551	Mrps25	protein_coding	25.6683	48.0357	26.3385
ENSMUSG00000014554	Dguok	protein_coding	12.0535	16.7067	27.6324
ENSMUSG00000014592	Camta1	protein_coding	5.22742	7.30138	5.28337
ENSMUSG00000014601	Strip1	protein_coding	25.1034	41.7083	28.8014
ENSMUSG00000014606	Slc25a11	protein_coding	78.1638	118.047	115.401
ENSMUSG00000014633	Cmc2	protein_coding	24.4337	28.1303	19.7058
ENSMUSG00000014668	Chfr	protein_coding	87.5675	110.693	67.2035
ENSMUSG00000014748	Tex261	protein_coding	44.1857	57.1305	38.2019
ENSMUSG00000014763	Fam120b	protein_coding	50.136	67.1828	54.2339
ENSMUSG00000014767	Tbp	protein_coding	9.43872	18.7042	17.1084
ENSMUSG00000014769	Psmb1	protein_coding	103.932	119.483	117.076
ENSMUSG00000014771	Pdcd2	protein_coding	69.9579	55.4083	65.4529
ENSMUSG00000014773	Dll1	protein_coding	33.1776	67.4326	39.7421
ENSMUSG00000014778	Fhod1	protein_coding	37.9402	36.7757	33.5645
ENSMUSG00000014786	Slc9a5	protein_coding	9.82097	8.40072	5.82558
ENSMUSG00000014791	Elmo3	protein_coding	3.24867	14.7364	10.7904
ENSMUSG00000014837	4931428F04Rik	protein_coding	33.587	15.82	14.8745
ENSMUSG00000014846	Tppp3	protein_coding	2.22779	2.20558	4.06976
ENSMUSG00000014850	Msh3	protein_coding	31.8264	40.0564	40.4118
ENSMUSG00000014856	Tmem208	protein_coding	50.4061	50.7128	65.5851
ENSMUSG00000014859	E2f4	protein_coding	228.346	262.307	249.891
ENSMUSG00000014867	Surf4	protein_coding	107.755	115.283	131.198
ENSMUSG00000014873	Surf2	protein_coding	71.1225	62.191	58.5462
ENSMUSG00000014905	Dnajb9	protein_coding	154.648	48.6102	73.0691
ENSMUSG00000014907	Naf1	protein_coding	23.9512	22.5268	40.6087
ENSMUSG00000014932	Yes1	protein_coding	2.94734	0.488587	0.88387
ENSMUSG00000014956	Ppp1cb	protein_coding	97.8969	102.822	115.862
ENSMUSG00000014959	Gorasp2	protein_coding	59.8423	57.2298	69.056
ENSMUSG00000014980	Tsen15	protein_coding	23.3695	21.2297	18.0865
ENSMUSG00000015002	Efr3a	protein_coding	95.6643	97.723	98.7546
ENSMUSG00000015013	Trappc2l	protein_coding	15.5705	18.6028	12.9319
ENSMUSG00000015016	Acsf3	protein_coding	12.7728	15.7728	9.6817
ENSMUSG00000015023	Ddx19a	protein_coding	83.3484	134.1	110.302
ENSMUSG00000015027	Galns	protein_coding	66.4149	38.6057	50.5846
ENSMUSG00000015083	C8g	protein_coding	5.85969	5.73302	7.40801
ENSMUSG00000015087	Rabl6	protein_coding	92.0489	80.828	88.7032
ENSMUSG00000015092	Edf1	protein_coding	147.704	150.409	142.766
ENSMUSG00000015095	Fbxw5	protein_coding	82.7909	56.8917	58.9972
ENSMUSG00000015112	Slc25a13	protein_coding	13.1432	22.6439	15.0264
ENSMUSG00000015120	Ube2i	protein_coding	151.782	176.816	133.406
ENSMUSG00000015126	Tsr3	protein_coding	74.2571	44.452	61.9814
ENSMUSG00000015127	Unkl	protein_coding	51.2986	48.1019	61.5688
ENSMUSG00000015133	Lrrk1	protein_coding	24.2655	13.2476	24.4875
ENSMUSG00000015143	Actn1	protein_coding	77.9415	73.5917	52.4523
ENSMUSG00000015149	Sirt2	protein_coding	29.7426	28.4949	42.2637
ENSMUSG00000015165	Hnrnpl	protein_coding	293.142	268.395	247.251
ENSMUSG00000015176	Nolc1	protein_coding	128.169	152.136	149.623
ENSMUSG00000015189	Casd1	protein_coding	85.791	67.7467	103.122
ENSMUSG00000015202	Cnksr3	protein_coding	17.9721	19.4394	22.5988
ENSMUSG00000015214	Mtmr1	protein_coding	90.8202	88.4191	83.7393
ENSMUSG00000015217	Hmgb3	protein_coding	30.8679	25.4516	25.5463
ENSMUSG00000015222	Map2	protein_coding	2.81571	3.98943	0.833765
ENSMUSG00000015243	Abca1	protein_coding	90.9261	67.6105	101.562
ENSMUSG00000015247	Nipsnap3b	protein_coding	60.0948	56.2944	45.1061
ENSMUSG00000015289	Lage3	protein_coding	10.5674	4.43691	14.2288
ENSMUSG00000015290	Ubl4a	protein_coding	20.2277	27.6311	29.1464
ENSMUSG00000015291	Gdi1	protein_coding	151.295	161.907	141.856
ENSMUSG00000015305	Sash1	protein_coding	0.84088	0.665998	2.06539
ENSMUSG00000015312	Gadd45b	protein_coding	5.18181	22.0597	2.22735
ENSMUSG00000015314	Slamf6	protein_coding	37.1046	43.1221	30.2235
ENSMUSG00000015316	Slamf1	protein_coding	2.84227	7.53341	2.58717
ENSMUSG00000015335	Zdhhc12	protein_coding	24.2174	40.4165	40.399
ENSMUSG00000015337	Endog	protein_coding	8.23003	34.1256	20.3931
ENSMUSG00000015341	Golga7	protein_coding	46.2262	44.2271	65.7973
ENSMUSG00000015342	Xk	protein_coding	4.66361	2.40893	2.09176
ENSMUSG00000015355	Cd48	protein_coding	238.049	233.105	209.483
ENSMUSG00000015357	Clpx	protein_coding	65.5425	57.8606	56.9785
ENSMUSG00000015363	Trabd	protein_coding	61.6696	43.4491	39.4059
ENSMUSG00000015377	Dennd6b	protein_coding	16.5837	17.6282	16.2826
ENSMUSG00000015452	Ager	protein_coding	7.45128	0.761496	15.291
ENSMUSG00000015461	Atf6b	protein_coding	95.9427	88.703	91.9474
ENSMUSG00000015467	Egfl8	protein_coding	3.50677	17.2433	8.41602
ENSMUSG00000015474	Ppt2	protein_coding	36.3226	30.3276	39.688
ENSMUSG00000015476	Prrt1	protein_coding	47.311	65.9286	56.7877
ENSMUSG00000015478	Rnf5	protein_coding	43.897	30.7823	38.4831
ENSMUSG00000015488	Cacfd1	protein_coding	14.9133	23.1023	22.4361
ENSMUSG00000015501	Hivep2	protein_coding	66.7279	77.6561	77.9371
ENSMUSG00000015522	Arnt	protein_coding	42.9974	45.9157	47.1304
ENSMUSG00000015533	Itga2	protein_coding	15.4393	19.7138	29.6468
ENSMUSG00000015536	Mocs2	protein_coding	8.41215	13.4153	12.7044
ENSMUSG00000015542	Nat9	protein_coding	5.23088	27.2253	16.4885
ENSMUSG00000015575	Atp6v0e	protein_coding	54.7614	81.4742	67.3383
ENSMUSG00000015597	Zfp318	protein_coding	28.1467	27.5192	27.402
ENSMUSG00000015599	Ttbk1	protein_coding	2.6284	6.07179	5.46065
ENSMUSG00000015605	Srf	protein_coding	110.288	92.5638	81.6609
ENSMUSG00000015619	Gata3	protein_coding	470.692	398.676	470.908
ENSMUSG00000015656	Hspa8	protein_coding	2240.6	1497.62	2160.57
ENSMUSG00000015659	Serac1	protein_coding	4.61088	10.7776	28.0371
ENSMUSG00000015668	Pdzd11	protein_coding	26.856	7.8567	11.6477
ENSMUSG00000015671	Psma2	protein_coding	94.8535	97.7918	69.6191
ENSMUSG00000015672	Mrpl32	protein_coding	15.7009	19.1442	27.3507
ENSMUSG00000015697	Setdb1	protein_coding	72.2028	49.9303	67.9458
ENSMUSG00000015702	Anxa9	protein_coding	9.18519	7.07827	12.1646
ENSMUSG00000015709	Arnt2	protein_coding	7.96458	13.5704	1.89874
ENSMUSG00000015711	Prune1	protein_coding	15.0773	28.0514	26.1678
ENSMUSG00000015714	Cers2	protein_coding	85.8515	108.772	104.704
ENSMUSG00000015733	Capza2	protein_coding	124.679	172.171	137.454
ENSMUSG00000015745	Plekho1	protein_coding	44.5434	61.3638	27.7013
ENSMUSG00000015747	Vps45	protein_coding	19.2128	32.6808	12.4153
ENSMUSG00000015748	Prpf3	protein_coding	49.1801	56.5198	41.6539
ENSMUSG00000015749	Anp32e	protein_coding	196.987	206.081	186.714
ENSMUSG00000015750	Aph1a	protein_coding	19.6898	30.5988	32.229
ENSMUSG00000015755	Tab2	protein_coding	172.588	210.14	217.345
ENSMUSG00000015757	Ppil4	protein_coding	92.7909	95.61	97.741
ENSMUSG00000015759	Cnih1	protein_coding	94.4895	67.9318	101.674
ENSMUSG00000015766	Eps8	protein_coding	3.99866	2.40826	13.3563
ENSMUSG00000015776	Med22	protein_coding	31.4695	34.6238	38.4382
ENSMUSG00000015790	Surf1	protein_coding	57.2451	63.0103	78.235
ENSMUSG00000015804	Med28	protein_coding	34.7119	16.3492	35.977
ENSMUSG00000015806	Qdpr	protein_coding	113.4	105.089	101.942
ENSMUSG00000015812	Gnrh1	protein_coding	22.4444	52.0598	17.2277
ENSMUSG00000015837	Sqstm1	protein_coding	157.023	193.836	165.705
ENSMUSG00000015839	Nfe2l2	protein_coding	49.4826	69.3634	53.844
ENSMUSG00000015843	Rxrg	protein_coding	208.357	106.467	76.8231
ENSMUSG00000015846	Rxra	protein_coding	23.0244	44.6843	27.8654
ENSMUSG00000015869	Prpsap1	protein_coding	75.5237	78.3598	100.246
ENSMUSG00000015879	Fam184b	protein_coding	0.598533	0.663674	4.57946
ENSMUSG00000015880	Ncapg	protein_coding	43.9895	29.9953	25.6703
ENSMUSG00000015882	Lcorl	protein_coding	13.5291	16.0302	18.4927
ENSMUSG00000015889	Lta4h	protein_coding	121.444	103.133	116.293
ENSMUSG00000015932	Dstn	protein_coding	64.7649	56.8409	81.6056
ENSMUSG00000015937	H2afy	protein_coding	346.531	306.366	290.888
ENSMUSG00000015942	Gtf2ird2	protein_coding	34.1972	27.5452	33.9654
ENSMUSG00000015943	Bola1	protein_coding	34.0067	57.2586	63.3762
ENSMUSG00000015944	Castor2	protein_coding	6.05834	14.2872	10.1239
ENSMUSG00000015950	Ncf1	protein_coding	31.8915	75.8877	44.144
ENSMUSG00000015961	Adss	protein_coding	168.435	100.031	126.004
ENSMUSG00000015966	Il17rb	protein_coding	182.275	57.5047	102.516
ENSMUSG00000015970	Chdh	protein_coding	36.3387	14.0955	18.0037
ENSMUSG00000015971	Actr8	protein_coding	14.1093	26.4669	16.721
ENSMUSG00000015980	Lrrc27	protein_coding	1.27346	3.36203	2.98019
ENSMUSG00000015981	Stk32c	protein_coding	3.57685	12.4827	0.576551
ENSMUSG00000015994	Fnta	protein_coding	79.2773	56.7	75.0563
ENSMUSG00000016018	Mtrex	protein_coding	140.467	92.287	121.517
ENSMUSG00000016024	Lbp	protein_coding	0.639146	1.01244	0.457883
ENSMUSG00000016028	Celsr1	protein_coding	56.2448	72.2087	53.6981
ENSMUSG00000016087	Fli1	protein_coding	196.488	205.958	269.175
ENSMUSG00000016181	Utp25	protein_coding	29.7896	20.5356	30.7584
ENSMUSG00000016194	Hsd11b1	protein_coding	35.7122	19.6556	21.6468
ENSMUSG00000016206	H2-M3	protein_coding	100.562	109.692	78.4518
ENSMUSG00000016239	Lonrf3	protein_coding	4.25249	0.374231	4.46817
ENSMUSG00000016252	Atp5e	protein_coding	105.503	51.5291	92.21
ENSMUSG00000016253	Nelfcd	protein_coding	43.9113	72.9506	41.7394
ENSMUSG00000016256	Ctsz	protein_coding	62.1399	145.952	100.086
ENSMUSG00000016257	Prelid3b	protein_coding	54.6437	95.3236	87.7677
ENSMUSG00000016308	Ube2a	protein_coding	45.5275	52.0252	32.9079
ENSMUSG00000016319	Slc25a5	protein_coding	618.94	534.27	587.42
ENSMUSG00000016344	Ppdpf	protein_coding	84.1648	62.9996	79.9709
ENSMUSG00000016356	Col20a1	protein_coding	2.40195	1.4268	8.17359
ENSMUSG00000016382	Pls3	protein_coding	4.37147	2.11585	7.72489
ENSMUSG00000016386	Mpped2	protein_coding	11.1188	2.14208	9.59086
ENSMUSG00000016409	Nkap	protein_coding	39.8514	46.5441	27.203
ENSMUSG00000016427	Ndufa1	protein_coding	89.6591	114.787	129.343
ENSMUSG00000016477	E2f3	protein_coding	34.9778	42.6435	40.5818
ENSMUSG00000016481	Cr1l	protein_coding	20.1143	25.9938	38.4525
ENSMUSG00000016487	Ppfibp1	protein_coding	5.86947	14.7516	8.02569
ENSMUSG00000016493	Cd46	protein_coding	7.31012	5.97742	5.41152
ENSMUSG00000016494	Cd34	protein_coding	4.80028	9.44894	5.70456
ENSMUSG00000016495	Plgrkt	protein_coding	89.2692	96.56	119.365
ENSMUSG00000016496	Cd274	protein_coding	34.5258	37.2481	29.3146
ENSMUSG00000016503	Gtf3a	protein_coding	74.9711	87.5008	75.0077
ENSMUSG00000016510	Mtif3	protein_coding	25.2943	20.9877	17.8619
ENSMUSG00000016520	Lnx2	protein_coding	32.7495	40.3387	32.6198
ENSMUSG00000016526	Dyrk3	protein_coding	4.37215	0.641269	3.61944
ENSMUSG00000016528	Mapkapk2	protein_coding	120.151	188.315	111.074
ENSMUSG00000016534	Lamp2	protein_coding	39.4907	27.5653	33.023
ENSMUSG00000016541	Atxn10	protein_coding	167.909	139.932	158.508
ENSMUSG00000016552	Foxred2	protein_coding	23.4824	27.9322	22.9435
ENSMUSG00000016554	Eif3d	protein_coding	100.686	104.687	130.282
ENSMUSG00000016559	H3f3b	protein_coding	801.541	625.482	669.21
ENSMUSG00000016619	Nup50	protein_coding	149.685	114.807	132.975
ENSMUSG00000016624	Phf21b	protein_coding	0.482757	4.20591	0.933785
ENSMUSG00000016637	Ift27	protein_coding	16.531	26.186	8.95935
ENSMUSG00000016664	Pacsin2	protein_coding	66.005	60.2085	95.9088
ENSMUSG00000016756	Cmah	protein_coding	81.2296	43.4099	49.9865
ENSMUSG00000016757	Ttll12	protein_coding	24.2084	45.613	35.708
ENSMUSG00000016758	Bik	protein_coding	21.0247	3.58659	5.00523
ENSMUSG00000016831	Tox4	protein_coding	61.9394	52.2537	55.826
ENSMUSG00000016833	Mrps18c	protein_coding	25.5875	36.365	48.4468
ENSMUSG00000016921	Srsf6	protein_coding	450.425	326.496	344.728
ENSMUSG00000016933	Plcg1	protein_coding	106.631	124.191	72.0733
ENSMUSG00000016940	Kctd2	protein_coding	40.7043	74.7723	34.9926
ENSMUSG00000016946	Kctd5	protein_coding	39.3207	31.0337	18.5028
ENSMUSG00000016984	Etaa1	protein_coding	52.999	51.034	65.436
ENSMUSG00000017009	Sdc4	protein_coding	13.5373	42.0873	11.9851
ENSMUSG00000017119	Nbr1	protein_coding	100.437	106.599	87.5026
ENSMUSG00000017132	Cyth1	protein_coding	259.616	296.221	219.334
ENSMUSG00000017144	Rnd3	protein_coding	7.77966	0.643758	1.99642
ENSMUSG00000017146	Brca1	protein_coding	37.7536	26.0804	34.9446
ENSMUSG00000017167	Cntnap1	protein_coding	11.4749	20.1194	19.9554
ENSMUSG00000017176	Nt5c3b	protein_coding	65.1549	67.2167	92.4914
ENSMUSG00000017188	Coa3	protein_coding	78.4126	104.428	60.9183
ENSMUSG00000017210	Med24	protein_coding	46.7477	44.0807	45.2708
ENSMUSG00000017221	Psmd3	protein_coding	70.2459	67.4531	59.4982
ENSMUSG00000017264	Exosc10	protein_coding	156.934	135.977	145.869
ENSMUSG00000017286	Glod4	protein_coding	47.1341	44.068	33.0792
ENSMUSG00000017288	Vps53	protein_coding	50.0969	47.7076	34.0967
ENSMUSG00000017291	Taok1	protein_coding	120.379	107.566	107.779
ENSMUSG00000017299	Dnttip1	protein_coding	92.6411	77.8878	89.2318
ENSMUSG00000017307	Acot8	protein_coding	32.9851	44.4941	33.4519
ENSMUSG00000017376	Nlk	protein_coding	64.906	52.9411	79.8801
ENSMUSG00000017386	Traf4	protein_coding	36.1109	53.7346	30.103
ENSMUSG00000017390	Aldoc	protein_coding	0.788567	9.7432	12.0669
ENSMUSG00000017404	Rpl19	protein_coding	1983.62	2653.36	2321.72
ENSMUSG00000017405	Nek8	protein_coding	9.36208	12.8787	9.99693
ENSMUSG00000017417	Plxdc1	protein_coding	3.19242	12.9795	5.85484
ENSMUSG00000017418	Arl5b	protein_coding	21.3191	17.1197	17.8184
ENSMUSG00000017421	Zfp207	protein_coding	183.031	250.841	243.264
ENSMUSG00000017428	Psmd11	protein_coding	59.2582	48.1152	55.6907
ENSMUSG00000017466	Timp2	protein_coding	26.682	42.5794	24.4141
ENSMUSG00000017478	Zc3h18	protein_coding	71.0611	64.8419	96.28
ENSMUSG00000017485	Top2b	protein_coding	201.298	222.971	233.51
ENSMUSG00000017493	Igfbp4	protein_coding	289.59	286.033	376.987
ENSMUSG00000017499	Cdc6	protein_coding	34.5441	19.4091	38.2421
ENSMUSG00000017548	Suz12	protein_coding	164.116	155.371	210.646
ENSMUSG00000017550	Atad5	protein_coding	37.51	45.835	60.9689
ENSMUSG00000017561	Crlf3	protein_coding	154.893	165.963	172.457
ENSMUSG00000017607	Tns4	protein_coding	12.0513	21.2985	9.9321
ENSMUSG00000017615	Tnfaip1	protein_coding	34.2988	23.1769	29.837
ENSMUSG00000017631	Abr	protein_coding	83.1906	97.9421	113.645
ENSMUSG00000017639	Rab11fip4	protein_coding	8.63338	14.3321	9.26257
ENSMUSG00000017664	Slc35c2	protein_coding	30.1093	48.3194	55.7247
ENSMUSG00000017670	Elmo2	protein_coding	63.0509	62.1312	53.1393
ENSMUSG00000017677	Wsb1	protein_coding	120.684	106.83	94.096
ENSMUSG00000017679	Ttpal	protein_coding	44.7081	50.8204	50.7009
ENSMUSG00000017686	Rhot1	protein_coding	41.9247	45.3001	53.3466
ENSMUSG00000017697	Ada	protein_coding	16.9655	15.6766	9.9442
ENSMUSG00000017707	Serinc3	protein_coding	599.45	555.236	544.252
ENSMUSG00000017713	Tha1	protein_coding	47.925	45.9415	44.3927
ENSMUSG00000017715	Pgs1	protein_coding	40.7218	41.1947	33.0996
ENSMUSG00000017716	Birc5	protein_coding	59.7514	47.1449	32.9009
ENSMUSG00000017718	Afmid	protein_coding	16.1409	27.5835	14.4385
ENSMUSG00000017721	Pigt	protein_coding	67.9975	75.789	83.5249
ENSMUSG00000017734	Dbndd2	protein_coding	0.87939	1.51651	3.37676
ENSMUSG00000017747	Ghdc	protein_coding	16.4785	11.8477	2.34186
ENSMUSG00000017756	Slc12a7	protein_coding	84.0028	62.7681	67.2916
ENSMUSG00000017760	Ctsa	protein_coding	89.6081	83.5063	72.5303
ENSMUSG00000017764	Zswim1	protein_coding	2.40563	12.6044	9.70399
ENSMUSG00000017765	Slc12a4	protein_coding	19.8439	22.2894	13.6475
ENSMUSG00000017774	Myo1c	protein_coding	21.1787	26.7394	24.119
ENSMUSG00000017776	Crk	protein_coding	74.092	87.0331	70.2426
ENSMUSG00000017778	Cox7c	protein_coding	166.384	97.555	106.819
ENSMUSG00000017781	Pitpna	protein_coding	139.467	160.855	166.612
ENSMUSG00000017801	Mlx	protein_coding	40.1603	65.6549	41.1644
ENSMUSG00000017802	Retreg3	protein_coding	115.14	102.551	81.3564
ENSMUSG00000017830	Dhx58	protein_coding	40.7354	17.066	22.1744
ENSMUSG00000017831	Rab5a	protein_coding	66.0929	39.0575	62.0376
ENSMUSG00000017837	Nkiras2	protein_coding	19.1292	19.8213	23.1219
ENSMUSG00000017843	Ppp2r5c	protein_coding	98.1912	92.8958	79.2338
ENSMUSG00000017858	Ift52	protein_coding	68.5056	72.7321	77.208
ENSMUSG00000017861	Mybl2	protein_coding	14.8686	9.81139	19.4365
ENSMUSG00000017897	Eya2	protein_coding	107.856	95.3291	140.202
ENSMUSG00000017929	B4galt5	protein_coding	52.9192	64.7149	48.4716
ENSMUSG00000017978	Cadps2	protein_coding	2.85122	0.383474	4.1623
ENSMUSG00000017999	Ddx27	protein_coding	139.739	152.561	167.062
ENSMUSG00000018001	Cyth3	protein_coding	24.3758	42.3269	28.4093
ENSMUSG00000018008	Cyth4	protein_coding	121.5	119.384	103.455
ENSMUSG00000018040	Rrp7a	protein_coding	39.897	48.8868	54.4117
ENSMUSG00000018042	Cyb5r3	protein_coding	43.7031	22.1908	35.409
ENSMUSG00000018068	Ints2	protein_coding	19.1121	25.933	22.0599
ENSMUSG00000018076	Med13l	protein_coding	76.1237	71.3356	74.1598
ENSMUSG00000018102	Hist1h2bc	protein_coding	218.477	355.408	263.155
ENSMUSG00000018143	Mafk	protein_coding	62.9257	44.1966	35.27
ENSMUSG00000018160	Med1	protein_coding	84.0746	85.3551	100.329
ENSMUSG00000018166	Erbb3	protein_coding	2.13854	10.5014	7.94214
ENSMUSG00000018167	Stard3	protein_coding	36.4588	35.2932	46.3924
ENSMUSG00000018168	Ikzf3	protein_coding	246.375	268.84	225.651
ENSMUSG00000018169	Mfng	protein_coding	58.2775	85.5667	79.1626
ENSMUSG00000018171	Vmp1	protein_coding	157.77	93.6128	57.105
ENSMUSG00000018189	Uchl5	protein_coding	84.0374	109.886	106.853
ENSMUSG00000018196	Glrx2	protein_coding	9.8559	15.7516	17.7527
ENSMUSG00000018199	Ro60	protein_coding	1.99569	4.48559	7.55814
ENSMUSG00000018209	Stk4	protein_coding	323.7	325.412	320.254
ENSMUSG00000018239	Zcchc10	protein_coding	35.1465	51.8645	43.8908
ENSMUSG00000018286	Psmb6	protein_coding	132.228	161.991	146.996
ENSMUSG00000018287	Spag7	protein_coding	123.787	85.3737	106.417
ENSMUSG00000018293	Pfn1	protein_coding	1111.94	1099.73	1143.45
ENSMUSG00000018322	Tomm34	protein_coding	145.752	121.473	108.855
ENSMUSG00000018326	Ywhab	protein_coding	227.523	243.446	205.702
ENSMUSG00000018334	Ksr1	protein_coding	62.7425	42.9798	56.3051
ENSMUSG00000018340	Anxa6	protein_coding	578.902	605.891	457.279
ENSMUSG00000018341	Il12rb2	protein_coding	59.2747	83.0436	84.8024
ENSMUSG00000018347	Zkscan6	protein_coding	34.0764	30.0837	55.2308
ENSMUSG00000018362	Kpna2	protein_coding	72.7721	57.2684	24.0221
ENSMUSG00000018363	Smurf2	protein_coding	43.4695	49.6094	40.2057
ENSMUSG00000018372	Cep95	protein_coding	48.7779	56.3968	44.5673
ENSMUSG00000018377	Vezf1	protein_coding	54.8062	67.2378	58.1734
ENSMUSG00000018378	Cuedc1	protein_coding	20.9267	16.5039	20.0189
ENSMUSG00000018379	Srsf1	protein_coding	192.284	203.867	178.706
ENSMUSG00000018381	Abi3	protein_coding	10.9045	12.955	13.955
ENSMUSG00000018387	Shroom1	protein_coding	3.13246	2.74681	2.59673
ENSMUSG00000018395	Kif3a	protein_coding	29.8496	36.2581	23.317
ENSMUSG00000018398	44082	protein_coding	26.9695	22.6328	24.348
ENSMUSG00000018401	Mtmr4	protein_coding	33.7306	31.8103	35.3074
ENSMUSG00000018405	Mrm1	protein_coding	32.8366	10.6587	22.8299
ENSMUSG00000018412	Kansl1	protein_coding	157.29	140.113	157.198
ENSMUSG00000018415	Gid4	protein_coding	57.3444	39.8038	43.6585
ENSMUSG00000018425	Dhx40	protein_coding	46.9272	49.8776	51.4207
ENSMUSG00000018427	Ypel2	protein_coding	4.14073	13.2864	10.4965
ENSMUSG00000018428	Akap1	protein_coding	17.4666	19.8689	19.2482
ENSMUSG00000018433	Nol11	protein_coding	56.2939	33.782	63.4251
ENSMUSG00000018442	Derl2	protein_coding	10.7412	14.5333	20.7215
ENSMUSG00000018446	C1qbp	protein_coding	130.385	98.5083	116.316
ENSMUSG00000018449	Rpain	protein_coding	55.9526	29.6873	26.4634
ENSMUSG00000018451	6330403K07Rik	protein_coding	22.901	14.2514	13.7813
ENSMUSG00000018474	Chd3	protein_coding	407.526	386.373	361.555
ENSMUSG00000018476	Kdm6b	protein_coding	125.14	101.634	123.612
ENSMUSG00000018481	Appbp2	protein_coding	62.9837	67.1014	68.2468
ENSMUSG00000018501	Ncor1	protein_coding	466.575	420.746	492.123
ENSMUSG00000018507	Trpv2	protein_coding	80.3195	107.328	102.094
ENSMUSG00000018509	Cenpv	protein_coding	8.80905	4.27621	0.732866
ENSMUSG00000018537	Pcgf2	protein_coding	8.46508	29.2457	12.6724
ENSMUSG00000018541	Cwc25	protein_coding	35.2381	38.2504	25.6531
ENSMUSG00000018547	Pip4k2b	protein_coding	90.6813	103.621	100.655
ENSMUSG00000018548	Trim37	protein_coding	57.7109	34.352	64.3311
ENSMUSG00000018559	Ctdnep1	protein_coding	57.5467	69.7686	70.7607
ENSMUSG00000018565	Elp5	protein_coding	40.6042	43.3531	32.2066
ENSMUSG00000018567	Gabarap	protein_coding	128.655	145.221	130.515
ENSMUSG00000018570	2810408A11Rik	protein_coding	6.73699	10.1553	9.90183
ENSMUSG00000018572	Phf23	protein_coding	33.0186	43.835	50.2827
ENSMUSG00000018574	Acadvl	protein_coding	80.6606	86.4954	98.1661
ENSMUSG00000018583	G3bp1	protein_coding	177.926	164.78	202.321
ENSMUSG00000018585	Atox1	protein_coding	168.369	124.311	80.1402
ENSMUSG00000018599	Mief2	protein_coding	10.8002	9.30435	6.84134
ENSMUSG00000018651	Tada2a	protein_coding	32.3583	20.4206	29.0078
ENSMUSG00000018654	Ikzf1	protein_coding	476.938	536.775	526.543
ENSMUSG00000018659	Pnpo	protein_coding	28.1501	36.3696	41.4425
ENSMUSG00000018661	Cog1	protein_coding	44.063	58.3556	36.9042
ENSMUSG00000018666	Cbx1	protein_coding	101.948	99.9183	125.64
ENSMUSG00000018669	Cdk5rap3	protein_coding	63.3148	52.3923	80.1949
ENSMUSG00000018677	Slc25a39	protein_coding	48.1755	53.0193	52.4916
ENSMUSG00000018678	Sp2	protein_coding	36.6293	34.9807	48.5947
ENSMUSG00000018697	Aatf	protein_coding	212.018	241.372	230.532
ENSMUSG00000018707	Dync1h1	protein_coding	245.642	239.666	236.065
ENSMUSG00000018733	Pex12	protein_coding	10.9633	6.08043	8.45527
ENSMUSG00000018736	Ndel1	protein_coding	84.4778	96.1027	77.6557
ENSMUSG00000018740	Slc25a35	protein_coding	3.35895	10.4198	5.29396
ENSMUSG00000018750	Zbtb4	protein_coding	27.5157	28.0699	38.9156
ENSMUSG00000018752	Tnfsfm13	protein_coding	8.05891	10.1816	6.53218
ENSMUSG00000018761	Mpdu1	protein_coding	26.1562	32.0009	25.5938
ENSMUSG00000018765	Fxr2	protein_coding	86.0886	111.801	121.35
ENSMUSG00000018770	Atp5g3	protein_coding	154.315	162.027	82.3554
ENSMUSG00000018774	Cd68	protein_coding	3.68462	19.7797	11.6145
ENSMUSG00000018796	Acsl1	protein_coding	5.8418	8.90377	5.65511
ENSMUSG00000018809	Smyd4	protein_coding	24.132	18.8307	33.9291
ENSMUSG00000018819	Lsp1	protein_coding	310.82	324.639	332.104
ENSMUSG00000018820	Zfyve27	protein_coding	34.6143	39.4214	37.7608
ENSMUSG00000018821	Avpi1	protein_coding	9.57624	4.94649	10.3801
ENSMUSG00000018841	Rad51d	protein_coding	21.2	33.6915	31.2091
ENSMUSG00000018846	Pank3	protein_coding	44.4431	42.7152	48.943
ENSMUSG00000018848	Rars	protein_coding	92.625	114.524	96.2111
ENSMUSG00000018858	Mrpl58	protein_coding	22.7038	18.7159	31.4677
ENSMUSG00000018861	Fdxr	protein_coding	49.5178	28.9061	29.1679
ENSMUSG00000018882	Mrpl45	protein_coding	22.0041	33.5995	38.5572
ENSMUSG00000018899	Irf1	protein_coding	164.637	150.694	134.079
ENSMUSG00000018900	Slc22a5	protein_coding	12.191	12.675	11.2971
ENSMUSG00000018909	Arrb1	protein_coding	35.5052	30.9295	47.19
ENSMUSG00000018916	Csf2	protein_coding	34.7368	12.2277	32.0745
ENSMUSG00000018921	Pelp1	protein_coding	90.033	120.526	89.0776
ENSMUSG00000018923	Med11	protein_coding	72.3221	45.9806	49.0623
ENSMUSG00000018925	Heatr9	protein_coding	39.7972	44.4545	36.4543
ENSMUSG00000018930	Ccl4	protein_coding	371.149	139.569	96.5251
ENSMUSG00000018931	Natd1	protein_coding	2.78696	9.50117	9.58356
ENSMUSG00000018932	Map2k3	protein_coding	32.1443	26.32	47.5247
ENSMUSG00000018965	Ywhah	protein_coding	218.483	224.62	208.619
ENSMUSG00000018974	Sart3	protein_coding	90.2425	103.825	79.1436
ENSMUSG00000018983	E2f2	protein_coding	25.7204	23.5437	20.2082
ENSMUSG00000018986	Slfn3	protein_coding	22.2292	7.07996	5.29824
ENSMUSG00000018995	Nars2	protein_coding	15.881	15.8543	15.3671
ENSMUSG00000018999	Slc35b4	protein_coding	30.1134	45.7468	44.7372
ENSMUSG00000019039	Dalrd3	protein_coding	58.6222	55.3846	63.3552
ENSMUSG00000019054	Fis1	protein_coding	115.594	98.4495	135.768
ENSMUSG00000019055	Plod1	protein_coding	6.92244	2.59075	4.83933
ENSMUSG00000019066	Rab3d	protein_coding	21.7082	11.948	19.0838
ENSMUSG00000019080	Mfsd3	protein_coding	4.40024	8.79572	4.50332
ENSMUSG00000019082	Slc25a22	protein_coding	19.4099	29.2497	25.0293
ENSMUSG00000019087	Atp6ap1	protein_coding	54.9312	65.3276	67.8376
ENSMUSG00000019088	Dnase1l1	protein_coding	25.9614	10.3771	20.0241
ENSMUSG00000019102	Aldh3a1	protein_coding	7.94983	7.55575	7.0621
ENSMUSG00000019132	BC005537	protein_coding	195.413	186.269	154.301
ENSMUSG00000019139	Isyna1	protein_coding	68.6581	66.9278	80.9989
ENSMUSG00000019143	Hars2	protein_coding	53.6387	60.6766	45.3883
ENSMUSG00000019158	Tmem160	protein_coding	73.4337	128.324	100.205
ENSMUSG00000019173	Rab5c	protein_coding	97.5758	109.607	142.361
ENSMUSG00000019179	Mdh2	protein_coding	176.837	129.761	168.914
ENSMUSG00000019188	H13	protein_coding	66.3606	75.7924	81.3701
ENSMUSG00000019189	Rnf145	protein_coding	114.477	73.6029	85.5721
ENSMUSG00000019194	Scn1b	protein_coding	9.41207	3.50804	2.37981
ENSMUSG00000019210	Atp6v1e1	protein_coding	84.3925	69.9975	75.672
ENSMUSG00000019214	Chtf18	protein_coding	30.0089	10.4609	15.2784
ENSMUSG00000019235	Rps6kl1	protein_coding	1.5797	2.02111	1.56697
ENSMUSG00000019254	Ppp1r12c	protein_coding	168.963	148.039	163.137
ENSMUSG00000019256	Ahr	protein_coding	51.0193	46.4268	79.9677
ENSMUSG00000019261	Map1s	protein_coding	32.5716	26.4117	29.1123
ENSMUSG00000019295	Tmem129	protein_coding	12.4648	13.4624	17.9523
ENSMUSG00000019297	Nop9	protein_coding	29.252	53.5231	39.0016
ENSMUSG00000019303	Psmc3ip	protein_coding	11.3227	18.8326	26.5249
ENSMUSG00000019312	Grb7	protein_coding	5.50558	9.93237	3.15535
ENSMUSG00000019320	Noxo1	protein_coding	4.09919	5.14054	8.95679
ENSMUSG00000019338	Zfp687	protein_coding	43.5766	38.7594	45.1921
ENSMUSG00000019362	D8Ertd738e	protein_coding	263.993	223.976	270.04
ENSMUSG00000019370	Calm3	protein_coding	423.291	458.392	396.577
ENSMUSG00000019373	Cops3	protein_coding	97.2918	92.5162	139.613
ENSMUSG00000019428	Fkbp8	protein_coding	136.58	124.554	150.139
ENSMUSG00000019432	Ddx39b	protein_coding	353.554	358.298	375.455
ENSMUSG00000019433	Gipc1	protein_coding	44.0507	44.083	62.4333
ENSMUSG00000019437	Tlcd1	protein_coding	5.23968	1.46469	7.68404
ENSMUSG00000019461	Plscr3	protein_coding	27.6272	45.0577	40.8959
ENSMUSG00000019467	Arhgef25	protein_coding	4.89622	9.79687	7.42144
ENSMUSG00000019470	Xab2	protein_coding	81.8337	67.0763	92.7307
ENSMUSG00000019471	Cdc37	protein_coding	158.832	180.864	169.749
ENSMUSG00000019478	Rab4a	protein_coding	37.7836	35.957	36.7623
ENSMUSG00000019487	Trip10	protein_coding	26.3783	13.0737	19.0597
ENSMUSG00000019494	Cops6	protein_coding	71.9447	77.4826	73.5884
ENSMUSG00000019505	Ubb	protein_coding	2230.1	1847.2	1960.3
ENSMUSG00000019518	Ap4m1	protein_coding	17.9507	38.1665	29.7083
ENSMUSG00000019528	Gyg	protein_coding	48.3004	48.1666	69.8338
ENSMUSG00000019539	Rcn3	protein_coding	59.6442	49.7322	51.0172
ENSMUSG00000019564	Arid3a	protein_coding	14.2487	20.2989	9.1472
ENSMUSG00000019578	Ubxn6	protein_coding	24.9841	26.169	29.2603
ENSMUSG00000019579	Mydgf	protein_coding	31.7294	58.1486	74.8627
ENSMUSG00000019659	Ccdc12	protein_coding	65.0437	92.2904	64.0455
ENSMUSG00000019689	Fmc1	protein_coding	4.48144	63.2978	34.0313
ENSMUSG00000019699	Akt3	protein_coding	55.7403	97.8408	78.6558
ENSMUSG00000019710	Mrpl24	protein_coding	137.84	184.907	144.788
ENSMUSG00000019715	Gle1	protein_coding	38.0448	47.2074	39.0295
ENSMUSG00000019726	Lyst	protein_coding	135.047	82.7134	98.1459
ENSMUSG00000019731	Slc35e1	protein_coding	65.5074	52.7041	60.769
ENSMUSG00000019732	Calr3	protein_coding	0.786879	2.07742	0.676463
ENSMUSG00000019734	Tmc4	protein_coding	19.2381	13.1896	14.1095
ENSMUSG00000019737	Syne4	protein_coding	1.39747	0.830123	1.95224
ENSMUSG00000019738	Polr2i	protein_coding	20.8055	32.957	40.1524
ENSMUSG00000019763	Rmnd1	protein_coding	34.532	20.9535	38.5436
ENSMUSG00000019768	Esr1	protein_coding	7.94851	6.5341	3.368
ENSMUSG00000019773	Fbxo5	protein_coding	63.2033	39.7823	63.7216
ENSMUSG00000019774	Mtrf1l	protein_coding	41.3462	64.9945	58.7433
ENSMUSG00000019777	Hdac2	protein_coding	161.494	124.81	136.855
ENSMUSG00000019782	Rwdd1	protein_coding	157.086	146.641	144.521
ENSMUSG00000019790	Stxbp5	protein_coding	29.5751	29.3481	32.6587
ENSMUSG00000019791	Hint3	protein_coding	13.9867	9.7485	12.0241
ENSMUSG00000019792	Trmt11	protein_coding	23.8501	25.724	24.004
ENSMUSG00000019794	Katna1	protein_coding	49.5863	49.8579	61.0702
ENSMUSG00000019795	Pcmt1	protein_coding	29.1232	26.9538	23.8644
ENSMUSG00000019797	1700021F05Rik	protein_coding	11.5575	5.70883	11.2177
ENSMUSG00000019802	Sec63	protein_coding	83.3393	73.6604	83.6529
ENSMUSG00000019804	Snx3	protein_coding	206.139	296.823	208.836
ENSMUSG00000019806	Aig1	protein_coding	12.983	10.1499	13.9034
ENSMUSG00000019808	Adat2	protein_coding	35.1036	26.1347	24.7458
ENSMUSG00000019809	Pex3	protein_coding	19.2168	18.7457	14.7469
ENSMUSG00000019810	Fuca2	protein_coding	43.936	36.783	36.4064
ENSMUSG00000019813	Cep57l1	protein_coding	26.738	18.6693	19.0543
ENSMUSG00000019814	Ltv1	protein_coding	75.0717	125.074	136.904
ENSMUSG00000019818	Cd164	protein_coding	159.278	173.975	194.007
ENSMUSG00000019820	Utrn	protein_coding	426.031	409.401	417.245
ENSMUSG00000019822	Smpd2	protein_coding	14.2822	8.30142	14.1594
ENSMUSG00000019823	Mical1	protein_coding	82.3798	107.509	95.0366
ENSMUSG00000019826	Zbtb24	protein_coding	18.4833	24.4252	29.9659
ENSMUSG00000019832	Rab32	protein_coding	7.9206	18.9942	19.6709
ENSMUSG00000019837	Gtf3c6	protein_coding	91.7452	112.71	81.7164
ENSMUSG00000019838	Slc16a10	protein_coding	46.3129	40.5042	62.8487
ENSMUSG00000019841	Rev3l	protein_coding	73.4008	72.7304	88.9605
ENSMUSG00000019842	Traf3ip2	protein_coding	75.5109	67.6919	74.9943
ENSMUSG00000019843	Fyn	protein_coding	233.542	283.342	252.181
ENSMUSG00000019845	Tube1	protein_coding	5.58084	6.76024	10.2163
ENSMUSG00000019849	Prep	protein_coding	19.2047	23.6733	27.4759
ENSMUSG00000019850	Tnfaip3	protein_coding	202.258	78.6865	64.163
ENSMUSG00000019851	Perp	protein_coding	3.69091	16.0781	3.39964
ENSMUSG00000019854	Reps1	protein_coding	58.8241	82.7781	61.7811
ENSMUSG00000019856	Fam184a	protein_coding	6.99835	12.984	6.13171
ENSMUSG00000019857	Asf1a	protein_coding	21.077	57.9231	44.7514
ENSMUSG00000019861	Gopc	protein_coding	28.2716	38.4604	28.4629
ENSMUSG00000019863	Qrsl1	protein_coding	29.2095	16.4046	21.6866
ENSMUSG00000019864	Rtn4ip1	protein_coding	8.81429	18.4373	12.8234
ENSMUSG00000019866	Crybg1	protein_coding	46.9815	38.3602	37.893
ENSMUSG00000019868	Vta1	protein_coding	57.9884	69.3426	78.1982
ENSMUSG00000019872	Smpdl3a	protein_coding	106.163	129.876	79.0547
ENSMUSG00000019873	Reep3	protein_coding	30.0308	30.0017	24.1099
ENSMUSG00000019876	Pkib	protein_coding	1.39558	1.72708	0.562381
ENSMUSG00000019877	Serinc1	protein_coding	94.7298	115.312	79.1177
ENSMUSG00000019878	Hsf2	protein_coding	11.5181	15.4873	10.9611
ENSMUSG00000019883	Echdc1	protein_coding	34.1832	40.7096	32.2823
ENSMUSG00000019889	Ptprk	protein_coding	1.00391	4.70955	3.02063
ENSMUSG00000019897	Ccdc59	protein_coding	31.9698	31.6511	51.1731
ENSMUSG00000019907	Ppp1r12a	protein_coding	360.811	359.411	298.459
ENSMUSG00000019916	P4ha1	protein_coding	55.9151	52.5092	49.682
ENSMUSG00000019917	44084	protein_coding	1.98567	6.68396	2.27605
ENSMUSG00000019920	Lims1	protein_coding	99.8783	107.035	79.4041
ENSMUSG00000019923	Zwint	protein_coding	101.148	92.981	85.2086
ENSMUSG00000019927	Ube2d1	protein_coding	30.611	30.5856	26.7205
ENSMUSG00000019942	Cdk1	protein_coding	37.0267	26.6826	23.0439
ENSMUSG00000019943	Atp2b1	protein_coding	68.2416	72.5564	80.9199
ENSMUSG00000019944	Rhobtb1	protein_coding	6.43803	2.81791	6.11723
ENSMUSG00000019947	Arid5b	protein_coding	40.6682	58.505	38.1719
ENSMUSG00000019948	Actr6	protein_coding	52.6816	55.2909	56.8904
ENSMUSG00000019951	Uhrf1bp1l	protein_coding	77.0117	85.7992	114.638
ENSMUSG00000019952	Poc1b	protein_coding	15.5982	23.6383	18.2136
ENSMUSG00000019960	Dusp6	protein_coding	77.0614	56.8701	36.1609
ENSMUSG00000019961	Tmpo	protein_coding	153.899	132.899	124.62
ENSMUSG00000019969	Psen1	protein_coding	123.432	93.2888	109.218
ENSMUSG00000019970	Sgk1	protein_coding	22.0416	27.8488	17.9561
ENSMUSG00000019971	Cep290	protein_coding	19.8015	40.4538	31.1516
ENSMUSG00000019975	Ikbip	protein_coding	5.11176	6.44477	7.71274
ENSMUSG00000019977	Hbs1l	protein_coding	71.9709	89.1216	81.6065
ENSMUSG00000019978	Epb41l2	protein_coding	43.3231	35.4142	41.2036
ENSMUSG00000019979	Apaf1	protein_coding	48.3381	28.9395	36.5078
ENSMUSG00000019982	Myb	protein_coding	168.506	180.183	199.189
ENSMUSG00000019984	Med23	protein_coding	47.3708	53.6592	45.7149
ENSMUSG00000019986	Ahi1	protein_coding	16.959	33.4062	29.5985
ENSMUSG00000019987	Arg1	protein_coding	194.483	95.3118	44.0818
ENSMUSG00000019988	Nedd1	protein_coding	26.5423	40.0019	29.1441
ENSMUSG00000019990	Pde7b	protein_coding	3.59786	0.949865	3.9818
ENSMUSG00000019992	Mtfr2	protein_coding	14.4286	4.76157	8.16591
ENSMUSG00000019996	Map7	protein_coding	18.9375	21.6252	14.6633
ENSMUSG00000019998	Stx7	protein_coding	26.5766	24.5119	37.1887
ENSMUSG00000020003	Pex7	protein_coding	9.53313	17.8312	15.5494
ENSMUSG00000020007	Il20ra	protein_coding	53.1999	34.7493	79.9903
ENSMUSG00000020009	Ifngr1	protein_coding	368.024	355.085	362.223
ENSMUSG00000020014	Cfap54	protein_coding	1.511	1.97603	1.60106
ENSMUSG00000020015	Cdk17	protein_coding	169.895	186.094	142.176
ENSMUSG00000020018	Snrpf	protein_coding	278.528	495.088	498.84
ENSMUSG00000020021	Fgd6	protein_coding	4.80835	7.96288	7.08623
ENSMUSG00000020022	Ndufa12	protein_coding	41.6549	83.9081	54.9836
ENSMUSG00000020023	Tmcc3	protein_coding	0.6475	2.45022	1.54623
ENSMUSG00000020024	Cep83	protein_coding	49.7835	45.6555	44.0154
ENSMUSG00000020029	Nudt4	protein_coding	127.052	87.105	75.8017
ENSMUSG00000020034	Tcp11l2	protein_coding	46.5522	60.5814	60.3516
ENSMUSG00000020038	Cry1	protein_coding	75.1898	63.9453	83.4479
ENSMUSG00000020042	Btbd11	protein_coding	18.9783	9.99375	11.3765
ENSMUSG00000020048	Hsp90b1	protein_coding	809.963	788.291	901.875
ENSMUSG00000020056	Washc3	protein_coding	18.7196	21.2062	11.9965
ENSMUSG00000020063	Sirt1	protein_coding	25.2917	39.681	44.3153
ENSMUSG00000020064	Herc4	protein_coding	136.628	116.991	108.334
ENSMUSG00000020069	Hnrnph3	protein_coding	93.1736	123.403	88.1724
ENSMUSG00000020070	Rufy2	protein_coding	27.8635	23.8783	24.4993
ENSMUSG00000020072	Pbld2	protein_coding	3.73514	0.534141	3.21101
ENSMUSG00000020074	Ccar1	protein_coding	151.53	138.8	168.363
ENSMUSG00000020075	Ddx21	protein_coding	365.114	390.742	375.067
ENSMUSG00000020076	Ddx50	protein_coding	74.3807	67.3617	60.3619
ENSMUSG00000020077	Srgn	protein_coding	487.904	445.367	283.857
ENSMUSG00000020078	Vps26a	protein_coding	93.567	112.586	69.4547
ENSMUSG00000020079	Supv3l1	protein_coding	36.2261	41.3219	47.2357
ENSMUSG00000020085	Aifm2	protein_coding	7.61751	14.3413	11.5942
ENSMUSG00000020087	Tysnd1	protein_coding	36.2439	49.7453	51.8657
ENSMUSG00000020088	Sar1a	protein_coding	110.079	84.5696	78.9589
ENSMUSG00000020089	Ppa1	protein_coding	39.0131	48.3153	46.9542
ENSMUSG00000020091	Eif4ebp2	protein_coding	163.31	162.888	179.211
ENSMUSG00000020097	Sgpl1	protein_coding	25.5508	20.0378	20.6692
ENSMUSG00000020100	Slc29a3	protein_coding	20.8176	10.4098	15.3561
ENSMUSG00000020101	Vsir	protein_coding	84.3671	93.3215	87.3519
ENSMUSG00000020102	Slc16a7	protein_coding	1.21711	0.998406	3.96107
ENSMUSG00000020105	Lrig3	protein_coding	1.29472	3.90646	1.80206
ENSMUSG00000020107	Anapc16	protein_coding	32.5189	40.8424	39.0838
ENSMUSG00000020108	Ddit4	protein_coding	92.3675	119.374	135.621
ENSMUSG00000020109	Dnajb12	protein_coding	51.1716	70.7748	64.8705
ENSMUSG00000020111	Micu1	protein_coding	18.0568	13.6835	10.5403
ENSMUSG00000020114	Cand1	protein_coding	72.171	75.9385	76.8137
ENSMUSG00000020115	Tbk1	protein_coding	99.6333	117.69	121.86
ENSMUSG00000020116	Pno1	protein_coding	86.3193	62.6697	111.053
ENSMUSG00000020120	Plek	protein_coding	105.31	96.855	98.9152
ENSMUSG00000020124	Usp15	protein_coding	65.9744	52.683	60.4614
ENSMUSG00000020128	Vps54	protein_coding	105.731	133.803	91.6603
ENSMUSG00000020130	Tbc1d15	protein_coding	68.8413	44.9584	77.6625
ENSMUSG00000020131	Pcsk4	protein_coding	5.39323	5.37391	11.0676
ENSMUSG00000020132	Rab21	protein_coding	115.629	91.3384	94.2316
ENSMUSG00000020133	2310011J03Rik	protein_coding	22.7818	27.9307	31.658
ENSMUSG00000020134	Peli1	protein_coding	177.835	184.296	128.61
ENSMUSG00000020137	Thap2	protein_coding	32.9333	23.0653	16.4663
ENSMUSG00000020143	Dock2	protein_coding	522.051	493.176	504.15
ENSMUSG00000020149	Rab1a	protein_coding	78.2968	96.7746	114.765
ENSMUSG00000020150	Gamt	protein_coding	3.92023	0.56453	0.612751
ENSMUSG00000020152	Actr2	protein_coding	414.395	449.35	393.269
ENSMUSG00000020153	Ndufs7	protein_coding	64.4022	119.81	96.5672
ENSMUSG00000020155	Kcnmb1	protein_coding	1.90327	4.47367	2.21678
ENSMUSG00000020156	Pwwp3a	protein_coding	35.7616	39.1816	43.1689
ENSMUSG00000020160	Meis1	protein_coding	27.1186	25.2712	25.2036
ENSMUSG00000020163	Uqcr11	protein_coding	143.708	178.043	145.511
ENSMUSG00000020166	Cnot2	protein_coding	170.067	174.096	164.22
ENSMUSG00000020167	Tcf3	protein_coding	183.729	184.268	207.073
ENSMUSG00000020170	Frs2	protein_coding	32.5939	33.8999	24.5557
ENSMUSG00000020171	Yeats4	protein_coding	208.03	205.956	181.965
ENSMUSG00000020175	Rab36	protein_coding	7.16252	7.32199	6.01427
ENSMUSG00000020178	Adora2a	protein_coding	54.1173	43.6609	32.9421
ENSMUSG00000020180	Snrpd3	protein_coding	39.471	44.1695	48.2418
ENSMUSG00000020182	Ddc	protein_coding	8.19052	10.4159	4.9586
ENSMUSG00000020184	Mdm2	protein_coding	145.317	108.226	103.312
ENSMUSG00000020185	E2f7	protein_coding	3.48449	4.79571	3.29018
ENSMUSG00000020189	Osbpl8	protein_coding	104.425	124.952	105.21
ENSMUSG00000020190	Mknk2	protein_coding	289.308	212.592	209.268
ENSMUSG00000020191	Spata48	protein_coding	4.41259	3.71331	0.948353
ENSMUSG00000020193	Zpbp	protein_coding	17.0813	3.64605	10.6228
ENSMUSG00000020196	Cabin1	protein_coding	90.8026	101.503	99.6516
ENSMUSG00000020198	Ap3d1	protein_coding	122.795	95.0161	117.872
ENSMUSG00000020205	Phlda1	protein_coding	18.9044	0.739393	6.21977
ENSMUSG00000020211	Sf3a2	protein_coding	110.939	69.9252	133.987
ENSMUSG00000020212	Mdm1	protein_coding	20.6298	19.6071	11.2859
ENSMUSG00000020219	Timm13	protein_coding	59.6823	60.0535	69.3781
ENSMUSG00000020220	Vps13d	protein_coding	76.2652	73.6003	77.101
ENSMUSG00000020224	Llph	protein_coding	166.212	134.57	158.084
ENSMUSG00000020225	Tmbim4	protein_coding	23.9265	40.7433	29.9966
ENSMUSG00000020227	Irak3	protein_coding	19.4592	31.7113	45.6126
ENSMUSG00000020228	Helb	protein_coding	53.8137	43.0284	66.127
ENSMUSG00000020230	Prmt2	protein_coding	10.5785	12.8992	13.0851
ENSMUSG00000020231	Dip2a	protein_coding	12.7793	8.83154	10.8784
ENSMUSG00000020232	Hmg20b	protein_coding	39.0581	55.0098	57.0394
ENSMUSG00000020234	4930404N11Rik	protein_coding	4.4085	1.16388	7.83244
ENSMUSG00000020235	Fzr1	protein_coding	64.6713	44.2283	59.5396
ENSMUSG00000020238	Ncln	protein_coding	100.25	78.4009	92.184
ENSMUSG00000020246	Hcfc2	protein_coding	19.609	35.2973	32.1824
ENSMUSG00000020248	Nfyb	protein_coding	67.5259	63.0527	59.971
ENSMUSG00000020250	Txnrd1	protein_coding	175.026	98.0725	132.859
ENSMUSG00000020253	Ppm1m	protein_coding	44.8155	47.5272	48.8116
ENSMUSG00000020255	D10Wsu102e	protein_coding	3.52816	3.27816	3.23691
ENSMUSG00000020257	Wdr82	protein_coding	75.4763	90.6328	108.526
ENSMUSG00000020258	Glyctk	protein_coding	4.25908	7.90315	3.24299
ENSMUSG00000020260	Pofut2	protein_coding	17.768	10.658	13.7024
ENSMUSG00000020261	Slc36a1	protein_coding	20.764	17.4599	25.3208
ENSMUSG00000020262	Adarb1	protein_coding	3.0132	0.506234	0.981207
ENSMUSG00000020263	Appl2	protein_coding	62.0241	102.942	72.0612
ENSMUSG00000020265	Sumo3	protein_coding	72.834	84.859	62.5534
ENSMUSG00000020267	Hint1	protein_coding	426.685	428.624	395.731
ENSMUSG00000020268	Lyrm7	protein_coding	2.75143	7.10257	1.22647
ENSMUSG00000020271	Fbxw11	protein_coding	74.3325	67.5393	97.3356
ENSMUSG00000020272	Stk10	protein_coding	340.103	338.048	271.909
ENSMUSG00000020273	Papolg	protein_coding	49.6718	85.2147	48.3416
ENSMUSG00000020275	Rel	protein_coding	56.0387	69.2784	41.8348
ENSMUSG00000020277	Pfkl	protein_coding	50.8066	41.3391	40.4959
ENSMUSG00000020279	Il9r	protein_coding	6.86574	7.90958	8.22749
ENSMUSG00000020280	Pus10	protein_coding	58.1846	90.9422	45.417
ENSMUSG00000020283	Pex13	protein_coding	26.4845	25.9791	18.2431
ENSMUSG00000020284	Cfap410	protein_coding	5.43584	8.73364	6.74258
ENSMUSG00000020287	Mpg	protein_coding	20.8481	26.5064	17.5689
ENSMUSG00000020288	Ahsa2	protein_coding	69.2669	51.3086	78.0947
ENSMUSG00000020289	Nprl3	protein_coding	14.3403	15.4488	12.8539
ENSMUSG00000020290	Xpo1	protein_coding	199.727	150.526	172.872
ENSMUSG00000020297	Nsg2	protein_coding	99.5317	54.6134	73.8586
ENSMUSG00000020300	Cpeb4	protein_coding	37.4915	20.2227	26.3263
ENSMUSG00000020305	Asb3	protein_coding	22.085	22.5434	23.7325
ENSMUSG00000020307	Cdc34	protein_coding	59.5805	102.287	55.1601
ENSMUSG00000020308	Tpgs1	protein_coding	0.36706	11.0474	18.6177
ENSMUSG00000020309	Chac2	protein_coding	2.34807	0.929864	11.7751
ENSMUSG00000020311	Erlec1	protein_coding	50.3569	93.3957	62.2897
ENSMUSG00000020315	Sptbn1	protein_coding	351.601	338.851	294.499
ENSMUSG00000020319	Wdpcp	protein_coding	7.89186	2.61012	8.05189
ENSMUSG00000020321	Mdh1	protein_coding	123.725	140.865	134.783
ENSMUSG00000020326	Ccng1	protein_coding	115.32	158.881	155.951
ENSMUSG00000020328	Nudcd2	protein_coding	120.512	94.4562	150.771
ENSMUSG00000020329	Polrmt	protein_coding	33.1729	31.2327	43.438
ENSMUSG00000020330	Hmmr	protein_coding	60.1699	30.4698	33.8057
ENSMUSG00000020340	Cyfip2	protein_coding	271.256	290.415	277.104
ENSMUSG00000020346	Mgat1	protein_coding	48.2761	45.2113	36.5478
ENSMUSG00000020349	Ppp2ca	protein_coding	147.778	128.399	133.194
ENSMUSG00000020358	Hnrnpab	protein_coding	899.38	856.204	889.107
ENSMUSG00000020359	Phykpl	protein_coding	10.2404	25.9792	18.7472
ENSMUSG00000020361	Hspa4	protein_coding	282.072	275.242	327.883
ENSMUSG00000020362	Cnot6	protein_coding	100.977	123.14	114.718
ENSMUSG00000020366	Mapk9	protein_coding	47.9421	62.3042	49.0403
ENSMUSG00000020368	Canx	protein_coding	541.156	510.943	480.963
ENSMUSG00000020372	Rack1	protein_coding	728.587	764.069	798.274
ENSMUSG00000020375	Rufy1	protein_coding	69.8198	41.2899	66.425
ENSMUSG00000020376	Rnf130	protein_coding	38.0667	42.972	47.8786
ENSMUSG00000020380	Rad50	protein_coding	145.912	98.58	156.056
ENSMUSG00000020381	Mrnip	protein_coding	9.59074	5.79702	14.7541
ENSMUSG00000020385	Clk4	protein_coding	145.433	138.758	120.885
ENSMUSG00000020386	Sar1b	protein_coding	102.924	143.875	79.3159
ENSMUSG00000020387	Jade2	protein_coding	62.1751	50.5321	65.0453
ENSMUSG00000020389	Cdkl3	protein_coding	2.20825	9.04912	5.86024
ENSMUSG00000020390	Ube2b	protein_coding	146.204	166.986	180.417
ENSMUSG00000020392	Cdkn2aipnl	protein_coding	149.287	134.059	109.359
ENSMUSG00000020393	Kremen1	protein_coding	19.5931	15.2543	10.7135
ENSMUSG00000020395	Itk	protein_coding	214.248	179.13	239.299
ENSMUSG00000020396	Nefh	protein_coding	33.887	40.208	36.2211
ENSMUSG00000020397	Med7	protein_coding	34.057	21.5792	26.3502
ENSMUSG00000020400	Tnip1	protein_coding	162.427	188.42	134.635
ENSMUSG00000020401	Fam71b	protein_coding	37.7759	50.0292	27.1513
ENSMUSG00000020402	Vdac1	protein_coding	170.296	160.858	149.777
ENSMUSG00000020409	Slu7	protein_coding	133.42	144.116	187.777
ENSMUSG00000020412	Ascc2	protein_coding	56.3966	86.7895	78.1609
ENSMUSG00000020413	Hus1	protein_coding	5.74458	17.5675	15.5014
ENSMUSG00000020415	Pttg1	protein_coding	32.421	40.3515	16.1478
ENSMUSG00000020419	Hormad2	protein_coding	1.12938	7.15594	0.48545
ENSMUSG00000020420	Zfp607a	protein_coding	45.6229	39.2662	38.9797
ENSMUSG00000020422	Tns3	protein_coding	59.884	37.2562	42.5946
ENSMUSG00000020423	Btg2	protein_coding	349.52	144.432	231.284
ENSMUSG00000020424	Castor1	protein_coding	1.3078	5.17904	30.0746
ENSMUSG00000020430	Pes1	protein_coding	103.468	98.4606	133.863
ENSMUSG00000020432	Tcn2	protein_coding	32.6067	34.4337	51.3907
ENSMUSG00000020437	Myo1g	protein_coding	184.041	194.158	184.797
ENSMUSG00000020439	Smtn	protein_coding	4.58222	3.44312	3.93924
ENSMUSG00000020440	Arf5	protein_coding	88.5133	107.081	75.397
ENSMUSG00000020441	2310033P09Rik	protein_coding	122.948	90.3995	79.5299
ENSMUSG00000020444	Guk1	protein_coding	37.8602	53.531	41.9503
ENSMUSG00000020448	Rnf185	protein_coding	18.063	35.3451	31.8179
ENSMUSG00000020451	Limk2	protein_coding	61.1037	62.2513	51.4291
ENSMUSG00000020453	Patz1	protein_coding	71.3877	79.2537	90.1074
ENSMUSG00000020454	Eif4enif1	protein_coding	82.0805	128.356	76.4662
ENSMUSG00000020455	Trim11	protein_coding	62.6742	82.3151	51.7789
ENSMUSG00000020456	Ogdh	protein_coding	155.819	155.685	165.254
ENSMUSG00000020457	Drg1	protein_coding	130.811	112.264	138.582
ENSMUSG00000020458	Rtn4	protein_coding	80.3103	94.4495	85.9374
ENSMUSG00000020459	Mtif2	protein_coding	86.4794	101.582	92.8733
ENSMUSG00000020460	Rps27a	protein_coding	678.563	697.215	751.992
ENSMUSG00000020462	Cfap36	protein_coding	81.0187	93.5795	70.1337
ENSMUSG00000020463	Ppp4r3b	protein_coding	171.991	180.459	196.729
ENSMUSG00000020464	Pnpt1	protein_coding	88.8435	78.9446	91.5011
ENSMUSG00000020471	Pold2	protein_coding	42.0706	56.1082	56.4675
ENSMUSG00000020472	Zkscan17	protein_coding	39.5366	54.1018	42.954
ENSMUSG00000020473	Aebp1	protein_coding	6.21398	6.3278	3.70671
ENSMUSG00000020474	Polm	protein_coding	41.0795	35.8787	39.669
ENSMUSG00000020475	Pgam2	protein_coding	16.5413	56.2863	38.4472
ENSMUSG00000020476	Dbnl	protein_coding	472.721	508.533	500.866
ENSMUSG00000020477	Mrps24	protein_coding	107.417	103.844	115.279
ENSMUSG00000020482	Ccdc117	protein_coding	157.652	90.1728	98.9248
ENSMUSG00000020483	Dynll2	protein_coding	81.2556	111.581	81.4959
ENSMUSG00000020484	Xbp1	protein_coding	89.0443	47.1841	72.3269
ENSMUSG00000020485	Supt4a	protein_coding	206.23	170.046	123.987
ENSMUSG00000020486	44078	protein_coding	3.41058	1.35063	3.58356
ENSMUSG00000020491	2810021J22Rik	protein_coding	21.2896	9.70207	16.7119
ENSMUSG00000020492	Ska2	protein_coding	28.4676	19.9311	46.377
ENSMUSG00000020493	Prr11	protein_coding	23.2817	24.9415	17.0067
ENSMUSG00000020495	Smg8	protein_coding	16.7915	44.8375	22.5465
ENSMUSG00000020496	Rnf187	protein_coding	238.694	193.234	251.053
ENSMUSG00000020513	Tubd1	protein_coding	31.5732	47.6507	37.4015
ENSMUSG00000020514	Mrpl22	protein_coding	32.5243	112.596	59.7542
ENSMUSG00000020515	Cnot8	protein_coding	136.561	137.26	120
ENSMUSG00000020516	Rps6kb1	protein_coding	79.9448	61.1527	56.4633
ENSMUSG00000020519	Sap30l	protein_coding	92.998	113.672	65.3424
ENSMUSG00000020520	Galnt10	protein_coding	56.25	42.6381	45.0194
ENSMUSG00000020521	Rnft1	protein_coding	29.6623	34.3761	24.2813
ENSMUSG00000020522	Mfap3	protein_coding	37.7026	30.4235	38.2082
ENSMUSG00000020523	Fam114a2	protein_coding	171.54	153.758	120.277
ENSMUSG00000020525	Ppm1d	protein_coding	56.7654	38.0229	23.424
ENSMUSG00000020526	Znhit3	protein_coding	5.54131	14.1206	26.3041
ENSMUSG00000020527	Myo19	protein_coding	11.3588	11.2885	12.626
ENSMUSG00000020528	Prpsap2	protein_coding	55.8684	48.404	81.1755
ENSMUSG00000020530	Ggnbp2	protein_coding	184.026	177.663	173.181
ENSMUSG00000020532	Acaca	protein_coding	36.2741	29.9474	35.848
ENSMUSG00000020534	Shmt1	protein_coding	24.5183	24.3526	28.2557
ENSMUSG00000020536	Llgl1	protein_coding	24.2385	20.3711	17.0156
ENSMUSG00000020537	Drg2	protein_coding	32.7795	28.9635	42.6769
ENSMUSG00000020538	Srebf1	protein_coding	74.0781	40.8025	62.3484
ENSMUSG00000020544	Cox11	protein_coding	24.9534	10.3115	14.6122
ENSMUSG00000020546	Stxbp4	protein_coding	9.0017	6.7507	7.36472
ENSMUSG00000020547	Bzw2	protein_coding	101.678	95.0206	134.522
ENSMUSG00000020549	Elac2	protein_coding	62.7187	76.1523	75.6631
ENSMUSG00000020553	Pctp	protein_coding	17.954	26.6438	26.6451
ENSMUSG00000020561	Twistnb	protein_coding	73.5384	57.8092	79.8031
ENSMUSG00000020564	Atxn7l1	protein_coding	27.8588	38.0456	50.1004
ENSMUSG00000020570	Sypl	protein_coding	17.637	45.1305	39.4428
ENSMUSG00000020571	Pdia6	protein_coding	124.36	121.461	141.168
ENSMUSG00000020572	Nampt	protein_coding	63.64	36.8557	47.9697
ENSMUSG00000020573	Pik3cg	protein_coding	67.7934	68.5928	75.2921
ENSMUSG00000020576	Nbas	protein_coding	37.1564	27.0299	43.7059
ENSMUSG00000020577	Tspan13	protein_coding	125.014	140.861	101.75
ENSMUSG00000020580	Rock2	protein_coding	63.9154	70.3612	55.2968
ENSMUSG00000020585	Laptm4a	protein_coding	80.9806	154.944	143.559
ENSMUSG00000020589	Fam49a	protein_coding	35.5853	23.1041	14.8921
ENSMUSG00000020590	Snx13	protein_coding	46.0579	58.0866	38.6951
ENSMUSG00000020592	Sdc1	protein_coding	35.9382	5.56438	19.7451
ENSMUSG00000020593	Lpin1	protein_coding	34.1006	38.8299	26.8652
ENSMUSG00000020594	Pum2	protein_coding	295.516	245.172	286.102
ENSMUSG00000020599	Rgs9	protein_coding	0.885885	4.0185	1.24622
ENSMUSG00000020601	Trib2	protein_coding	52.3522	52.747	36.3314
ENSMUSG00000020604	Arsg	protein_coding	4.34778	9.80889	1.01937
ENSMUSG00000020605	Hs1bp3	protein_coding	16.6172	8.00527	12.3709
ENSMUSG00000020607	Lratd1	protein_coding	0.716739	4.63601	4.62124
ENSMUSG00000020608	Smc6	protein_coding	106.9	105.337	97.1723
ENSMUSG00000020610	Amz2	protein_coding	29.6435	18.3015	18.0445
ENSMUSG00000020611	Gna13	protein_coding	133.604	160.98	130.083
ENSMUSG00000020612	Prkar1a	protein_coding	506.401	468.149	453.771
ENSMUSG00000020614	Fam20a	protein_coding	8.92157	7.51474	8.52186
ENSMUSG00000020617	1700012B07Rik	protein_coding	6.3825	1.31058	0.812874
ENSMUSG00000020621	Rdh14	protein_coding	38.2487	53.9782	53.5073
ENSMUSG00000020623	Map2k6	protein_coding	42.4366	35.9778	27.8752
ENSMUSG00000020628	Trappc12	protein_coding	31.4832	33.3964	28.4341
ENSMUSG00000020629	Adi1	protein_coding	41.3387	63.3213	55.1249
ENSMUSG00000020630	Rnaseh1	protein_coding	48.9545	24.7454	45.6777
ENSMUSG00000020634	Ubxn2a	protein_coding	71.2619	79.4946	95.4625
ENSMUSG00000020638	Cmpk2	protein_coding	32.1405	10.8678	21.4668
ENSMUSG00000020640	Itsn2	protein_coding	162.924	146.059	132.667
ENSMUSG00000020641	Rsad2	protein_coding	26.1168	7.61588	14.7979
ENSMUSG00000020642	Rnf144a	protein_coding	66.606	46.5941	46.1091
ENSMUSG00000020644	Id2	protein_coding	724.646	1002.68	1137.86
ENSMUSG00000020647	Ncoa1	protein_coding	29.5834	39.3523	36.5233
ENSMUSG00000020648	Dus4l	protein_coding	9.59722	25.4744	19.3999
ENSMUSG00000020649	Rrm2	protein_coding	68.7149	44.8629	85.815
ENSMUSG00000020650	Bcap29	protein_coding	34.5791	30.3948	22.1495
ENSMUSG00000020652	Cenpo	protein_coding	20.7605	25.3657	13.7053
ENSMUSG00000020653	Klf11	protein_coding	15.8892	6.9497	8.66464
ENSMUSG00000020654	Adcy3	protein_coding	29.3315	31.9756	37.3276
ENSMUSG00000020656	Grhl1	protein_coding	0.464541	0.809441	3.35459
ENSMUSG00000020657	Dnajc27	protein_coding	20.1276	22.9911	17.2163
ENSMUSG00000020658	Efr3b	protein_coding	0.892231	0.745928	1.06532
ENSMUSG00000020659	Cbll1	protein_coding	36.8594	18.9198	37.2076
ENSMUSG00000020660	Pomc	protein_coding	4.68545	2.16474	2.34966
ENSMUSG00000020661	Dnmt3a	protein_coding	69.0199	67.9644	66.4859
ENSMUSG00000020664	Dld	protein_coding	93.3384	93.0718	66.9075
ENSMUSG00000020668	Kif3c	protein_coding	6.74021	19.9227	12.903
ENSMUSG00000020671	Rab10	protein_coding	192.121	269.058	233.104
ENSMUSG00000020677	Ddx52	protein_coding	87.8806	99.6958	69.9725
ENSMUSG00000020680	Taf15	protein_coding	270.796	247.291	204.607
ENSMUSG00000020687	Cdc27	protein_coding	87.1425	85.0017	88.7929
ENSMUSG00000020689	Itgb3	protein_coding	139.36	128.749	212.694
ENSMUSG00000020691	Mettl2	protein_coding	51.9312	18.4669	35.4029
ENSMUSG00000020692	Nle1	protein_coding	29.9252	21.3062	17.1051
ENSMUSG00000020694	Tlk2	protein_coding	95.0929	86.6395	81.0942
ENSMUSG00000020696	Rffl	protein_coding	9.47204	5.36847	25.624
ENSMUSG00000020697	Lig3	protein_coding	30.9449	41.5201	42.3335
ENSMUSG00000020700	Map3k3	protein_coding	108.923	96.0467	97.9826
ENSMUSG00000020705	Ddx42	protein_coding	240.634	243.706	270.278
ENSMUSG00000020706	Ftsj3	protein_coding	150.442	137.485	149.025
ENSMUSG00000020707	Rnf135	protein_coding	36.5524	55.0438	47.7551
ENSMUSG00000020708	Psmc5	protein_coding	136.223	151.165	144.401
ENSMUSG00000020715	Ern1	protein_coding	55.7247	55.3561	48.1218
ENSMUSG00000020716	Nf1	protein_coding	28.0199	31.1415	19.9571
ENSMUSG00000020717	Pecam1	protein_coding	164.268	146.583	164.389
ENSMUSG00000020718	Polg2	protein_coding	38.8681	29.1938	18.6875
ENSMUSG00000020719	Ddx5	protein_coding	1844.59	1383.46	1447.49
ENSMUSG00000020720	Psmd12	protein_coding	121.03	114.015	106.552
ENSMUSG00000020721	Helz	protein_coding	80.747	83.1085	72.6954
ENSMUSG00000020728	Cep112	protein_coding	2.58351	29.2409	1.28961
ENSMUSG00000020732	Rab37	protein_coding	50.1102	64.9239	39.7585
ENSMUSG00000020733	Slc9a3r1	protein_coding	365.446	357.409	298.768
ENSMUSG00000020736	Nt5c	protein_coding	268.595	414.384	271.265
ENSMUSG00000020737	Jpt1	protein_coding	236.674	238.504	180.339
ENSMUSG00000020738	Sumo2	protein_coding	194.064	208.587	219.152
ENSMUSG00000020739	Nup85	protein_coding	94.5621	106.684	101.812
ENSMUSG00000020740	Gga3	protein_coding	70.209	68.7258	71.9398
ENSMUSG00000020741	Cluh	protein_coding	81.0473	84.6901	90.7675
ENSMUSG00000020743	Mif4gd	protein_coding	59.1428	90.2377	139.325
ENSMUSG00000020744	Slc25a19	protein_coding	44.3549	27.2334	35.3837
ENSMUSG00000020745	Pafah1b1	protein_coding	108.059	98.5081	121.386
ENSMUSG00000020747	Tmem94	protein_coding	55.2867	44.1327	55.2261
ENSMUSG00000020752	Recql5	protein_coding	22.8359	16.9197	21.1514
ENSMUSG00000020755	Sap30bp	protein_coding	96.1787	82.8811	62.5191
ENSMUSG00000020766	Galk1	protein_coding	66.2489	66.9654	69.8537
ENSMUSG00000020770	Unk	protein_coding	46.6149	68.6971	76.7582
ENSMUSG00000020773	Trim47	protein_coding	4.51585	4.99242	5.58063
ENSMUSG00000020775	Mrpl38	protein_coding	37.3351	36.9229	52.7418
ENSMUSG00000020776	Fbf1	protein_coding	27.4207	37.1254	43.8354
ENSMUSG00000020777	Acox1	protein_coding	43.6444	33.605	46.8348
ENSMUSG00000020778	Ten1	protein_coding	11.13	18.5268	15.4064
ENSMUSG00000020780	Srp68	protein_coding	111.686	170.661	137.797
ENSMUSG00000020781	Tsen54	protein_coding	38.7325	34.6568	43.0167
ENSMUSG00000020782	Llgl2	protein_coding	43.0265	38.5377	28.2212
ENSMUSG00000020783	Ncbp3	protein_coding	29.8801	43.3833	39.7242
ENSMUSG00000020785	Camkk1	protein_coding	5.38362	7.87192	16.8513
ENSMUSG00000020787	P2rx1	protein_coding	13.135	16.9247	22.4153
ENSMUSG00000020788	Atp2a3	protein_coding	432.861	420.557	419.201
ENSMUSG00000020790	Ankfy1	protein_coding	72.4335	56.2541	57.2724
ENSMUSG00000020792	Exoc7	protein_coding	48.7279	91.3742	55.82
ENSMUSG00000020794	Ube2g1	protein_coding	50.1245	67.4719	41.4484
ENSMUSG00000020798	Spns3	protein_coding	35.0367	36.0379	49.3169
ENSMUSG00000020801	Med31	protein_coding	26.4746	6.36124	12.2749
ENSMUSG00000020802	Ube2o	protein_coding	20.9234	28.9044	32.461
ENSMUSG00000020803	Txndc17	protein_coding	41.978	64.3402	71.5068
ENSMUSG00000020806	Rhbdf2	protein_coding	7.29197	5.15937	6.18517
ENSMUSG00000020807	4933427D14Rik	protein_coding	19.0004	24.6832	19.3591
ENSMUSG00000020808	Pimreg	protein_coding	49.2439	21.1128	4.7232
ENSMUSG00000020817	Rabep1	protein_coding	118.164	105.221	121.617
ENSMUSG00000020818	Mfsd11	protein_coding	6.21819	8.69212	4.88923
ENSMUSG00000020821	Kif1c	protein_coding	50.5	51.649	54.6928
ENSMUSG00000020823	Sec14l1	protein_coding	25.6736	17.6532	28.1128
ENSMUSG00000020827	Mink1	protein_coding	145.724	129.261	152.829
ENSMUSG00000020828	Pld2	protein_coding	7.40814	11.9304	7.35929
ENSMUSG00000020831	0610010K14Rik	protein_coding	20.3568	16.4455	17.5003
ENSMUSG00000020832	Eral1	protein_coding	15.4295	17.6119	23.9929
ENSMUSG00000020834	Dhrs13	protein_coding	18.0522	12.0184	16.1938
ENSMUSG00000020840	Blmh	protein_coding	49.0945	49.5391	30.7154
ENSMUSG00000020841	Cpd	protein_coding	25.0145	22.5026	40.1946
ENSMUSG00000020843	Timm22	protein_coding	32.4971	17.6712	24.1843
ENSMUSG00000020844	Nxn	protein_coding	46.8702	49.2028	44.3909
ENSMUSG00000020846	Rflnb	protein_coding	18.0234	13.9268	10.8334
ENSMUSG00000020847	Rph3al	protein_coding	11.7388	7.37382	15.3114
ENSMUSG00000020849	Ywhae	protein_coding	812.208	807.721	778.346
ENSMUSG00000020850	Prpf8	protein_coding	312.73	236.655	239.852
ENSMUSG00000020857	Nme2	protein_coding	112.816	114.4	107.266
ENSMUSG00000020859	Spag9	protein_coding	107.8	99.4159	91.2125
ENSMUSG00000020863	Luc7l3	protein_coding	310.907	285.504	304.42
ENSMUSG00000020864	Ankrd40	protein_coding	58.0533	39.5617	62.176
ENSMUSG00000020865	Abcc3	protein_coding	3.97389	1.50218	3.18334
ENSMUSG00000020866	Cacna1g	protein_coding	1.72606	1.80937	1.26564
ENSMUSG00000020868	Xylt2	protein_coding	87.5589	62.7929	61.9302
ENSMUSG00000020869	Lrrc59	protein_coding	139.833	106.241	134.32
ENSMUSG00000020873	Slc35b1	protein_coding	56.9484	27.5027	46.1711
ENSMUSG00000020876	Snx11	protein_coding	18.2403	41.6066	19.1305
ENSMUSG00000020877	Scrn2	protein_coding	22.593	33.0049	24.1705
ENSMUSG00000020882	Cacnb1	protein_coding	3.2952	10.0795	5.56793
ENSMUSG00000020883	Fbxl20	protein_coding	48.737	50.2839	45.7719
ENSMUSG00000020886	Dlg4	protein_coding	20.0783	29.009	27.2836
ENSMUSG00000020888	Dvl2	protein_coding	26.5562	31.5821	34.5608
ENSMUSG00000020889	Nr1d1	protein_coding	17.5609	7.94782	31.1999
ENSMUSG00000020893	Per1	protein_coding	97.3307	38.7251	58.3747
ENSMUSG00000020894	Vamp2	protein_coding	79.9828	56.9278	70.1532
ENSMUSG00000020897	Aurkb	protein_coding	37.2077	26.8407	21.4746
ENSMUSG00000020898	Ctc1	protein_coding	22.9409	29.4434	34.6271
ENSMUSG00000020899	Pfas	protein_coding	60.6216	55.4894	58.8072
ENSMUSG00000020901	Pik3r5	protein_coding	97.2676	101.494	120.685
ENSMUSG00000020903	Stx8	protein_coding	27.4002	13.0781	18.5343
ENSMUSG00000020910	Adprm	protein_coding	18.4815	33.6051	22.3777
ENSMUSG00000020914	Top2a	protein_coding	257.776	180.641	178.712
ENSMUSG00000020917	Acly	protein_coding	165.821	168.395	158.852
ENSMUSG00000020918	Kat2a	protein_coding	90.7977	117.358	101.703
ENSMUSG00000020919	Stat5b	protein_coding	146.423	157.326	144.527
ENSMUSG00000020921	Tmem101	protein_coding	6.62053	5.84865	10.7263
ENSMUSG00000020922	Lsm12	protein_coding	78.5505	113.589	79.5702
ENSMUSG00000020923	Ubtf	protein_coding	228.955	249.021	224.377
ENSMUSG00000020925	Ccdc43	protein_coding	34.9651	39.4049	46.0813
ENSMUSG00000020926	Adam11	protein_coding	50.3816	61.8324	60.5587
ENSMUSG00000020929	Eftud2	protein_coding	79.5069	83.9942	92.908
ENSMUSG00000020935	Dcakd	protein_coding	26.7779	48.796	30.8092
ENSMUSG00000020936	Nmt1	protein_coding	90.8814	76.5299	87.0351
ENSMUSG00000020941	Map3k14	protein_coding	39.5196	56.3782	42.3832
ENSMUSG00000020946	Gosr2	protein_coding	75.239	92.725	71.1156
ENSMUSG00000020948	Klhl28	protein_coding	19.5721	19.8263	23.3487
ENSMUSG00000020949	Fkbp3	protein_coding	54.2222	53.9542	49.3755
ENSMUSG00000020952	Scfd1	protein_coding	33.0385	24.9286	21.6128
ENSMUSG00000020954	Strn3	protein_coding	114.678	103.351	93.1277
ENSMUSG00000020955	Ap4s1	protein_coding	79.2069	50.904	58.7541
ENSMUSG00000020956	Dtd2	protein_coding	22.1876	16.5239	16.6543
ENSMUSG00000020961	Ston2	protein_coding	2.14976	1.24425	1.4927
ENSMUSG00000020962	Gtf2a1	protein_coding	63.7811	61.5859	69.7175
ENSMUSG00000020964	Sel1l	protein_coding	88.6071	66.034	77.725
ENSMUSG00000020973	Dnaaf2	protein_coding	14.8511	11.4618	15.5077
ENSMUSG00000020974	Pole2	protein_coding	17.6839	19.5236	16.6613
ENSMUSG00000020978	Klhdc2	protein_coding	76.5588	120.598	108.934
ENSMUSG00000020982	Nemf	protein_coding	75.2	80.2315	97.5693
ENSMUSG00000020986	Sec23a	protein_coding	32.0042	20.2953	26.8735
ENSMUSG00000020988	L2hgdh	protein_coding	22.6426	19.9915	20.8694
ENSMUSG00000020993	Trappc6b	protein_coding	103.392	92.3355	67.0285
ENSMUSG00000020994	Pnn	protein_coding	335.458	301.993	362.171
ENSMUSG00000021000	Mia2	protein_coding	72.7124	78.5878	86.1667
ENSMUSG00000021003	Galc	protein_coding	9.96103	7.45108	9.66343
ENSMUSG00000021007	Spata7	protein_coding	0.612156	2.70703	2.28045
ENSMUSG00000021009	Ptpn21	protein_coding	11.0783	9.65169	10.3641
ENSMUSG00000021012	Zc3h14	protein_coding	112.726	90.4178	99.2906
ENSMUSG00000021013	Ttc8	protein_coding	4.76247	11.6393	4.79605
ENSMUSG00000021018	Polr2h	protein_coding	56.6115	35.1138	24.627
ENSMUSG00000021022	Ppp2r3c	protein_coding	20.5309	24.4988	23.7912
ENSMUSG00000021023	Prorp	protein_coding	18.2174	19.9584	33.4985
ENSMUSG00000021024	Psma6	protein_coding	182.243	191.904	161.69
ENSMUSG00000021025	Nfkbia	protein_coding	672.201	273.162	276.161
ENSMUSG00000021027	Ralgapa1	protein_coding	103.467	108.674	104.072
ENSMUSG00000021028	Mbip	protein_coding	31.0598	49.6826	52.6176
ENSMUSG00000021033	Gstz1	protein_coding	13.2498	16.3421	15.2164
ENSMUSG00000021036	Sptlc2	protein_coding	35.1323	53.5418	40.2882
ENSMUSG00000021037	Ahsa1	protein_coding	80.8905	76.4058	107.039
ENSMUSG00000021038	Vipas39	protein_coding	50.7684	48.7077	32.9583
ENSMUSG00000021039	Snw1	protein_coding	80.3262	98.0916	83.9672
ENSMUSG00000021040	Slirp	protein_coding	2.98426	5.38377	7.12639
ENSMUSG00000021044	Adck1	protein_coding	17.3425	21.8155	37.5515
ENSMUSG00000021048	Mthfd1	protein_coding	106.585	131.765	120.113
ENSMUSG00000021051	Ppp2r5e	protein_coding	104.311	86.5834	103.17
ENSMUSG00000021054	Sgpp1	protein_coding	22.046	44.6625	29.2901
ENSMUSG00000021057	Akap5	protein_coding	4.37396	1.8516	2.7229
ENSMUSG00000021061	Sptb	protein_coding	1.35571	3.18771	2.076
ENSMUSG00000021065	Fut8	protein_coding	136.958	100.041	154.075
ENSMUSG00000021067	Sav1	protein_coding	36.6538	20.4376	30.4181
ENSMUSG00000021068	Nin	protein_coding	113.334	95.6118	93.8406
ENSMUSG00000021069	Pygl	protein_coding	7.09047	4.78823	5.32556
ENSMUSG00000021072	Tmx1	protein_coding	95.1553	115.395	99.9069
ENSMUSG00000021076	Actr10	protein_coding	10.3707	19.4031	21.0605
ENSMUSG00000021079	Timm9	protein_coding	16.7053	37.2181	49.2826
ENSMUSG00000021090	Lrrc9	protein_coding	0.33565	0.797529	0.519392
ENSMUSG00000021094	Dhrs7	protein_coding	17.4398	19.7695	19.6153
ENSMUSG00000021096	Ppm1a	protein_coding	39.0908	36.9179	38.2955
ENSMUSG00000021098	4930447C04Rik	protein_coding	17.9828	5.17921	10.7994
ENSMUSG00000021102	Glrx5	protein_coding	24.4591	34.095	37.7283
ENSMUSG00000021103	Mnat1	protein_coding	27.5228	21.496	21.2782
ENSMUSG00000021108	Prkch	protein_coding	217.876	244.5	175.083
ENSMUSG00000021109	Hif1a	protein_coding	114.122	176.696	129.173
ENSMUSG00000021111	Papola	protein_coding	167.612	177.251	190.647
ENSMUSG00000021112	Mpp5	protein_coding	27.9678	19.3648	26.3619
ENSMUSG00000021113	Snapc1	protein_coding	20.3533	23.0731	20.3203
ENSMUSG00000021114	Atp6v1d	protein_coding	70.6734	59.7835	53.0657
ENSMUSG00000021115	Vrk1	protein_coding	74.7513	66.8442	49.4922
ENSMUSG00000021116	Eif2s1	protein_coding	110.023	76.1917	96.9747
ENSMUSG00000021120	Pigh	protein_coding	28.2206	25.5444	22.2541
ENSMUSG00000021123	Rdh12	protein_coding	6.24411	5.90711	12.5252
ENSMUSG00000021124	Vti1b	protein_coding	197.292	150.697	157.806
ENSMUSG00000021127	Zfp36l1	protein_coding	274.469	263.434	206.925
ENSMUSG00000021131	Erh	protein_coding	91.0451	85.9272	104.025
ENSMUSG00000021133	Susd6	protein_coding	32.7761	45.3889	33.8704
ENSMUSG00000021134	Srsf5	protein_coding	944.78	704.8	668.269
ENSMUSG00000021136	Smoc1	protein_coding	0.588809	6.76209	0.506186
ENSMUSG00000021139	Gm20498	protein_coding	38.1605	30.3083	30.0539
ENSMUSG00000021140	Pcnx	protein_coding	26.4017	29.9434	27.7691
ENSMUSG00000021143	Pacs2	protein_coding	27.7017	47.1486	27.9948
ENSMUSG00000021144	Mta1	protein_coding	227.301	272.012	240.159
ENSMUSG00000021147	Wdr37	protein_coding	37.1753	43.7556	36.4087
ENSMUSG00000021149	Gtpbp4	protein_coding	75.4982	79.4644	62.6195
ENSMUSG00000021156	Zmynd11	protein_coding	83.9456	73.2584	88.3331
ENSMUSG00000021171	Esyt2	protein_coding	126.147	143.941	110.88
ENSMUSG00000021175	Cdca7l	protein_coding	140.106	141.869	218.895
ENSMUSG00000021176	Efcab11	protein_coding	3.58653	1.07483	0.999977
ENSMUSG00000021177	Tdp1	protein_coding	11.6607	15.1035	13.9014
ENSMUSG00000021178	Psmc1	protein_coding	207.259	204.533	201.864
ENSMUSG00000021179	Nrde2	protein_coding	28.4537	52.2602	44.072
ENSMUSG00000021180	Rps6ka5	protein_coding	31.8294	20.4615	16.1472
ENSMUSG00000021182	Ccdc88c	protein_coding	275.773	275.856	260.292
ENSMUSG00000021185	Dglucy	protein_coding	21.5963	10.3692	21.7403
ENSMUSG00000021188	Trip11	protein_coding	154.994	125.771	150.244
ENSMUSG00000021189	Atxn3	protein_coding	38.6416	41.4601	45.5743
ENSMUSG00000021190	Lgmn	protein_coding	0.516169	9.47477	30.2809
ENSMUSG00000021192	Golga5	protein_coding	83.605	82.2985	104.601
ENSMUSG00000021193	Pitrm1	protein_coding	71.8123	57.8137	81.513
ENSMUSG00000021196	Pfkp	protein_coding	64.8986	59.7045	59.4233
ENSMUSG00000021200	Asb2	protein_coding	24.4088	24.971	3.37238
ENSMUSG00000021203	Otub2	protein_coding	5.57097	4.96389	1.79597
ENSMUSG00000021211	Akr1c12	protein_coding	19.1809	5.01003	2.63128
ENSMUSG00000021213	Akr1c13	protein_coding	41.27	14.9222	14.6543
[truncated: 9,396 more rows]

## Sheet: common&unique_WT
339 elements included exclusively in "CLP":	339 elements included exclusively in "CLP":	351 elements included exclusively in "preNKP":	351 elements included exclusively in "preNKP":	197 elements included exclusively in "rNKP":	197 elements included exclusively in "rNKP":	436 common elements in "CLP" and "preNKP":	436 common elements in "CLP" and "preNKP":	422 common elements in "preNKP" and "rNKP":	422 common elements in "preNKP" and "rNKP":	95 common elements in "CLP" and "rNKP":	95 common elements in "CLP" and "rNKP":	10681 common elements in "CLP", "preNKP" and "rNKP":	10681 common elements in "CLP", "preNKP" and "rNKP":
ENSMUSG00000000317	Bcl6b	ENSMUSG00000000159	Igsf5	ENSMUSG00000000093	Tbx2	ENSMUSG00000000167	Pih1d2	ENSMUSG00000000627	Sema4f	ENSMUSG00000000693	Loxl3	ENSMUSG00000000001	Gnai3
ENSMUSG00000000318	Clec10a	ENSMUSG00000000303	Cdh1	ENSMUSG00000000489	Pdgfb	ENSMUSG00000000253	Gmpr	ENSMUSG00000001020	S100a4	ENSMUSG00000000982	Ccl3	ENSMUSG00000000028	Cdc45
ENSMUSG00000000731	Aire	ENSMUSG00000000392	Fap	ENSMUSG00000000817	Fasl	ENSMUSG00000000301	Pemt	ENSMUSG00000001025	S100a6	ENSMUSG00000001521	Tulp3	ENSMUSG00000000037	Scml2
ENSMUSG00000000938	Hoxa10	ENSMUSG00000000440	Pparg	ENSMUSG00000002908	Kcnn1	ENSMUSG00000000365	Rnf17	ENSMUSG00000001270	Ckb	ENSMUSG00000001948	Spa17	ENSMUSG00000000056	Narf
ENSMUSG00000000942	Hoxa4	ENSMUSG00000000869	Il4	ENSMUSG00000003309	Ap1m2	ENSMUSG00000000753	Serpinf1	ENSMUSG00000001288	Rarg	ENSMUSG00000002007	Srpk3	ENSMUSG00000000078	Klf6
ENSMUSG00000000983	Wfdc18	ENSMUSG00000000957	Mmp14	ENSMUSG00000003355	Fkbp11	ENSMUSG00000000811	Txnrd3	ENSMUSG00000001348	Acp5	ENSMUSG00000005057	Sh2b2	ENSMUSG00000000085	Scmh1
ENSMUSG00000001558	Klhl10	ENSMUSG00000001313	Rnd2	ENSMUSG00000003420	Fcgrt	ENSMUSG00000000958	Slc7a7	ENSMUSG00000001435	Col18a1	ENSMUSG00000009633	G0s2	ENSMUSG00000000088	Cox5a
ENSMUSG00000002249	Tead3	ENSMUSG00000001870	Ltbp1	ENSMUSG00000003585	Sec14l2	ENSMUSG00000001227	Sema6b	ENSMUSG00000001444	Tbx21	ENSMUSG00000014503	Pkd2l2	ENSMUSG00000000127	Fer
ENSMUSG00000003283	Hck	ENSMUSG00000002076	Hsf2bp	ENSMUSG00000005124	Ccn4	ENSMUSG00000001300	Efnb2	ENSMUSG00000001864	Aif1l	ENSMUSG00000015980	Lrrc27	ENSMUSG00000000131	Xpo6
ENSMUSG00000003934	Efnb3	ENSMUSG00000002944	Cd36	ENSMUSG00000005413	Hmox1	ENSMUSG00000001420	Tmem79	ENSMUSG00000002033	Cd3g	ENSMUSG00000019917	44084	ENSMUSG00000000134	Tfe3
ENSMUSG00000004151	Etv1	ENSMUSG00000003379	Cd79a	ENSMUSG00000006345	Ggt1	ENSMUSG00000001665	Gstt3	ENSMUSG00000002228	Ppm1j	ENSMUSG00000020023	Tmcc3	ENSMUSG00000000142	Axin2
ENSMUSG00000004609	Cd33	ENSMUSG00000003849	Nqo1	ENSMUSG00000006930	Hap1	ENSMUSG00000001763	Tspan33	ENSMUSG00000002233	Rhoc	ENSMUSG00000020656	Grhl1	ENSMUSG00000000148	Brat1
ENSMUSG00000004631	Sgce	ENSMUSG00000004044	Cavin1	ENSMUSG00000008540	Mgst1	ENSMUSG00000001768	Rin2	ENSMUSG00000002578	Ikzf4	ENSMUSG00000021136	Smoc1	ENSMUSG00000000149	Gna12
ENSMUSG00000004891	Nes	ENSMUSG00000004540	Psg17	ENSMUSG00000009628	Tex15	ENSMUSG00000002012	Pnck	ENSMUSG00000003418	St8sia6	ENSMUSG00000022602	Arc	ENSMUSG00000000168	Dlat
ENSMUSG00000005148	Klf5	ENSMUSG00000004655	Aqp1	ENSMUSG00000010044	Zmynd10	ENSMUSG00000002308	Cd320	ENSMUSG00000004110	Cacna1e	ENSMUSG00000022679	Mpv17l	ENSMUSG00000000171	Sdhd
ENSMUSG00000005553	Atp4a	ENSMUSG00000004730	Adgre1	ENSMUSG00000010066	Cacna2d2	ENSMUSG00000002500	Rpl3l	ENSMUSG00000004347	Pde1c	ENSMUSG00000022817	Itgb5	ENSMUSG00000000184	Ccnd2
ENSMUSG00000005640	Insrr	ENSMUSG00000005628	Tmod4	ENSMUSG00000010601	Apol7a	ENSMUSG00000002565	Scin	ENSMUSG00000004451	Ralb	ENSMUSG00000022838	Eaf2	ENSMUSG00000000194	Gpr107
ENSMUSG00000006179	Prss16	ENSMUSG00000005800	Mmp8	ENSMUSG00000012123	Crybg2	ENSMUSG00000002732	Fkbp7	ENSMUSG00000004473	Clec11a	ENSMUSG00000022901	Cd86	ENSMUSG00000000244	Tspan32
ENSMUSG00000006411	Nectin4	ENSMUSG00000005947	Itgae	ENSMUSG00000013921	Clip3	ENSMUSG00000002769	Gnmt	ENSMUSG00000004558	Ndrg2	ENSMUSG00000023236	Scg5	ENSMUSG00000000275	Trim25
ENSMUSG00000006445	Epha2	ENSMUSG00000006389	Mpl	ENSMUSG00000014846	Tppp3	ENSMUSG00000002808	Epdr1	ENSMUSG00000005045	Chd5	ENSMUSG00000023979	Guca1b	ENSMUSG00000000276	Dgke
ENSMUSG00000006567	Atp7b	ENSMUSG00000007989	Fzd3	ENSMUSG00000015879	Fam184b	ENSMUSG00000002980	Bcam	ENSMUSG00000005696	Sh2d1a	ENSMUSG00000024675	Ms4a4c	ENSMUSG00000000278	Scpep1
ENSMUSG00000006576	Slc4a3	ENSMUSG00000008153	Clstn3	ENSMUSG00000015981	Stk32c	ENSMUSG00000003206	Ebi3	ENSMUSG00000005883	Spo11	ENSMUSG00000024891	Slc29a2	ENSMUSG00000000282	Mnt
ENSMUSG00000007033	Hspa1l	ENSMUSG00000009292	Trpm2	ENSMUSG00000018451	6330403K07Rik	ENSMUSG00000003282	Plag1	ENSMUSG00000006342	Susd2	ENSMUSG00000024905	Tesmin	ENSMUSG00000000290	Itgb2
ENSMUSG00000009876	Cox4i2	ENSMUSG00000010342	Tex14	ENSMUSG00000019235	Rps6kl1	ENSMUSG00000003518	Dusp3	ENSMUSG00000006587	Snai3	ENSMUSG00000025089	Gfra1	ENSMUSG00000000295	Hddc2
ENSMUSG00000010154	Spire2	ENSMUSG00000011589	Fsd1	ENSMUSG00000020150	Gamt	ENSMUSG00000003541	Ier3	ENSMUSG00000006800	Sulf2	ENSMUSG00000025933	Tmem14a	ENSMUSG00000000325	Arvcf
ENSMUSG00000012211	Tex22	ENSMUSG00000014782	Plekhg4	ENSMUSG00000020607	Lratd1	ENSMUSG00000004032	Gstm5	ENSMUSG00000006931	P3h4	ENSMUSG00000026796	Fam129b	ENSMUSG00000000326	Comt
ENSMUSG00000014704	Hoxa2	ENSMUSG00000015568	Lpl	ENSMUSG00000020658	Efr3b	ENSMUSG00000005474	Myl10	ENSMUSG00000007867	Ift43	ENSMUSG00000026828	Galnt5	ENSMUSG00000000339	Rtca
ENSMUSG00000014776	Nol3	ENSMUSG00000016498	Pdcd1lg2	ENSMUSG00000021061	Sptb	ENSMUSG00000005983	1700037C18Rik	ENSMUSG00000007872	Id3	ENSMUSG00000028664	Ephb2	ENSMUSG00000000340	Dbt
ENSMUSG00000015890	Amdhd1	ENSMUSG00000017314	Mpp2	ENSMUSG00000021678	F2rl1	ENSMUSG00000006154	Eps8l1	ENSMUSG00000008999	Bmp7	ENSMUSG00000029167	Ppargc1a	ENSMUSG00000000346	Dazap2
ENSMUSG00000017002	Slpi	ENSMUSG00000017446	C1qtnf1	ENSMUSG00000022103	Gfra2	ENSMUSG00000006356	Crip2	ENSMUSG00000011256	Adam19	ENSMUSG00000029650	Slc46a3	ENSMUSG00000000355	Mcts1
ENSMUSG00000017950	Hnf4a	ENSMUSG00000017453	Pipox	ENSMUSG00000022132	Cldn10	ENSMUSG00000006369	Fbln1	ENSMUSG00000013523	Bcas1	ENSMUSG00000030149	Klrk1	ENSMUSG00000000374	Trappc10
ENSMUSG00000018470	Kcnab3	ENSMUSG00000018554	Ybx2	ENSMUSG00000022900	Ildr1	ENSMUSG00000007207	Stx1a	ENSMUSG00000014773	Dll1	ENSMUSG00000030352	Tspan9	ENSMUSG00000000378	Ccm2
ENSMUSG00000018500	Adora2b	ENSMUSG00000018800	Abca5	ENSMUSG00000023019	Gpd1	ENSMUSG00000007682	Dio2	ENSMUSG00000015083	C8g	ENSMUSG00000030577	Cd22	ENSMUSG00000000384	Tbrg4
ENSMUSG00000018672	Copz2	ENSMUSG00000019935	Slc17a8	ENSMUSG00000023046	Igfbp6	ENSMUSG00000008193	Spib	ENSMUSG00000015222	Map2	ENSMUSG00000032010	Usp2	ENSMUSG00000000399	Ndufa9
ENSMUSG00000018927	Ccl6	ENSMUSG00000020020	Usp44	ENSMUSG00000023232	Serinc2	ENSMUSG00000008305	Tle1	ENSMUSG00000015316	Slamf1	ENSMUSG00000033720	Sfxn5	ENSMUSG00000000409	Lck
ENSMUSG00000019796	Lrp11	ENSMUSG00000020044	Timp3	ENSMUSG00000024084	Qpct	ENSMUSG00000008845	Cd163	ENSMUSG00000015533	Itga2	ENSMUSG00000033739	Fkbpl	ENSMUSG00000000420	Galnt1
ENSMUSG00000019852	Arfgef3	ENSMUSG00000020057	Dram1	ENSMUSG00000024421	Lama3	ENSMUSG00000009108	Gnat2	ENSMUSG00000015599	Ttbk1	ENSMUSG00000034898	Filip1	ENSMUSG00000000439	Mkrn2
ENSMUSG00000020017	Hal	ENSMUSG00000020125	Elane	ENSMUSG00000024998	Plce1	ENSMUSG00000009350	Mpo	ENSMUSG00000015709	Arnt2	ENSMUSG00000035285	Nat14	ENSMUSG00000000441	Raf1
ENSMUSG00000020092	Pald1	ENSMUSG00000020176	Grb10	ENSMUSG00000025221	Kcnip2	ENSMUSG00000009731	Kcnd1	ENSMUSG00000015843	Rxrg	ENSMUSG00000035390	Brsk1	ENSMUSG00000000486	44075
ENSMUSG00000020325	Fstl3	ENSMUSG00000020183	Cpm	ENSMUSG00000026207	Speg	ENSMUSG00000010307	Tmem86a	ENSMUSG00000016194	Hsd11b1	ENSMUSG00000035498	Cdcp1	ENSMUSG00000000531	Grasp
ENSMUSG00000020357	Flt4	ENSMUSG00000020541	Tom1l1	ENSMUSG00000026347	Tmem163	ENSMUSG00000011171	Vipr2	ENSMUSG00000016239	Lonrf3	ENSMUSG00000036330	Slc18a1	ENSMUSG00000000532	Acvr1b
ENSMUSG00000020639	Pfn4	ENSMUSG00000020635	Fkbp1b	ENSMUSG00000026566	Mpzl1	ENSMUSG00000013419	Zfp651	ENSMUSG00000016758	Bik	ENSMUSG00000037306	Man1c1	ENSMUSG00000000538	Tom1l2
ENSMUSG00000020712	Tcam1	ENSMUSG00000020646	Mboat2	ENSMUSG00000026573	Xcl1	ENSMUSG00000014453	Blk	ENSMUSG00000017167	Cntnap1	ENSMUSG00000038068	Rnf144b	ENSMUSG00000000552	Zfp385a
ENSMUSG00000020758	Itgb4	ENSMUSG00000020682	Mmp28	ENSMUSG00000026589	Sec16b	ENSMUSG00000014599	Csf1	ENSMUSG00000017417	Plxdc1	ENSMUSG00000038179	Slamf7	ENSMUSG00000000555	Itga5
ENSMUSG00000020937	Plcd3	ENSMUSG00000020698	Cct6b	ENSMUSG00000026989	Dapl1	ENSMUSG00000015053	Gata2	ENSMUSG00000017607	Tns4	ENSMUSG00000038295	Atg9b	ENSMUSG00000000561	Wdr77
ENSMUSG00000021066	Atl1	ENSMUSG00000020870	Cdc34b	ENSMUSG00000027220	Syt13	ENSMUSG00000015224	Cyp2j9	ENSMUSG00000017734	Dbndd2	ENSMUSG00000039891	Txlnb	ENSMUSG00000000563	Atp5f1
ENSMUSG00000021194	Chga	ENSMUSG00000020878	Lrrc46	ENSMUSG00000027276	Jag1	ENSMUSG00000015340	Cybb	ENSMUSG00000018168	Ikzf3	ENSMUSG00000040511	Pvr	ENSMUSG00000000568	Hnrnpd
ENSMUSG00000021306	Gpr137b	ENSMUSG00000020900	Myh10	ENSMUSG00000027380	Acoxl	ENSMUSG00000015468	Notch4	ENSMUSG00000018387	Shroom1	ENSMUSG00000041429	Nthl1	ENSMUSG00000000579	Dynlt1c
ENSMUSG00000021594	Srd5a1	ENSMUSG00000021062	Rab15	ENSMUSG00000027456	Sdcbp2	ENSMUSG00000015968	Cacna1d	ENSMUSG00000018752	Tnfsfm13	ENSMUSG00000041460	Cacna2d4	ENSMUSG00000000581	C1d
ENSMUSG00000021719	Rgs7bp	ENSMUSG00000021209	Ppp4r4	ENSMUSG00000027603	Ggt7	ENSMUSG00000017692	Rhbdl3	ENSMUSG00000018916	Csf2	ENSMUSG00000042190	Cmklr1	ENSMUSG00000000594	Gm2a
ENSMUSG00000021759	Plpp1	ENSMUSG00000021313	Ryr2	ENSMUSG00000027950	Chrnb2	ENSMUSG00000018012	Rac3	ENSMUSG00000018925	Heatr9	ENSMUSG00000042284	Itga1	ENSMUSG00000000600	Krit1
ENSMUSG00000022237	Ankrd33b	ENSMUSG00000021587	Pcsk1	ENSMUSG00000027978	Prss12	ENSMUSG00000018417	Myo1b	ENSMUSG00000019102	Aldh3a1	ENSMUSG00000042757	Tmem108	ENSMUSG00000000605	Clcn4
ENSMUSG00000022432	Smc1b	ENSMUSG00000021614	Vcan	ENSMUSG00000028139	Riiad1	ENSMUSG00000019027	Dnah1	ENSMUSG00000019312	Grb7	ENSMUSG00000043740	B430306N03Rik	ENSMUSG00000000628	Hk2
ENSMUSG00000022438	Parvb	ENSMUSG00000021675	F2rl2	ENSMUSG00000028328	Tmod1	ENSMUSG00000019122	Ccl9	ENSMUSG00000019732	Calr3	ENSMUSG00000044162	Tnip3	ENSMUSG00000000631	Myo18a
ENSMUSG00000022912	Pros1	ENSMUSG00000021696	Elovl7	ENSMUSG00000028415	Spink4	ENSMUSG00000019302	Atp6v0a1	ENSMUSG00000019851	Perp	ENSMUSG00000044244	Il20rb	ENSMUSG00000000673	Haao
ENSMUSG00000023039	Krt7	ENSMUSG00000021730	Hcn1	ENSMUSG00000028655	Mfsd2a	ENSMUSG00000019464	Ptger1	ENSMUSG00000019987	Arg1	ENSMUSG00000046031	Calhm6	ENSMUSG00000000682	Cd52
ENSMUSG00000023191	P3h3	ENSMUSG00000021782	Dlg5	ENSMUSG00000028766	Alpl	ENSMUSG00000019590	Cyb561	ENSMUSG00000020021	Fgd6	ENSMUSG00000046417	Lrrc75a	ENSMUSG00000000686	Abhd15
ENSMUSG00000023966	Rsph9	ENSMUSG00000021796	Bmpr1a	ENSMUSG00000028782	Adgrb2	ENSMUSG00000019761	Krt10	ENSMUSG00000020085	Aifm2	ENSMUSG00000046550	Spin2c	ENSMUSG00000000708	Kat2b
ENSMUSG00000023982	Guca1a	ENSMUSG00000021835	Bmp4	ENSMUSG00000029403	Cdkl2	ENSMUSG00000019945	Cabcoco1	ENSMUSG00000020105	Lrig3	ENSMUSG00000048478	Spata33	ENSMUSG00000000711	Rab5b
ENSMUSG00000024044	Epb41l3	ENSMUSG00000021879	Dnah12	ENSMUSG00000029769	Ccdc136	ENSMUSG00000020027	Socs2	ENSMUSG00000020155	Kcnmb1	ENSMUSG00000049676	Catsperg1	ENSMUSG00000000732	Icosl
ENSMUSG00000024353	Mzb1	ENSMUSG00000021913	Ogdhl	ENSMUSG00000030134	Rasgef1a	ENSMUSG00000020086	H2afy2	ENSMUSG00000020182	Ddc	ENSMUSG00000049907	Rasl11b	ENSMUSG00000000738	Spg7
ENSMUSG00000024406	Pou5f1	ENSMUSG00000022040	Ephx2	ENSMUSG00000030167	Klrc1	ENSMUSG00000020121	Srgap1	ENSMUSG00000020262	Adarb1	ENSMUSG00000051236	Msrb3	ENSMUSG00000000740	Rpl13
ENSMUSG00000024535	Snx24	ENSMUSG00000022112	Gpc5	ENSMUSG00000030219	Erp27	ENSMUSG00000020186	Csrp2	ENSMUSG00000020279	Il9r	ENSMUSG00000052160	Pld4	ENSMUSG00000000743	Chmp1a
ENSMUSG00000024663	Rab3il1	ENSMUSG00000022180	Slc7a8	ENSMUSG00000030256	Bhlhe41	ENSMUSG00000020251	Glt8d2	ENSMUSG00000020395	Itk	ENSMUSG00000054474	Thnsl2	ENSMUSG00000000751	Rpa1
[truncated: 10,617 more rows]

## Sheet: CLP_KO_expressed_TPM
ensembl_ID	gene_name	gene_type	CK0407_CLP9	CK0408_CLP10
[truncated: 11,179 more rows]

[truncated: 2 more sheets: preNKP_KO_expressed_TPM, common&unique_KO]
