# Supplementary material for: FOXO1 and FOXO3 Cooperatively Regulate Innate Lymphoid Cell Development
Source: Front Immunol. 2022 Jun 9;13:854312. doi: 10.3389/fimmu.2022.854312 (PMC9218573; doi:10.3389/fimmu.2022.854312)
Supplement: Supplementary file 3 [file Table_2.xlsx]

## Sheet: Suppl table 2_TotalScriptRNAseq
ID	chr	start	end	strand	Length	Copies	Annotation.Divergence	Ly6Dneg_WT-1	Ly6Dneg_WT-2	Ly6Dneg_F3-1	Ly6Dneg_F3-2	Ly6Dneg_F1-1	Ly6Dneg_F1-2	Ly6Dneg_F1x3-1	Ly6Dneg_F1x3-2	log2FC_Ly6DnegdKO/Ly6DnegWT	adj.p.value_Ly6DnegWT.vs.Ly6DnegdKO
NM_172405	chr5	100804802	100820935	-	2488	1	Fam175a|3830405G04Rik|5630400M01Rik|AI506069|AL024423|AV118690|Ccdc98|-|5|5 E4|protein-coding	1.43663317	1.340614554	1.787570853	1.90192308	1.556543558	1.558342636	1.444284003	1.40236585	0.094514518	1
NM_001166375	chr8	66386301	66471637	+	3936	1	March1|2900024D24Rik|BB085186|-|8|8 B3.1-B3.2|protein-coding	0.369832118	0.558896642	0.466858854	0.078942758	0.079736983	0.522764002	0.604353389	0.702436889	1.285733472	0.388612907
NM_178061	chr4	34949074	35157484	-	6024	1	Mob3b|8430436F23Rik|A430018A01Rik|Mobkl2b|-|4 A5|4 16.86 cM|protein-coding	1.099098173	1.167377064	1.594646217	1.52282549	1.154875123	1.38202975	1.335390648	1.184658803	0.399852656	0.708392656
NR_029557	chr18	61647825	61647894	-	69	1	Mir145a|Mir145|Mirn145|mir-145a|mmu-mir-145|mmu-mir-145a|-|18|18|ncRNA	0	0	0	0	0	0	0	0	-5.13E-15	1
NR_045798	chr13	64248700	64268145	+	1799	1	1810034E14Rik|-|-|13|13|ncRNA	0.729344611	0.634090056	0.69191138	0.612011187	0.835974887	0.829320146	0.907876068	0.690991671	-0.528505938	1
NM_013933	chr17	65580053	65613555	-	1635	1	Vapa|33kDa|VAP33|-|17|17 E1.2|protein-coding	2.234985959	1.863493546	2.513258914	2.606684181	2.447194501	2.365211646	2.236207803	2.043537717	-0.048527475	1
NM_023116	chr2	14604306	14987908	+	3929	1	Cacnb2|AW060387|CAB2|Cavbeta2|Cchb2|-|2 A2|2 10.7 cM|protein-coding	1.497841212	1.442876005	1.575864402	1.143298712	1.566318604	1.340006572	0.963552792	0.632241756	-2.130513687	1.94E-08
NM_007760	chr2	30400476	30415748	-	4377	1	Crat|AW107812|CARAT|-|2 B|2 21.69 cM|protein-coding	1.615623295	1.558507075	1.922997197	1.415927749	1.747604216	1.517752309	1.802664793	1.877835134	0.148094753	1
NM_134072	chr13	4059591	4090422	+	2434	1	Akr1c14|9030611N15Rik|AW557061|-|13|13 A1|protein-coding	0	0.017820198	0	0.140206513	0	0	0	0	-2.311178114	1
NM_001289839	chr7	44731482	44748391	-	3573	1	Zfp473|D030014N22Rik|Znf473|zfp-100|-|7|7 B4|protein-coding	0.864809421	0.71005666	0.699970927	0.33926149	0.600111535	1.014171304	0.691789108	1.17935234	0.518925611	1
NM_018773	chr6	51859165	52012549	-	1624	1	Skap2|2610021A10Rik|AA960083|BB137539|RA70|SKAP-HOM|Saps|Scap2|mSKAP55R|-|6|6 B3|protein-coding	1.975183398	1.922944125	2.036476994	2.352459299	2.214359037	2.322064546	1.88846816	2.080234682	0.221832786	1
NM_001077591	chr7	44943240	44958037	+	1819	1	Tsks|Stk22s1|Tssks1|-|7|7 B4|protein-coding	0	0	0	0	0	0	0	0.063145674	2.321506578	1
NR_033145	chr8	84815405	84832265	-	1223	1	Dand5|Cerl-2|Cerr2|Dte|coco|-|8|8 C3|protein-coding	1.031840805	1.012807846	1.322720963	1.004692462	0.920971469	1.563987662	0.84629591	0.726994692	-0.480951654	1
NR_030645	chr1	10708387	10865874	-	51	1	Mir467e|Mirn467e|-|-|ncRNA	0	0	0	0	0	0	0	0	-5.13E-15	1
NM_134095	chr15	81992523	82016140	-	2903	1	Desi1|AI427858|AI850401|D15Wsu75e|DeSI-1|Fam152b|Pppde2|-|15 E1|15 38.34 cM|protein-coding	2.043622863	1.861549744	2.435876127	2.22877718	2.297581662	2.315602406	2.147697929	1.979525599	-0.17503253	1
NM_001081412	chr10	75060896	75184923	+	6512	1	Bcr|5133400C09Rik|AI561783|AI853148|mKIAA3017|-|10 B5.3-C1|10 38.49 cM|protein-coding	2.493089666	2.293691198	2.705139431	2.27941151	2.350460972	2.617172923	2.477476418	2.397723905	-0.348817254	0.24977507
NM_028207	chr11	101971144	101984791	-	4198	1	Dusp3|2210015O03Rik|5031436O03Rik|T-DSP11|VHR|-|11|11 D|protein-coding	0.546887398	0.483971422	0.984206107	0.777095148	0.806167488	0.823115914	0.784653758	0.58549667	0.691113019	0.856732516
NM_021334	chr7	128129568	128150657	+	3993	1	Itgax|AI449405|Cd11c|Cr4|N418|-|7|7 F3|protein-coding	1.926534952	1.521787791	1.980922806	1.691585776	1.835495347	1.609272217	1.381832493	1.524102104	-0.385177341	0.748425551
NM_001301353	chr16	31296192	31314808	-	2062	1	Apod|-|-|16 B2|16 21.41 cM|protein-coding	0	0.024740777	0.23489805	0	0.257658698	0.218276227	0.117307898	0	0.894991726	1
NM_001010831	chr10	24108488	24109534	-	1045	1	Taar9|Gm231|taR-9|-|10|10 A4|protein-coding	0	0	0	0	0	0	0	0	-5.13E-15	1
NM_001243265	chr9	58032274	58048997	+	2792	1	Gm16130|E330033L03|OTTMUSG00000030814|-|9|9 B|protein-coding	0	0	0	0	0	0	0	0	-5.13E-15	1
NM_019566	chr7	102239123	102250118	-	1260	1	Rhog|2810426G09Rik|Arhg|Sid10750|-|7|7 F1|protein-coding	2.410156541	2.215577455	2.843883087	2.570468632	2.6338065	2.657019014	2.648591512	2.541166219	0.201829045	0.942544965
NM_001039519	chr9	70012548	70022866	+	888	1	Gtf2a2|TFIIA-gamma|TfIIg|Tfiia2|-|9|9 D|protein-coding	1.533068609	1.451798579	1.910046925	2.051297098	1.950882623	2.107323407	1.552124755	1.652010008	0.067258642	1
NM_025468	chr18	65800578	65817657	+	762	1	Sec11c|1810029G24Rik|Sec11l3|-|18|18 E1|protein-coding	1.680785082	1.62244443	1.970173022	2.296298976	2.043059386	2.388698666	2.021107702	1.871800618	0.347600343	1
NM_177373	chr10	106470310	106933468	+	6400	1	Ppfia2|5330438O12|B230207K17Rik|E130120L08Rik|mKIAA4112|-|10|10 D1|protein-coding	0	0	0	0	0	0	0	0	-5.13E-15	1
NM_001081205	chr5	72647796	72671078	+	4197	1	Nipal1|3830408G10Rik|Npal1|-|5|5 C3.2|protein-coding	0.510938697	0.541571328	0	0	0	0	0.191814935	0	-3.227825308	0.00844571
NM_001161730	chr17	34187556	34197225	+	2852	1	Tap1|ABC17|APT1|Abcb2|Ham-1|Ham1|MTP1|PSF1|RING4|TAP|Tap-1|Y3|-|17 B1|17 17.98 cM|protein-coding	2.14409252	2.363968039	2.591075557	2.650800977	2.951274332	2.876566677	2.467862557	2.491823161	0.118070634	1
NM_007378	chr3	122044460	122180061	+	7196	1	Abca4|AW050280|Abc10|Abcr|D430003I15Rik|RmP|-|3 G1|3 52.94 cM|protein-coding	0.340218273	0.272720674	0.221522115	0.219696284	0.317491457	0.533495752	0.393255572	0.315962758	0.835113367	0.696956771
NM_153573	chr6	54577605	54593128	-	2638	1	Fkbp14|BC029109|FKBP-14|FKBP22|-|6|6 B3|protein-coding	0.401198103	0.311992386	0.41905035	0.832496453	0.112716345	0	0.126076518	0	-2.576096624	0.139082566
NM_026962	chr9	4309816	4331732	+	2347	1	Kbtbd3|2200003A07Rik|Bklhd3|-|9|9 A1|protein-coding	0.868430219	0.866931854	0.381257706	0.84982521	0.558227916	0.543429138	0.910916645	0.635485165	-0.025790781	1
NM_029053	chr16	17544465	17561247	-	2220	1	Lrrc74b|4930451C15Rik|mCG12354|mCP17390|-|16|16 B1|protein-coding	0	0	0	0	0	0	0	0	-5.13E-15	1
NM_001033039	chr1	171358449	171360798	-	1549	1	Klhdc9|1190002J23Rik|AA087357|ESTM31|-|1 H3|1 79.36 cM|protein-coding	0.941846953	0.691475292	1.122664632	0.876908331	0.930445738	1.271982229	0.642110511	0.578021482	-0.743216935	0.887440203
NM_001177720	chr2	91137360	91179321	-	5868	1	Madd|9630059K23Rik|IG20|-|2|2 E1|protein-coding	2.369014984	2.02008971	2.329039044	1.917804291	2.334066743	2.239473649	2.016205235	1.891298715	-0.372417705	0.327431091
NM_026251	chr2	122120108	122186189	-	2414	1	Patl2|4930424G05Rik|Pat1a|-|2|2 F1|protein-coding	0	0	0	0	0	0	0	0	-5.13E-15	1
NM_001313743	chrX	95470199	95557987	-	1446	1	Asb12|2310036C05Rik|Asb-12|-|X|X C1|protein-coding	0	0	0	0	0	0	0	0	-5.13E-15	1
NM_001308323	chr17	21450374	21465589	+	2555	1	Zfp51|Zfp-51|zfec12|-|17 A3.2|17 11.4 cM|protein-coding	1.863296821	1.569294945	1.389610641	1.478670554	1.767436004	1.356647961	1.437208883	1.349440361	-0.401960545	0.75705398
NM_016719	chr2	64912482	65022766	-	1948	1	Grb14|AI505286|-|2|2 C1.3|protein-coding	0	0.094905093	0	0	0	0.295141925	0.027457439	0.1979773	1.699307828	1
NM_178598	chr1	172500246	172507375	+	1375	1	Tagln2|2700094C18Rik|SM22beta|Sm22B|Sm22a|-|1 H3|1 79.89 cM|protein-coding	2.54433359	2.647536471	3.049348323	3.046947296	3.131587271	3.223066251	2.722527606	2.699763663	0.393497257	0.169672945
NM_008389	chr4	116507549	116538235	+	2107	1	Ipp|D4Jhu8|Mipp|-|4 D1|4 53.2 cM|protein-coding	1.176287791	1.538716434	1.306602145	1.591409044	1.907962745	1.550175362	1.409456021	1.056547415	-0.216125246	1
NM_198642	chr14	75016027	75052532	+	2635	1	5031414D18Rik|Gm744|Gm911|Kiaa0226l|-|14|14 D3|protein-coding	1.683063276	1.806178718	1.963939519	1.973982344	1.652943806	2.130305314	1.524548671	1.820778525	-0.419486373	0.811252934
NM_080553	chr17	27057304	27122223	+	8930	1	Itpr3|Ip3r3|Itpr-3|-|17 A3.3|17 19.0 cM|protein-coding	1.768288642	1.613426304	1.907614376	1.381465287	1.776874375	1.818396607	1.736817751	1.819835752	0.237109401	0.708597516
NM_009000	chr13	55319223	55321980	-	1855	1	Rab24|6530406O07Rik|-|13 B1|13 29.8 cM|protein-coding	1.435857922	1.500715539	1.52357192	1.342510224	1.348407166	1.608243246	1.686947015	1.392537893	-0.089028346	1
NM_001083318	chr3	87525578	87540158	+	5136	1	Etv3|AI414410|METS|Pe1|-|3|3 F1|protein-coding	1.6096044	1.339723072	2.002418409	1.950845483	1.617670467	1.778965483	1.658591334	1.496963141	-0.300553915	0.737637712
NR_029591	chr19	22750605	22750672	+	67	1	Mir204|Mirn204|mir-204|mmu-mir-204|-|19|19|ncRNA	0	0	0	0	0	0	0	0	-5.13E-15	1
NR_028416	chr7	4467245	4470884	-	3639	1	D630041G03Rik|-|-|7|7|ncRNA	0.061290956	0.064081349	0	0	0	0	0	0.024580244	-2.297619583	0.881202726
NM_146194	chr7	90130232	90209447	+	4151	1	Picalm|CALM|CLTH|PAP180|fit-1|fit1|mKIAA4114|-|7 E1|7 50.47 cM|protein-coding	2.310433874	2.018805815	2.233628743	2.395002723	2.319879739	2.121151552	2.419908489	2.05867877	-0.139546047	1
NM_027492	chr14	49172246	49190888	+	4422	1	Naa30|4930487N19Rik|5730533P17Rik|AI447922|AW322455|Nat12|-|14|14 C1|protein-coding	1.938997099	1.487189874	1.794482514	1.876795891	1.820330225	1.79882319	1.838102797	1.479735178	-0.458848917	0.216123385
NM_025424	chr1	191306797	191318118	-	652	1	Nenf|1110060M21Rik|SCIRP10|Spuf|-|1|1 H6|protein-coding	1.085350569	0.926173867	1.628543409	2.287314532	1.581454853	1.72932048	1.327362797	0.773110118	0.045026306	1
NM_053138	chr18	37442517	37446209	+	3690	1	Pcdhb13|Pcdbh6|PcdhbM|-|18|18 B3|protein-coding	0.017473132	0	0	0	0	0.247750599	0	0.072628554	1.774359183	1
NM_198031	chr8	12614277	12672100	-	3625	1	Tubgcp3|GCP3|Spc98p|-|8|8 A1.1|protein-coding	1.907114589	1.998981603	2.067354848	1.964486743	2.249310544	2.521266149	2.245179625	2.073799226	0.203566071	0.929361998
NM_178244	chr1	153891646	153893060	+	1412	1	Teddm1a|Epdd1|Teddm1|e9-1|-|1|1 G3|protein-coding	0	0	0	0	0	0	0	0	-5.13E-15	1
NM_001288586	chr10	117688875	117710758	-	3001	1	Mdm2|1700007J15Rik|AA415488|Mdm-2|-|10 66.32 cM|10 C1-C3|protein-coding	1.9075024	1.857861952	2.061197495	2.152741327	2.235689166	2.385679384	1.970471866	2.086080285	0.021077811	1
NM_146688	chr19	12240721	12241659	-	937	1	Olfr262|MOR214-1|MOR214-9|-|19|19 C1|protein-coding	0	0	0	0	0	0	0	0	-5.13E-15	1
NM_133937	chr6	113604772	113616951	+	1090	1	Brk1|6720456B07Rik|AW011779|-|6|6 E3|protein-coding	2.065048677	2.133949224	2.668469528	2.963610757	2.685932989	2.915573815	2.094122922	2.284027479	0.238394475	0.942544965
NM_207622	chr11	74195505	74196446	+	940	1	Olfr403|IA7|MOR125-5_p|Olfr43|-|11|11 B5|protein-coding	0	0	0	0	0	0	0	0	-5.13E-15	1
NM_001291079	chr2	154130336	154138359	+	1096	1	Bpifa3|1700058C13Rik|Splunc3|-|2|2 H2|protein-coding	0	0	0	0	0	0	0	0	-5.13E-15	1
NM_001271766	chr1	92975347	92986391	+	3932	1	Gpr35|KPG_007|-|1|1 D|protein-coding	0.219882024	0.277295788	0.327342584	0.289744684	0.230740009	0	0.352105045	0.477744498	1.243071317	0.5517985
NM_145442	chr12	56328307	56345894	-	1497	1	Mbip|4933408E06Rik|-|12|12 C1|protein-coding	1.411252396	1.671608905	1.506979458	1.91945402	1.238684028	1.922605519	1.42054481	1.525853751	0.052698619	1
NM_001034871	chr17	28549487	28552618	+	439	1	Clpsl2|Gm749|-|17|17 A3.3|protein-coding	0	0	0	0	0	0	0	0	-5.13E-15	1
NM_001289548	chr2	32606985	32620809	+	2371	1	St6galnac6|ST6GalNAcVI|Siat7f|-|2|2 B|protein-coding	1.44796344	1.292500964	1.854978717	1.562217222	1.680381366	1.460408689	1.612896432	1.282190327	0.264504092	1
NM_001290398	chrX	134059176	134086822	+	4432	1	Cstf2|C630034J23Rik|Cstf64|mir-3112|-|X|X E3|protein-coding	2.297400289	2.221619349	2.589274761	2.266303368	2.577703563	2.283873978	2.376809713	1.903594228	-0.229999	0.723485006
NM_001164800	chr11	120103951	120151351	-	4547	1	Slc38a10|1810073N04Rik|-|11|11 E2|protein-coding	2.080800887	1.996756817	2.422436534	2.06975605	2.556185681	2.139456438	2.173849604	2.001197916	0.183451995	0.946252249
NR_004853	chr11	116216002	116220287	+	1420	1	Cdk3-ps|2310050O10Rik|Cdk3|-|11|11 E2|pseudo	0.455379801	0.437373227	0	0.608988925	0	0.671303652	0.392487691	0.715256339	0.738106277	1
NM_001163223	chr5	6769030	7344378	-	4027	1	Zfp804b|Gm441|-|5|5 A1|protein-coding	0	0	0	0	0	0	0	0	-5.13E-15	1
NM_172627	chr18	46239949	46280850	-	2725	1	Pggt1b|2010207C17Rik|2610100E13|AI451237|AI551093|BGG1|GGT1|-|18|18 C|protein-coding	1.817188756	1.783999666	1.784695694	1.575123085	1.938441345	1.743860855	1.802032572	1.632989851	-0.137249091	1
NM_009900	chr16	20702966	20716636	-	3619	1	Clcn2|AL118368|ClC-2|Clc2|nmf240|-|16 B1|16 12.5 cM|protein-coding	0.784292325	1.126887511	0.915929409	0.883729433	0.645329512	0.663595419	0.850744896	0.777338044	-0.003854997	1
NM_001009547	chr8	43519864	43528137	-	2401	1	Adam26b|-|-|8|8 A4|protein-coding	0	0	0	0	0	0	0	0	-5.13E-15	1
NR_035528	chrX	72589988	72590094	-	106	1	Mir767|mmu-mir-767|-|X|X 37.27 cM|ncRNA	0	0	0	0	0	0	0	0	-5.13E-15	1
NM_001286558	chr19	3389378	3407823	+	2238	1	Mtl5|tesmin|-|19|19 B|protein-coding	0.446777503	0.420616878	1.054314976	0.664323363	0.828556028	0.896741097	0.371745213	0.362858484	-0.673150076	0.995941043
NM_001277954	chr7	82259908	82307420	+	1557	1	Sh3gl3|EEN-B2|SH3P13|Sh3d2c|Sh3d2c2|-|7 47.15 cM|7 D2-3|protein-coding	0.144041381	0.193110847	0.740883184	0	0	0	0.372921125	0.127834853	0.811630547	1
NM_007696	chr3	105973802	105987423	+	2512	1	Ovgp1|120kDa|AU016433|AU019448|Chit5|MOGP|OGP|muc9|-|3|3 F3|protein-coding	0.87156507	0.616233274	0	0.438879629	0.431064799	0.338742125	0.852513534	0.43557942	-0.301852471	1
NM_007405	chr15	98589986	98607633	-	6001	1	Adcy6|AC6|mKIAA0422|-|15|15 F|protein-coding	1.427327192	1.050965055	1.553049453	1.42200634	1.285548314	1.440585644	1.402547847	1.328677744	-0.02938278	1
NM_011388	chr8	5085623	5105232	-	1621	1	Slc10a2|ASBT|ISBT|-|8 A1.1|8 2.16 cM|protein-coding	0	0	0	0	0	0	0	0	-5.13E-15	1
NM_001313928	chr11	104132781	104175523	+	2400	1	Crhr1|CRFR1|Crhr|-|11 E1|11 67.77 cM|protein-coding	0	0	0	0	0	0	0	0	-5.13E-15	1
NM_022995	chr2	173224465	173276533	-	4525	1	Pmepa1|2210418I02Rik|AW455466|Erg1.2|N4wbp4|Stag1|Tmepai|-|2|2 H3|protein-coding	0.932392755	0.873599546	1.412638642	1.342517405	1.336192824	0.906771149	1.214677828	1.258687422	0.56094508	0.566351597
NM_008433	chr7	24370263	24385212	+	1941	1	Kcnn4|IK1|IKCA1|KCA4|KCa3.1|SK4|SKCas|mIKCa1|-|7|7 A3|protein-coding	2.360374894	2.398808161	2.356557069	2.098982805	2.382940149	2.178087086	2.246947052	2.027974643	0.009413302	1
NM_026278	chr8	46010602	46029476	+	3409	1	Lrp2bp|1700113N17Rik|2310006J04Rik|4930479L12Rik|MegBP|-|8|8 B2|protein-coding	0.020013125	0.028834468	0.168828465	0	0	0	0	0	-3.153588529	1
NM_001167161	chr7	20473960	20474925	-	964	2	Gm10670|ENSMUSG00000074330|Vmn1r102|-|7|7 A3|protein-coding	0	0	0	0	0	0	0	0	-5.13E-15	1
NM_001163218	chr13	27198903	27203750	+	846	1	Prl3c1|Ghd7|PLP-J|Prlpi|Prlpj|decidualin|-|13 A3.1|13 12.32 cM|protein-coding	0	0	0	0	0	0	0	0	-5.13E-15	1
NM_029336	chr1	191036822	191042941	+	423	1	Spata45|1700022P22Rik|-|1|1 H6|protein-coding	0	0	0	0	0	0	0	0	-5.13E-15	1
NM_001281519	chr5	26000172	26004727	-	798	1	Gm1979|-|-|5 B1|5|protein-coding	0	0	0	0	0	0	0	0	-5.13E-15	1
NM_026234	chr1	172376531	172384099	+	7566	1	Pigm|4933437L05Rik|AI644422|AV302080|C920011G20Rik|-|1 H3|1 79.73 cM|protein-coding	1.604689634	1.650953505	1.804145551	1.595958132	1.81971753	1.692332641	1.434167	1.649239459	-0.112980584	1
NM_146515	chr17	37279501	37280418	-	916	1	Olfr99|MOR156-1|-|17|17 B1|protein-coding	0	0.280607804	0	0	0	0	0	0	-4.077259711	0.939178355
NR_049190	chrX	20863126	20863182	-	56	1	Mir5617|Gm25192|mir-5617|mmu-mir-5617|-|X|X|ncRNA	0	0	0	0	0	0	0	0	-5.13E-15	1
NM_027704	chr13	73963862	73992840	+	1289	1	Zdhhc11|4933421L13Rik|DHHC-11|Zdhhc20|-|13|13 C1|protein-coding	0	0	0	0	0	0	0	0	-5.13E-15	1
NM_026263	chr5	114853714	114883879	+	2027	1	4930519G04Rik|1700014B12Rik|-|5|5 F|protein-coding	0	0	0	0	0	0	0	0	-5.13E-15	1
NR_046233	chr17	39842997	39848829	+	5832	1	Rn45s|-|-|-|rRNA	4.059240375	3.674417441	4.123241402	3.939852746	4.308575457	4.250933189	4.210344927	3.858576828	-0.363942006	0.195478431
NM_178610	chr10	111972695	111988430	+	4978	1	Krr1|2610511F02Rik|AI255219|AI428520|D10Ertd773e|Hrb2|-|10 D2|10 59.97 cM|protein-coding	1.669516594	1.316835853	1.882990687	1.896869929	1.868782558	1.748323247	1.770822425	1.483558547	0.113437421	1
NM_020487	chr17	23868072	23873113	+	1069	1	Prss21|1700023E12Rik|TESP5|mT4|testisin|-|17 A3.3-B|17 12.11 cM|protein-coding	0	0	0	0	0	0	0	0	-5.13E-15	1
NR_029649	chr2	174267504	174267585	-	81	1	Mir298|Mirn298|mir-298|mmu-mir-298|-|2|2|ncRNA	0	0.385866052	0	0	0	0	0	0	-2.311142707	1
NM_010730	chr19	20373434	20390671	-	1380	1	Anxa1|Anx-1|Anx-A1|C430014K04Rik|Lpc-1|Lpc1|-|19 B|19 13.83 cM|protein-coding	1.388658873	1.102613693	1.747589219	1.975765957	1.84945228	1.630679257	1.26597924	1.438486084	0.318184394	1
NM_018754	chr4	133600556	133602168	-	1610	1	Sfn|Er|Mme1|Ywhas|-|4 D3|4 66.25 cM|protein-coding	1.423271357	1.290721466	1.494111323	1.067807877	1.638785481	1.802388196	1.327420006	1.415358731	-0.126746867	1
NM_010494	chr11	106377656	106382641	-	1136	1	Icam2|CD102|Icam-2|Ly-60|-|11 E1|11 69.09 cM|protein-coding	1.845828461	1.829817105	2.105966462	2.403540715	2.228735157	2.403863076	1.835970972	1.857591229	0.111325988	1
NM_011374	chr6	142821541	142964452	-	8988	1	St8sia1|9330109E03Rik|GD3S|Sia-T|Siat8|Siat8a|-|6 G3|6 74.78 cM|protein-coding	1.353367039	1.028374725	1.420660401	1.173067832	0.99721254	0.814107833	0.902177629	1.403230736	-0.366621923	1
NM_028873	chr10	128805676	128819446	+	4220	1	Dnajc14|5730551F12Rik|DNAJ|DRIP78|HDJ3|LIP6|-|10|10 D3|protein-coding	1.706071961	1.730142675	2.100740808	1.884583271	1.96824133	2.176534546	1.472502203	1.705595214	-0.165031653	1
NM_009150	chr3	94933083	94944758	+	1671	1	Selenbp1|Lp56|Lpsb|SBP56|-|3 F2.1|3 40.74 cM|protein-coding	1.41042735	1.232031091	1.887014267	1.694700264	1.82981748	1.843380618	1.507895227	1.314889098	0.080512242	1
NM_139270	chr1	65311257	65389244	+	2399	1	Pth2r|Pthr2|-|1 C2|1 33.05 cM|protein-coding	0	0	0	0	0	0	0	0	-5.13E-15	1
NR_105914	chr14	56082401	56082468	-	67	1	Mir6949|Gm27697|mmu-mir-6949|-|-|ncRNA	0.520614137	0	0	1.093691573	1.050683417	1.565719111	0.818863359	0.764971625	0.881832105	1
NR_045642	chr8	104226691	104248558	-	2317	1	Tk2|AU024611|mt-TK|-|8|8 D3|protein-coding	1.603383016	1.457784679	1.836717102	1.793827789	1.482336022	1.489687133	1.37796191	1.264817451	-0.84683389	0.155675771
NM_010460	chr11	96286646	96290163	+	1265	1	Hoxb7|AI325018|Hox-2.3|-|11 D|11 59.82 cM|protein-coding	0	0	0	0	0	0	0	0	-5.13E-15	1
NM_134058	chr13	115088355	115090158	-	1568	1	Pelo|AA409897|AI852218|-|13|13 D2.2|protein-coding	1.534153916	1.230650729	2.08993105	2.071660378	1.799248709	1.948879914	1.826689289	1.282773341	-0.06916472	1
NR_003523	chr15	62217541	62219451	-	1910	1	H2afy3|4933432H23Rik|-|15|15 D1|pseudo	0.193555484	0.132924709	0.47083561	0.218267329	0.187482334	0	0.753884928	0.332501921	2.400030415	0.044418905
NR_131123	chr17	21528196	21535878	-	2473	1	9330136K24Rik|-|-|17|17|ncRNA	0.12594074	0.096373958	0	0	0	0	0.154751428	0.017394134	-0.417619812	1
NM_009105	chr2	13076967	13271415	-	1580	1	Rsu1|RsuI|rsp-1|-|2|2 A1|protein-coding	2.188382944	1.960486077	2.478447666	2.298462109	2.267709	2.336532309	2.353980107	2.180930138	-0.098753783	1
NM_001278075	chr1	78417958	78488897	-	2071	1	Farsb|C76708|Farsa|Farsl|Farslb|Frsb|-|1|1 C4|protein-coding	1.963827136	1.837766714	2.149322767	2.136218489	2.288097015	2.253725483	2.180420293	2.048098463	0.421105331	0.308083386
NR_038026	chr10	116950562	116963279	+	1508	1	4933412E12Rik|-|-|10|10|ncRNA	1.313964654	1.308284334	1.645956586	1.282867747	1.866264325	1.81801459	1.689943647	1.348795381	0.050689803	1
NM_001102615	chr11	114765389	114790575	+	3411	1	Kif19a|Kif19|-|11|11 E2|protein-coding	0.39670112	0.35591917	0.314853846	0.495194175	0.30421527	0.078844638	0.324992107	0.201487689	-1.114390254	0.594396724
NR_040594	chr3	45416584	45439309	-	579	1	1700027H10Rik|-|-|3|3|ncRNA	0	0	0	0	0	0	0	0	-5.13E-15	1
NM_001011761	chr2	89282196	89283131	-	934	1	Olfr1229|MOR233-19|MOR233-22|-|2|2 E1|protein-coding	0	0	0	0	0	0	0	0	-5.13E-15	1
NM_145621	chr9	107935920	107949691	+	3018	1	Camkv|1G5|BB074618|BC017634|-|9|9 F1|protein-coding	1.676051838	1.309919971	1.50273377	1.085609506	1.474778705	1.564832673	1.776390114	1.208326399	0.827036091	0.405306229
NM_001286508	chr9	118040522	118065096	+	4538	1	Azi2|AA410145|AZ2|-|9|9 F3|protein-coding	1.815862054	1.713514048	1.695537682	2.145448286	1.693623182	1.69009046	1.713454783	1.459773612	0.01872215	1
NM_198599	chr16	20233309	20241358	-	3269	1	Map6d1|A330066I15Rik|-|16|16 A3|protein-coding	0.044700576	0	0	0	0	0	0.127466294	0	1.437042807	1
NM_021384	chr12	26442743	26456452	-	3777	1	Rsad2|2510004L01Rik|Vig1|cig5|-|12|12 A3|protein-coding	0.863363865	0.933347262	1.090788467	1.080923354	0.920678646	1.120555602	1.016197652	0.692822059	-0.187369423	1
NM_001081427	chr14	7817957	7951587	+	9051	1	Flnb|AL024016|Fln-b|-|14|14 A1|protein-coding	1.823110189	1.484495469	2.083856807	1.840904906	1.764775363	2.075731022	2.00508381	1.474156813	0.218342562	0.845552221
NM_008289	chr8	105518746	105523988	+	1842	1	Hsd11b2|11HSD2|-|8 D3|8 53.04 cM|protein-coding	0.262248773	0.033436006	0	0	0.254189644	0	0.213341604	0.198063543	1.22086884	0.979264301
NR_029645	chr7	3220773	3220841	+	68	1	Mir295|Mirn295|mir-295|mmu-miR-295|-|7|7|ncRNA	0	0	0	0	0	0	0	0	-5.13E-15	1
NM_016876	chr9	20894349	20898590	-	1055	1	Eif3g|44kDa|D0Jmb4|Eif3s4|TU-189B2|eIF3-p44|p44|-|9|9 A3|protein-coding	2.011157403	1.864834855	2.802155623	2.484603211	2.55949389	2.73051902	2.216030526	2.220224998	0.556616912	0.204139088
NR_015455	chr6	128993020	129006649	+	837	1	BC064078|-|-|6 F3|6|ncRNA	1.94431843	1.95168847	2.181132397	2.118267323	2.660256967	2.287348385	1.542801597	1.591630214	-0.552261751	0.745657898
NM_173748	chr11	6105692	6200451	-	3954	1	Nudcd3|AI427847|BC024322|mKIAA1068|-|11|11 A1|protein-coding	1.922465557	1.842403655	1.968958978	1.691262742	2.22239388	2.073446007	1.764357024	1.748797717	-0.030003182	1
NM_012000	chr8	14888536	14901719	+	6426	1	Cln8|mnd|-|8 A1.1|8 7.59 cM|protein-coding	0.996892701	1.147579513	1.423732634	1.13092185	1.373656394	1.288656251	0.87127682	0.966758399	-0.537589556	0.467654503
NR_002167	chrX	105164378	105165505	-	1127	1	E530001F21Rik|-|-|X|X D|pseudo	0	0	0	0	0	0	0	0	-5.13E-15	1
NR_033559	chr6	95290574	95333993	-	3649	1	AY512915|-|-|6|6|ncRNA	0	0	0	0	0	0	0	0	-5.13E-15	1
NM_172991	chr5	3583978	3596547	-	2323	1	Rbm48|AW548102|C030048B08Rik|-|5|5 A1|protein-coding	1.525848807	1.316101473	1.824805673	1.800723469	1.565772499	1.686966977	1.536227772	1.453679393	0.216888087	1
NM_007396	chr2	48814109	48903264	+	5668	1	Acvr2a|ActrIIa|Acvr2|TactrII|-|2 C1.1|2 28.38 cM|protein-coding	1.345849138	1.170355843	1.198911203	0.903491893	0.956196076	1.255895493	1.158810296	0.89248962	-1.200309346	0.028461564
NR_033590	chr8	28083194	28084853	-	1659	1	Gm8096|EG666422|-|8 A2|8|pseudo	0	0	0	0	0	0.39256206	0	0	-5.13E-15	1
NM_026125	chr4	155962312	155966629	+	1311	1	Fam132a|1110035L05Rik|C1qdc2|CTRP12|alipolin|-|4 E2|4 87.66 cM|protein-coding	0.882816751	0.663459021	1.871231018	1.216690682	1.223821476	1.264832353	1.291540623	1.056146614	0.514880256	1
NR_131026	chr10	106555195	106602480	-	1717	1	4930532I03Rik|-|-|10|10|ncRNA	0	0	0	0	0	0	0	0	-5.13E-15	1
NR_024198	chr8	3803125	3803361	-	236	1	Rprl3|RPRH4|Rmrp4|-|8 1.92 cM|ncRNA	0	0	0.829106403	0	0.726061781	0	0	0	-5.13E-15	1
NM_148942	chr13	33879816	33905708	-	1319	1	Serpinb6c|C76171|C76174|SPI3C|SPIC|ovalbumin|-|13 A3.3|13 13.99 cM|protein-coding	0	0	0	0	0	0	0	0.457232268	6.08682372	0.244309442
NM_001167537	chr7	13177719	13178669	+	949	1	Vmn1r88|-|-|7 A1-A2|7|protein-coding	0	0	0	0	0	0	0	0	-5.13E-15	1
NM_146732	chr7	108255192	108256136	-	943	1	Olfr488|MOR204-15|-|7|7 E3|protein-coding	0	0	0	0	0	0	0	0	-5.13E-15	1
NR_131106	chr5	148777963	148783080	+	512	1	4930505K14Rik|-|-|5|5|ncRNA	0	0.17749985	0	0	0	0	0	0	-2.311153228	1
NM_001195767	chr12	86734369	86763795	+	1932	1	Lrrc74a|EG627607|Gm6772|Lrrc74|-|12|12 D2|protein-coding	0	0	0	0	0	0	0	0	-5.13E-15	1
NM_011164	chr13	27057570	27065203	+	887	1	Prl|AV290867|Gha1|Prl1a1|-|13 A3.1|13 12.25 cM|protein-coding	0	0	0	0	0	0	0	0	-5.13E-15	1
NM_201361	chr17	79614900	79682152	+	1789	1	Rmdn2|AW061290|Fam82a1|RMD-2|mRMD-2|-|17|17 E3|protein-coding	0.80457855	1.006833611	1.125294708	1.236606299	0.903481194	1.204824275	0.828285649	1.236755356	-0.037438404	1
NM_001081746	chr1	85199611	85213762	+	1605	1	Gm7609|EG665378|-|1|1 C5|protein-coding	0	0.027152851	0	0	0	0	0.046275318	0	0.038396343	1
NM_172461	chr9	105162467	105395287	-	2607	1	Nek11|4932416N14Rik|-|9|9 F1|protein-coding	0.254494735	0.093222893	0.258015091	0	0	0	0	0	-5.336805889	0.192618993
NM_029042	chr16	38812205	38828749	-	1362	1	4930435E12Rik|TSCPA|-|16|16 B4|protein-coding	0	0	0	0	0	0	0	0	-5.13E-15	1
NM_145842	chr7	10579756	10581487	-	1729	1	Vmn1r69|V1re9|-|7|7 A1|protein-coding	0	0	0	0	0	0	0	0	-5.13E-15	1
NM_182840	chr2	160906438	160912339	-	3552	1	Emilin3|1110013O17Rik|EMILIN-3|EMILIN-5|EMILIN-T|Emilin5|-|2|2 H3|protein-coding	0	0	0	0	0	0	0	0	-5.13E-15	1
NM_025830	chr8	107436398	107558595	+	4255	1	Wwp2|1300010O06Rik|AA690238|AIP2|AW554328|-|8|8 D3|protein-coding	1.913638609	2.061844735	2.307444615	1.984898566	2.173730137	2.375428612	2.160414278	1.903384675	-0.141369267	1
NM_001113419	chr3	67892220	68626482	+	2384	1	Gm21949|Iqcj-schip1|Schip-1-iqcj|Schip1|-|3|3|protein-coding	0.351575433	0.188671063	0.351786918	0	0.453196652	0.360620183	0	0	-6.389350319	0.00845316
NR_028310	chr10	124469074	124524488	+	1329	1	4930503E24Rik|-|-|10|10 D2|pseudo	0.573495763	0.45890318	0.760764825	0.985350448	0.814891061	0.999042324	0.850906409	0.518861357	0.878065728	0.749348272
NM_009443	chr6	72608421	72617000	-	5018	1	Tgoln1|AU015504|D6Ertd384e|TGN38|TGN38A|Ttgn1|-|6 C1|6 32.27 cM|protein-coding	1.999750232	1.868035493	2.182723559	1.975485763	2.227217223	1.871343111	2.013628522	1.855560895	0.022911979	1
NM_009884	chr7	35046422	35056566	-	4698	1	Cebpg|C/EBP[g]|C/EBPgamma|GPE1-BP|Gpe1bp|Ig/EBP|-|7|7 B1|protein-coding	1.791642276	1.523328328	2.022064959	2.008579725	2.013676389	1.775341689	1.478339409	1.496703498	-0.400935587	0.356031419
NR_045922	chr11	72266844	72268556	+	1356	1	1700051A21Rik|-|-|11|11 B4|ncRNA	0	0.075003348	0	0	0	0	0	0	-2.311144141	1
NM_008137	chr19	16435667	16610818	+	3374	1	Gna14|AU023208|-|19 A-B|19 11.29 cM|protein-coding	0.05902393	0.161117043	0.077847054	0.627345693	0.461682509	0.552547437	0.277522984	0.198697674	1.362823548	0.685388783
NM_013611	chr10	61417972	61425337	+	2089	1	Nodal|Tg.413d|-|10 B4|10 32.21 cM|protein-coding	0	0	0	0	0	0	0	0.150298315	4.842467954	0.628060131
NM_009406	chr7	4518308	4522443	-	814	1	Tnni3|Tn1|cTnI|-|7 A1|7 2.61 cM|protein-coding	0.509316686	0.32111194	0	0	0.534080917	0.437605507	0.337782721	0.680669405	-0.053434251	1
NM_145134	chr9	96943482	97018355	-	2227	1	Spsb4|D030068E18Rik|SSB-4|Ssb4|-|9|9 E3.3|protein-coding	0.559166829	0.693607276	0.873279576	1.222967266	1.075949378	1.123923492	0.650401684	0.615478677	-0.092256461	1
NM_021897	chr4	11156441	11174377	+	5386	1	Trp53inp1|2700057G22Rik|SIP|SIP18|SIP27|Stinp|Teap|-|4|4 A1-A2|protein-coding	2.157732534	2.098929864	2.197998783	2.222102512	1.840372967	2.011992967	1.898278821	1.725762884	-1.523201224	2.09E-16
NM_001311151	chr9	107681502	107705591	-	3314	1	Sema3f|Sema4|Semak|-|9|9 F2|protein-coding	0.241020006	0.06316266	0	0	0	0	0	0.121967049	-1.384259902	1
NM_001190989	chr14	105258673	105309298	+	2192	1	Ndfip2|0710001O20Rik|2810436B12Rik|9130207N19Rik|N4wbp5a|mKIAA1165|-|14|14 E2.3|protein-coding	1.411050499	1.243039114	1.620953865	1.783178916	1.257753661	1.4025588	1.355930098	1.258673279	-0.153904073	1
NM_139148	chr3	144822624	144849302	-	3289	1	Clca3b|Clca4|-|3|3 H2-H3|protein-coding	0	0	0	0	0	0	0	0	-5.13E-15	1
NR_015506	chr17	87274886	87282814	-	1525	1	4833418N02Rik|-|-|17|17 E4|ncRNA	1.008857247	0.556630015	0.530760524	0.669182399	0.790507104	0.952893715	0.306415852	0.688582158	-0.246536061	1
NR_030420	chr6	27936655	27936750	-	95	1	Mir592|Mirn592|mir-592|mmu-mir-592|-|6|6|ncRNA	0	0	0	0	0	0	0	0	-5.13E-15	1
NM_175245	chr14	99034544	99046136	-	2251	1	Mzt1|2410129H14Rik|AI120158|Mozart1|-|14|14 E2.2|protein-coding	2.086744397	1.84481237	2.197256132	2.594930401	2.450961351	2.178290741	2.276128065	2.173908807	0.197616063	0.984531192
NM_001166685	chr11	106789252	106818861	+	2577	1	Cep95|4732496G21Rik|AI118346|AI448335|Ccdc45|D330027A14Rik|F630025I20Rik|-|11|11 E1|protein-coding	1.72644888	1.892468272	1.574519329	1.237131935	1.569103646	1.349945792	1.535505861	1.423511579	-0.270011747	1
NM_025435	chr14	13949012	13961313	-	963	1	Thoc7|Nif3l1bp1|-|14|14 A2|protein-coding	1.631328575	1.715759053	1.684943116	2.310518173	2.060515147	2.122758447	1.729005809	1.636826566	-0.1108656	1
NM_001285887	chr4	127077383	127124374	+	3922	1	Zmym6|9330177P20Rik|AI593204|AI661340|D4Wsu24e|Zfp258|-|4 D2.2|4 61.25 cM|protein-coding	1.594415736	1.666926358	1.44699782	1.223223781	1.561650632	1.389668302	1.83464728	1.526964124	-0.376577233	0.5238846
NM_130861	chr6	142234227	142322981	-	2555	1	Slco1a5|Oatp-3|Oatp3|Slc21a7|-|6|6 G2|protein-coding	0	0	0	0	0	0	0	0	-5.13E-15	1
NM_001099276	chr1	133046012	133108688	+	7894	1	Pik3c2b|C330011J12Rik|Gm199|PI3K-C2beta|PI3KC2beta|-|1|1 E4|protein-coding	1.04467149	1.212652212	1.168152779	1.105482293	1.395312509	1.244663869	1.216100329	1.044873112	-0.040719692	1
NM_172285	chr8	117498291	117635142	+	4263	1	Plcg2|PLCgamma2|Plcg-2|-|8 E1|8 64.26 cM|protein-coding	2.357324563	2.638804089	3.223463902	2.57281684	3.036009068	2.563595392	2.478608635	2.345036839	-0.10932911	1
NM_008865	chr13	27242430	27249740	+	929	1	Prl3b1|Csh2|Ghd8|PL|Pl-2|Pl2|mPL-II|mplII|-|13 A3.1|13 12.35 cM|protein-coding	0	0	0	0	0	0	0	0	-5.13E-15	1
NR_102360	chr10	41450358	41465582	+	2865	1	Zbtb24|BC055367|Bif1|Bsg1|ZNF450|-|10|10 B1|protein-coding	1.580036083	1.556029694	1.985412016	1.76222348	1.542657751	1.716952967	1.536877558	1.476626725	-0.228161148	1
NM_009471	chr16	33955012	33967003	-	3211	1	Umps|1700095D23Rik|AA408257|AL033308|BB164745|-|16|16 B3|protein-coding	2.237999359	2.219446022	2.403668614	2.223090224	2.244614057	2.400931702	2.386002272	1.995808544	0.19282987	0.993971262
NM_001099312	chr11	99803548	99804446	-	865	1	Gm11569|OTTMUSG00000002208|-|11 D|11|protein-coding	0	0	0	0	0	0	0	0	-5.13E-15	1
NM_027913	chr19	10634233	10665210	+	3518	1	Vwce|1300015B04Rik|-|19|19 B|protein-coding	0	0	0	0	0.213091862	0	0.052625702	0.047399999	4.406517553	0.638683884
NM_018867	chr7	132042810	132154741	-	3490	1	Cpxm2|4632435C11Rik|CPX-2|Cpx2|-|7|7 F4|protein-coding	0	0	0	0	0	0	0	0	-5.13E-15	1
NM_001142792	chr7	4716002	4725082	-	1017	1	Tmem150b|A630041N19|Tmem224|-|7|7 A1|protein-coding	1.107681039	0.837670847	0.543292065	1.371163636	1.238061933	0.325030183	0.341965873	0.896818178	-1.164894451	0.335157179
NM_008185	chr10	75783813	75798584	-	1030	1	Gstt1|AI255817|Gstt1-1|-|10 38.58 cM|10 B5-C1|protein-coding	0	0	0	0	0.446969312	0	0.090433643	0	2.350499258	1
NR_027865	chr6	112210708	112212518	+	448	1	1700054K19Rik|-|-|6|6 E3|ncRNA	0	0	0	0	0	0	0	0	-5.13E-15	1
NM_001276446	chr4	62505984	62519909	-	4433	1	Alad|ALADH|Lv|-|4 B3|4 33.17 cM|protein-coding	1.536851543	1.36951243	1.742091003	1.633112153	1.934306878	1.881118096	1.678543338	1.807525501	0.968989193	0.000451204
NM_029342	chr1	74967346	75046639	-	840	1	Nhej1|1700029B21Rik|XLF|cernunnos|-|1|1 C3|protein-coding	1.022338953	0.907519015	1.264688525	1.439071213	1.514514883	1.171858576	0.993758982	0.819406831	-0.334866436	1
NM_198711	chr3	130180845	130599883	+	6716	1	Col25a1|2700062B08Rik|CLAC-P|-|3|3 H1|protein-coding	0	0	0	0	0	0	0	0	-5.13E-15	1
NR_029574	chrX	7247989	7248056	-	67	1	Mir188|Mirn188|mir-188|mmu-mir-188|-|X|X|ncRNA	0	0.608666299	0	0	0	0	0	0	-2.311112875	1
NM_027010	chr1	65926522	65928304	+	617	1	Crygf|3110001K11Rik|Cryg-2|DGcry-2|Len-2|-|1 C3|1 33.31 cM|protein-coding	0	0	0	0	0	0	0	0	-5.13E-15	1
NR_110420	chr1	150159043	150164948	-	1743	1	Ptgs2os2|Gm26687|Linc-cox2|Lincrna-cox2|-|1 H1|1|ncRNA	0	0	0	0	0	0	0	0	-5.13E-15	1
NR_040457	chr14	86245970	86262042	+	618	1	4930529K09Rik|4930507G21Rik|-|14|14|ncRNA	0	0	0	0	0	0	0	0	-5.13E-15	1
NM_199198	chr15	89123303	89128700	-	2394	1	Hdac10|AW548891|Hd10|-|15|15 E3|protein-coding	1.79612665	1.52425898	1.672595092	1.625114035	1.48027595	1.926272278	1.873858619	1.715834167	-0.011859209	1
NM_021272	chr10	57784923	57788450	+	756	1	Fabp7|B-FABP|BFABP|Blbp|MRG|-|10|10 B4|protein-coding	0	0	0	0	0	0	0	0	-5.13E-15	1
NM_008629	chr5	115429685	115454202	+	1534	1	Msi1|Msi1h|Musahi1|m-Msi-1|-|5|5 E3-F|protein-coding	0.162830948	0.094039364	0	0.48237214	0	0	0.133587525	0	-0.640885793	1
NM_001166749	chr7	20167460	20168377	-	916	2	Vmn1r142|EG667464|Gm8647|-|7|7 A3|protein-coding	0	0	0	0	0	0	0	0	-5.13E-15	1
NM_146821	chr7	103740201	103741322	-	1119	1	Olfr629|MOR26-2|-|7|7 E3|protein-coding	0	0.096307629	0	0	0	0	0	0	-3.158828373	1
NR_037252	chr2	10503273	10503355	+	82	3	Mir467a-3|Mirn467a-3|mmu-mir-467a-3|-|2|2|ncRNA	0	0	0	0	0	0	0	0	-5.13E-15	1
NM_010064	chr2	71211946	71263302	+	2500	1	Dync1i2|3110079H08Rik|AW554389|Dncic2|-|2 C2|2 42.38 cM|protein-coding	2.139864066	1.993686656	2.422583155	2.256548379	2.228741006	2.339332324	2.347192626	2.224408224	0.000389298	1
NM_026330	chr7	125467640	125491542	-	1056	1	Nsmce1|2510027N19Rik|-|7|7 F3|protein-coding	1.962565062	1.809368932	2.210527294	2.414176536	2.201753155	2.365686975	2.089526722	2.063062973	0.342823588	0.808408119
NM_010895	chr11	98325417	98329645	-	3133	1	Neurod2|Ndrf|bHLHa1|-|11 D|11 61.75 cM|protein-coding	0	0.021433542	0	0	0	0	0	0	-2.311111298	1
NM_177036	chr7	19875742	19887965	-	3352	1	Ceacam19|C130022P09Rik|CEAL1|-|7|7 A3|protein-coding	0	0	0	0	0	0	0	0	-5.13E-15	1
NM_011200	chr1	30940303	30949755	-	4121	1	Ptp4a1|AA415290|AU019864|C130021B01|Prl-1|-|1|1 B|protein-coding	1.350765889	1.206269626	1.426413501	1.640557658	1.46567918	1.352658148	1.356486998	1.291370866	0.024452428	1
NM_008770	chr3	31149920	31164326	+	1867	1	Cldn11|Claudin-11|Claudin11|Osp|Otm|-|3 A3|3 15.14 cM|protein-coding	0	0	0.120873416	0	0	0	0	0	-5.13E-15	1
NM_138682	chr6	28828126	28831747	-	3619	1	Lrrc4|MBAG1|NGL-2|NLG-2|Nag14|-|6|6 A3.3|protein-coding	0.5181709	0.343405275	0.148613962	0	0	0.492421659	0.375196872	0.437293482	0.54176768	1
NM_001160129	chrY	54185857	54188230	-	1145	3	Gm20852|-|-|Y|Y|protein-coding	0	0	0	0	0	0	0	0	-5.13E-15	1
NM_026623	chr8	94019403	94037039	-	1102	1	Nudt21|25kDa|3110048P04Rik|5730530J16Rik|AU014860|AW549947|Cpsf5|-|8|8 C5|protein-coding	1.287364611	1.310305643	0.77799501	1.166772066	0.765805546	1.338565411	1.040331322	1.059781936	-0.45946446	1
NR_030709	chr17	22776230	22817747	-	4216	1	Gm16386|EG545191|ENSMUSG00000073442|Gm21017|-|17|17 A3.3|pseudo	1.304698678	1.16382444	0.419251091	0.864504565	0.663937153	0.780809659	1.03788509	1.010207443	-0.728104769	0.280769844
NR_029884	chr8	38252133	38252202	-	69	1	Mir383|Mirn383|mir-383|mmu-mir-383|-|8|8|ncRNA	0	0	0	0	0	0	0	0	-5.13E-15	1
NM_022016	chr9	80313330	80465438	-	3568	1	Impg1|A930015H12Rik|IMP150|SPACR|-|9 E1|9 43.99 cM|protein-coding	0.04088231	0.093453693	0	0	0.348985773	0	0	0.344415584	2.268552063	0.767977179
NM_146814	chr7	104880709	104881659	+	949	1	Olfr665|MOR34-7|-|7|7 E3|protein-coding	0	0	0	0	0	0	0	0	-5.13E-15	1
NM_025327	chr3	89246438	89249729	+	516	1	Krtcap2|0610010I12Rik|Kcp2|-|3|3 F2|protein-coding	1.686033929	1.473478016	2.624688985	2.58401062	2.444264059	2.605079654	1.675755912	1.772504053	0.120056752	1
NM_016693	chr4	133240818	133252928	+	4302	1	Map3k6|Ask2|MAPKKK6|MEKK6|-|4|4 D2.3|protein-coding	0.638227003	0.503778123	0.775017753	0.368537733	1.061083944	0.566818834	0.714713338	0.382195005	0.607911322	0.939109621
NM_025515	chr7	92561149	92582294	+	1585	1	Ccdc90b|2310015N07Rik|C86558|-|7|7 E1|protein-coding	1.439193643	1.268030646	1.291028276	1.630554018	1.541392821	1.597011918	1.255663809	1.111926907	-0.203880125	1
NR_040766	chr9	88595325	88599243	-	3172	1	9430037G07Rik|-|-|9|9|ncRNA	0.107982586	0.099558149	0	0	0	0	0.093375563	0	-1.214352216	1
NM_008133	chr14	34310727	34345033	+	3143	1	Glud1|AI118167|Gdh-X|Glud|Gludl|-|14 B|14 20.8 cM|protein-coding	2.114512661	2.506860403	2.297660309	2.47350605	2.71997107	2.640587464	2.446519794	1.992659182	-0.088341291	1
NM_026383	chr4	135870926	135873846	-	1902	1	Pnrc2|0610011E17Rik|D4Bwg0593e|-|4 D3|4 68.01 cM|protein-coding	2.125896709	2.210805338	2.400187551	2.718406528	2.261814162	2.48509036	2.112141751	2.191152962	-0.329781696	0.573534054
NM_011661	chr7	87427405	87493411	-	3300	1	Tyr|Oca1|albino|c|skc35|-|7 D3-E1|7 49.01 cM|protein-coding	0	0	0	0	0	0	0	0	-5.13E-15	1
NM_205823	chr4	128615446	128618619	-	3171	1	Tlr12|Gm1365|Tlr11|-|4|4 D2.2|protein-coding	1.044401412	1.031504468	0.741179035	0.753478901	0.798020941	1.037318616	0.617930485	0.967870847	-0.654156055	1
NM_054099	chr15	76948544	76950731	+	1085	1	1110038F14Rik|-|-|15|15 E1|protein-coding	1.192075515	1.075500286	1.696124576	1.989906848	1.579981494	1.790178249	1.545845546	1.488446473	0.67414815	0.592926096
NM_028835	chr6	114643097	114860614	+	3740	1	Atg7|1810013K23Rik|Agp7|Apg7l|Atg7l|Gm21553|-|6|6 E3|protein-coding	1.484606515	1.506978478	2.141232813	1.661513724	1.603167927	1.678506327	1.804412275	1.742094604	-0.045812142	1
NM_001159697	chr6	87730869	87755911	+	2743	1	Efcc1|Ccdc48|-|6|6 D2|protein-coding	1.30624525	1.08486221	1.369823338	0.984790464	1.049812623	1.084305387	0.793377114	0.143968379	-2.90545323	0.004114889
NM_178767	chr12	37241639	37581932	+	2140	1	Agmo|A530016O06Rik|AI790538|Tmem195|-|12|12 A3|protein-coding	0.355497604	0.293890626	0	0.675574787	0.586406402	0.24692515	0.563540608	0	-0.863663426	1
NM_133781	chr1	85793447	85851577	+	3789	1	Cab39|AA408805|AA960512|C78372|MO25|MO25alpha|-|1|1 C5|protein-coding	2.274905271	1.858962831	2.524284199	2.221691738	2.496035389	2.500990846	2.374515151	1.950114304	0.042201855	1
NR_131020	chr8	56465622	56484968	-	570	1	4930518J21Rik|-|-|8|8|ncRNA	0	0	0	0	0	0	0	0	-5.13E-15	1
NM_010139	chr4	141301221	141329384	+	3913	1	Epha2|AW545284|Eck|Myk2|Sek-2|Sek2|-|4 73.67 cM|4 D-E|protein-coding	1.744051402	1.778187025	2.056180126	1.895539869	1.769951581	1.789409122	1.53095909	1.719431893	-0.690909235	0.347853037
NM_133775	chr19	29925114	29960715	+	2524	1	Il33|9230117N10Rik|Il-33|Il1f11|NF-HEV|-|19|19 C2|protein-coding	0.037527215	0	0	0	0	0	0	0	-2.303072441	1
NM_001204071	chr17	40764734	40794146	-	1439	1	Crisp2|CRISP-2|GAPDL5|Tpx-1|Tpx1|-|17 B2|17 19.54 cM|protein-coding	0.119944556	0	0	0	0	0	0	0	-3.148017555	1
NM_206903	chr2	36812149	36813090	-	940	1	Olfr3|MOR136-14|Y71|-|2|2 B|protein-coding	0	0	0	0	0	0	0	0	-5.13E-15	1
NM_001110009	chr7	19689480	19692659	-	426	1	Apoc1|Apo-CIB|ApoC-IB|apo-CI|apoC-I|-|7 A3|7 9.94 cM|protein-coding	0	0	0	0	0	0	0	0	-5.13E-15	1
NM_026831	chr3	108364911	108380057	+	1265	1	Mybphl|1110037P11Rik|-|3|3 F3|protein-coding	0.101262525	0	0	0	0	0	0	0	-3.148020202	1
NM_007738	chr9	108953745	108984875	+	9078	1	Col7a1|AW209154|-|9 F2|9 59.63 cM|protein-coding	0.231096453	0.103274949	0	0	0.23683006	0	0.138173137	0.116187389	-0.242093242	1
NM_007851	chr8	21297394	21298375	+	417	1	Defa5|Defa29|Defcr29|Defcr5|-|8|8 A2|protein-coding	0	0	0	0	0	0	0	0	-5.13E-15	1
NM_010103	chr13	88821472	89323225	+	5316	1	Edil3|Del-1|Del1|-|13|13 C3|protein-coding	0	0.044664832	0	0	0	0	0	0	-3.68978479	1
NR_102315	chr5	22550413	22558171	+	4321	1	6030443J06Rik|1700030G06Rik|-|5|5|ncRNA	0.362504187	0.635851774	0.381265634	0.25607433	0	0.111426852	0.424451986	0.174851287	-0.822157715	0.880095629
NM_011392	chr13	55399648	55414695	+	3066	1	Slc34a1|NaPi-IIa|Npt2|Npt2a|Slc17a2|-|13 29.81 cM|13 B|protein-coding	0	0.11052312	0	0	0	0	0	0.176003459	1.11351757	1
NM_001033349	chr3	57667422	57692537	-	1753	1	Ankub1|Gm410|-|3|3 D|protein-coding	0	0.073755332	0	0	0	0	0	0	-3.158814531	1
NM_183283	chr16	32271609	32274779	+	1262	1	Smco1|2310010M20Rik|-|16|16 B2|protein-coding	0	0	0	0	0	0	0	0	-5.13E-15	1
NM_183268	chr8	21509258	21510237	+	421	1	Defa20|2010016F14Rik|Defcr20|-|8|8 A2|protein-coding	0	0	0	0	0	0	0	0	-5.13E-15	1
NM_182993	chr7	45163921	45176139	+	2926	1	Slc17a7|2900052E22Rik|AI851913|Vglut1|-|7|7 B4|protein-coding	0.310290124	0.136374952	0.645852364	0.193077117	0.328823304	0.190799002	0.052202292	0.362017362	0.357863773	1
NM_178669	chr7	135511456	135528654	-	3310	1	Clrn3|AI649392|Tmem12|-|7|7 F3|protein-coding	0	0.033741557	0	0	0	0	0	0	-2.311116862	1
NM_001293677	chrX	73214333	73222453	+	1145	1	Xlr4b|Xlr4|-|X A7.3|X 37.29 cM|protein-coding	0.547250861	0.560514666	0	0	0	0.235286691	0.483026073	0.258480265	-0.796190191	0.961936043
NM_001039474	chr18	42511487	42575785	+	4385	1	Tcerg1|2410022J09Rik|2900090C16Rik|AI428505|CA150b|FBP23|FBP28|Taf2s|ca150|p144|-|18|18 B3|protein-coding	2.12729269	2.359571373	2.503058271	2.626634727	2.495657478	2.360893646	2.182495206	2.076765908	0.165569429	0.987099956
NM_001270718	chr16	13981702	13986867	-	860	1	Ifitm7|4933438K12Rik|Mil4|-|16|16 A1|protein-coding	0	0	0	0	0	0	0	0	-5.13E-15	1
NM_001243138	chr4	146502000	146539395	+	3061	1	Gm13247|OTTMUSG00000011075|-|4 E1|4|protein-coding	0.019729569	0	0	0	0	0	0	0.13073974	2.076798982	1
NM_008791	chr16	96467606	96525793	+	636	1	Pcp4|P16Rimb19|Pcp-4|Pep19|-|16 C4|16 56.97 cM|protein-coding	0	0.063674134	0	0	0	0	0	0	-2.311122501	1
NM_177722	chr1	9908638	9940954	+	2536	1	Mcmdc2|6030422M02Rik|-|1|1 A2|protein-coding	0.254189644	0.137765548	0	0.155449992	0.214420472	0	0.017346649	0.302925881	-0.222164201	1
NM_015821	chr8	105264648	105269326	+	1896	1	Fbxl8|FBL8|-|8|8 D1|protein-coding	1.539990464	1.277557128	1.914782909	1.671257268	1.481237681	1.528354717	1.582638346	1.450691237	0.347120776	0.940702002
NM_144835	chr13	12395375	12438893	+	6729	1	Heatr1|AA517551|B130016L12Rik|BC019693|-|13 A1|13 4.56 cM|protein-coding	1.897166236	1.617283874	2.069411526	1.994624643	2.041334436	2.04607446	2.020201605	2.097444379	0.510090028	0.049531024
NM_001039484	chr1	172341210	172374085	+	5403	1	Kcnj10|BIR10|BIRK-1|Kir1.2|Kir4.1|-|1 H3|1 79.69 cM|protein-coding	0.251032794	0.263596637	0.265365723	0.36798258	0	0.38939267	0.085031915	0	-1.899374772	0.517663628
NR_027914	chr2	156852403	156862945	-	1220	1	5430405H02Rik|2610307N17Rik|-|2|2 H2|ncRNA	0.84071153	0.797149575	0.56066933	0.897658622	0.435329543	0.353399498	0.878805672	0.917474924	-0.060734514	1
NM_020261	chr7	18606343	18616501	-	2172	1	Psg23|1620401C02Rik|cea11|-|7 A3|7 9.18 cM|protein-coding	0	0	0	0	0	0	0	0	-5.13E-15	1
NR_045381	chr18	32663642	32837287	-	1611	1	4930455D15Rik|-|-|18|18|ncRNA	0.216992262	0	0	0	0	0	0	0	-3.676929645	1
NM_001168476	chr7	67647410	67726576	+	2019	1	Ttc23|1600012K10Rik|-|7|7 C|protein-coding	0.360250491	0.513932004	0	0	0.760684166	0.629840098	0.540498428	0.306753608	-0.335094823	1
NM_139141	chr13	21513221	21531114	-	8792	1	Zkscan8|2510038J07Rik|D430019P06Rik|LD5-1|Zfp192|-|13|13 A3.1|protein-coding	1.738409026	1.807890145	1.843611498	1.347424975	1.878825608	1.441708627	1.943945575	1.737407365	-0.28598107	0.577207795
NM_147221	chr4	107434719	107635059	+	2891	1	Glis1|Gli5|Gli6|GliH1|-|4|4 C6|protein-coding	0.080778467	0.033861831	0.381720803	0	0	0.248495801	0.08317473	0.248233774	1.545464573	0.917379825
NM_029933	chr3	97203662	97227364	-	6090	1	Bcl9|2610202E01Rik|8030475K17Rik|A330041G23Rik|Gm130|-|3|3 F2|protein-coding	1.918671069	2.18594107	2.111207803	1.844144664	2.186783209	1.892339394	1.937790497	2.16299629	-0.19364726	0.885230393
NM_146054	chr14	45458792	45530065	-	3226	1	Fermt2|AA960555|Kindlin-2|Mig2|Plekhc1|-|14|14 C1|protein-coding	0	0	0	0	0	0	0	0	-5.13E-15	1
NM_001039556	chr4	11558920	11615808	+	2908	1	Rad54b|E130016E03Rik|-|4|4 A1|protein-coding	1.407674924	1.549608739	1.690591721	1.47120177	1.694867755	1.712861324	1.551344469	1.78069569	0.820165296	0.025538838
NM_011330	chr11	82057832	82062955	+	1068	1	Ccl11|Scya11|eotaxin|-|11 C|11 49.84 cM|protein-coding	0	0	0	0	0	0	0	0	-5.13E-15	1
NM_028053	chr4	53826045	53862018	+	2853	1	Tmem38b|1600017F22Rik|AA437809|AV051057|D4Ertd89e|TRIC-B|mg33b|-|4 B2|4 28.76 cM|protein-coding	1.246788834	1.109675937	0.801239694	1.238842185	0.686456186	1.108750257	1.166070973	0.781004973	-0.455831079	0.961588444
NM_001177758	chr2	11471431	11553929	-	4638	1	Pfkfb3|E330010H22Rik|iPFK-2|uPFK-2|-|2|2 A1|protein-coding	1.713397964	1.807539711	2.177385876	1.972580263	1.812814096	2.142219463	1.942909091	1.589229899	-0.021180639	1
NM_007385	chr7	19678084	19681460	-	513	1	Apoc4|Acl|apo-CIV|apoC-IV|-|7 A3|7 9.94 cM|protein-coding	0	0	0	0	0	0	0	0	-5.13E-15	1
NM_174998	chr4	123183504	123194699	+	4645	1	Hpcal4|AI846570|NVP-2|-|4|4 D2.2|protein-coding	0	0.012327129	0	0	0	0	0	0	-2.311125142	1
NR_045371	chr5	127170565	127184356	+	926	1	4930572K03Rik|-|-|5|5 G1|ncRNA	0	0	0	0	0	0	0	0	-5.13E-15	1
NM_007605	chr6	140041525	140042786	+	1259	1	Capza3|510-4|Cappa3|Gsg3|Tex8|repro32|-|6 G2|6 69.77 cM|protein-coding	0	0	0	0	0	0	0	0	-5.13E-15	1
NM_138313	chr2	118528757	118549678	-	4626	1	Bmf|AW260063|AW411872|-|2|2 E5|protein-coding	1.083942294	0.971440594	1.382196062	0.955274539	1.025504722	0.294859743	0.476401825	0.764901239	-2.241336833	0.000134762
NM_027170	chr16	88773181	88774206	-	1023	1	2310057N15Rik|Krtap13-1|-|16|16 C3.3|protein-coding	0	0	0	0	0	0	0	0	-5.13E-15	1
NM_173372	chr11	50850685	50866208	+	4319	1	Grm6|BC021919|Gm3|Gprc1f|mGluR6|nerg1|nob2|nob3|nob4|-|11|11 B1.3|protein-coding	0	0	0	0	0	0	0	0	-5.13E-15	1
NM_001168568	chrX	162901560	163034541	+	5437	1	Ctps2|A830031M15Rik|AI326475|Ctpsh|-|X|X F5|protein-coding	1.836325259	1.779716529	1.72340537	2.063565727	1.938008123	2.042569992	1.613428655	1.698429285	-0.431542619	0.225809517
NM_008466	chr14	61365186	61439947	-	4148	1	Kpna3|IPOA4|-|14|14 D1|protein-coding	2.228704229	2.220622947	2.408425381	2.280811961	2.330377305	2.409520323	2.211538963	2.411920185	0.100369412	1
NM_013460	chr2	131545357	131562285	-	2390	1	Adra1d|Adra-1|Adra1|Adra1a|Gpcr8|Spr8|[a]1d|alpha1D-AR|-|2 F1|2 63.5 cM|protein-coding	0	0	0	0	0	0.401227568	0	0	-5.13E-15	1
NM_001003672	chr18	37143969	37187657	+	5416	1	Pcdhac2|CNRc2|-|18|18 B3|protein-coding	0	0.029072335	0	0	0.078748649	0	0	0	-3.158805966	1
NM_020013	chr7	45613890	45615490	-	942	1	Fgf21|-|-|7|7 B2|protein-coding	0	0	0	0	0	0	0	0	-5.13E-15	1
NM_026028	chr6	120324322	120357469	-	2637	1	Ccdc77|2400002C23Rik|2700091N06Rik|AV168274|-|6|6 F1|protein-coding	1.373634982	1.268139675	1.318896219	1.448602866	1.361250781	1.741222377	1.4955637	1.525730597	0.151273593	1
NM_001310633	chr7	32334182	32335501	+	412	1	Scgb1b12|Abpa12|EG668381|Gm9140|-|7|7 B1|protein-coding	0	0	0	0	0	0	0	0	-5.13E-15	1
NM_026405	chr10	10545039	10558207	-	2049	1	Rab32|2810011A17Rik|AU022057|-|10|10 A1|protein-coding	1.75835026	1.280197817	2.125492518	1.967336799	2.024406689	1.925147275	1.434106641	1.334232688	0.008744992	1
NM_008839	chr3	32436151	32468486	+	8895	1	Pik3ca|6330412C24Rik|caPI3K|p110|p110alpha|-|3 15.7 cM|3 B|protein-coding	1.810963099	1.602879231	1.883456558	1.744215211	1.791166149	1.752749416	1.968818026	1.580727997	-0.427630061	0.14156864
NM_009022	chr9	71215789	71296243	+	2248	1	Aldh1a2|AV116159|Aldh1a7|Raldh1|Raldh2|-|9 D|9 39.85 cM|protein-coding	0	0	0.168614823	0	0	0	0	0	-5.13E-15	1
NM_173394	chr18	46558231	46574533	-	3259	1	Ticam2|B430113A10|TICAM-2|TRAM|Tirp|Trif|-|18|18 C|protein-coding	1.8975127	1.840681195	2.105144251	1.960509356	2.076366556	1.782989378	1.839298231	1.677784022	-0.371518169	0.483718889
NR_126579	chr14	47097679	47116161	-	1407	1	Gm10371|ENSMUSG00000072589|-|-|ncRNA	0	0	0	0	0	0	0	0	-5.13E-15	1
NM_152811	chr5	86916639	86926503	-	2537	1	Ugt2b1|1300012D20Rik|-|5|5 E1|protein-coding	0	0	0	0	0	0	0	0	-5.13E-15	1
NM_026268	chr10	99263231	99267489	+	2792	1	Dusp6|1300019I03Rik|MKP-3|MKP3|PYST1|-|10|10 C3|protein-coding	2.023288605	1.866764243	2.249304354	2.163984941	2.144522055	2.274930873	2.189134607	1.643965803	-0.777507077	0.044096049
NM_009057	chr3	89268246	89270570	-	1014	1	Slc50a1|MmSWEET1|Rag1ap1|Rga|-|3 F1|3 39.04 cM|protein-coding	2.310595208	1.803922171	2.2970215	2.409552928	2.319568609	2.193319592	2.28173436	2.119462823	0.157651778	1
NM_177151	chr15	35371546	35931229	+	13307	1	Vps13b|1810042B05Rik|2310042E16Rik|4732488H20|C330002D13Rik|C87206|Coh1|D230005K13|mKIAA0532|mKIAA5032|-|15|15 B3.1|protein-coding	2.039350786	2.099666553	2.131339525	2.12688393	2.071985269	1.910022562	2.024304595	2.104453333	-0.133971726	1
NM_053068	chr15	73090412	73094075	+	846	1	Chrac1|2410152E03Rik|2810406L04Rik|YCL1|-|15|15 E1|protein-coding	1.426780186	1.492143637	1.944971987	2.403946777	2.313609481	2.358172626	1.729134903	1.880166221	0.589074437	0.665698777
NM_025957	chr7	17812682	17815627	+	1019	1	Ceacam14|1600021E03Rik|1600025E09Rik|AV033953|-|7|7 A2|protein-coding	0	0	0	0	0	0	0	0	-5.13E-15	1
NR_103513	chr16	31986831	31987791	-	960	1	Gm15694|OTTMUSG00000025337|-|16 B2|16 22.4 cM|pseudo	0.924998816	1.157389	0	1.155418853	0.537457828	0.445933497	0.310177424	0.453754701	-2.115980522	0.079221345
NM_001081184	chr4	88094630	88411011	+	5750	1	Focad|Kiaa1797|mKIAA1797|-|4|4 C4|protein-coding	1.653163242	1.649804606	1.576677607	1.550471032	1.615427338	1.809662187	1.76632548	1.4052828	0.13374095	1
NM_009634	chr15	80948490	80970947	+	3697	1	Adsl|Adl|Asl|-|15 E1|15 37.95 cM|protein-coding	1.832434881	1.719596615	2.216956708	2.007426402	2.032939092	2.244349401	2.047426182	1.730536398	0.406879561	0.452242291
NM_198176	chr2	130613838	130630027	-	3159	1	Fastkd5|C78212|mKIAA1792|-|2|2 F1|protein-coding	1.817326568	1.399482467	1.874082033	2.019068975	1.690842826	1.641920368	1.911188989	1.413980602	0.111580481	1
NM_008123	chr3	96913566	96926051	-	6967	1	Gja8|Aey5|Cnx50|Cx50|Lop10|-|3 F2.1|3 42.03 cM|protein-coding	0	0	0	0	0	0	0	0	-5.13E-15	1
NM_027568	chr11	99907920	99908890	+	968	1	Krtap31-1|4733401H21Rik|AI506529|-|11|11 D|protein-coding	0	0	0	0	0	0	0	0	-5.13E-15	1
NM_025271	chr4	56740005	56741425	-	1418	1	Actl7b|Tact1|-|4 B3|4 27.0 cM|protein-coding	0	0.046795065	0	0.507888733	0	0	0.301545169	0	2.130591581	1
NM_008860	chr4	155260118	155361428	-	4291	1	Prkcz|AI098070|C80388|Pkcz|R74924|aPKCzeta|nPKC-zeta|zetaPKC|-|4 E2|4 86.17 cM|protein-coding	0.250412839	0.115246139	0.3595221	0	0	0	0.258357445	0	0.07723505	1
NM_026642	chr15	58872649	58876781	+	4130	1	Trmt12|4632406N01Rik|AI449275|Tyw2|-|15|15 D1|protein-coding	1.015025346	0.905381918	1.120489043	0.896887746	1.081818637	0.884632021	0.646340086	0.641205126	-0.841076796	0.326743618
NM_001199306	chr7	14410686	14438551	-	2088	1	Sult2a8|2810007J24Rik|-|7|7 A1|protein-coding	0	0	0	0	0	0	0	0	-5.13E-15	1
NM_022420	chr7	118972040	118995211	-	4519	1	Gprc5b|AW125761|Raig2|-|7|7 F3|protein-coding	1.039115336	1.570485483	0.481166598	0.062839801	1.497789808	1.144367496	0.134622674	0.050086752	-6.245343418	2.62E-27
NM_001291028	chr2	130632765	130642844	-	3970	1	Lzts3|Prosapip1|-|2|2 F1|protein-coding	0.316488961	0.378166936	0.663368466	0.722831687	0.634066934	0.49314056	0.180647023	0.432712925	-0.319308723	1
NM_207545	chr7	23928386	23929357	+	970	1	Vmn1r179|V1rd17|-|7|7 A3|protein-coding	0	0	0	0	0	0	0	0	-5.13E-15	1
NM_001310017	chr3	89164795	89182770	+	2829	1	Clk2-scamp3|TU52|-|-|protein-coding	2.232989054	2.21195236	2.544752422	2.210019098	2.283308955	2.431560164	2.575972815	2.150984487	0.113625725	1
NM_145825	chr3	37308627	37312446	-	1052	1	Cetn4|-|-|3|3 B|protein-coding	0.486625328	0.293756667	0.761984222	0.987864583	0.819962687	0.249396476	0.303746769	0.571489166	-0.1571504	1
NM_007913	chr18	34861207	34864956	+	3068	1	Egr1|A530045N19Rik|ETR103|Egr-1|Krox-1|Krox-24|Krox24|NGF1-A|NGFI-A|NGFIA|TIS8|Zenk|Zfp-6|Zif268|egr|-|18 18.76 cM|18 C/D|protein-coding	1.316244763	1.165226727	2.090376076	1.718669189	1.109215353	2.102383896	1.826599799	1.32535723	0.35878089	1
NM_001081200	chr3	93144787	93149471	+	1624	1	Crnn|Gm1015|-|3|3 F2.1|protein-coding	0	0	0	0	0	0	0	0	-5.13E-15	1
NM_008372	chr15	9506159	9529876	-	3200	1	Il7r|CD127|IL-7Ralpha|-|15 A1|15 4.16 cM|protein-coding	2.527028918	2.388900041	2.484732308	2.791187251	2.438753473	2.322713238	2.123973018	2.133518806	-1.337596073	0.005733583
NM_001081059	chr13	43538406	43560191	-	4345	1	Mcur1|6230416A05Rik|AU015498|AV136929|AW554392|C88263|Ccdc90a|-|13|13 A4|protein-coding	2.027717646	1.565997529	2.239057571	1.831830357	2.144004645	2.172387555	2.100077636	1.59708798	-0.09581022	1
NM_019455	chr6	65117293	65144730	-	3290	1	Hpgds|H-PGDS|Ptgds2|-|6|6 D-E|protein-coding	0.561511629	0.330976124	0.722810379	0.785065071	0.328758012	0.310316652	0.231674161	0.18054706	-1.542622929	0.223889084
NM_001310021	chr5	11183015	11187810	+	1146	1	Gm5861|EG545728|-|5|5 A1|protein-coding	0.05570151	0	0	0	0	0	0	0	-2.30307531	1
NM_011182	chr5	143622447	143710248	+	3721	1	Cyth3|AI648983|ARNO3|CLM3|Grp1|Pscd3|-|5 G2|5 82.36 cM|protein-coding	1.23829637	1.268633375	1.431475477	1.233945795	1.585840676	1.594754301	1.322169256	1.030034313	-0.754379863	0.253669084
NM_001082976	chr12	101645446	101718523	-	5273	1	Tc2n|4933406D09Rik|Mtac2d1|Tac2-N|-|12|12 F1|protein-coding	0	0.012178373	0	0	0	0.197259241	0.031213749	0.244809405	3.864953062	0.267405171
NM_001039042	chr7	43712567	43726758	+	1025	1	Klk13|Egfbp-2|mGk-13|-|7|7 B4|protein-coding	0	0	0	0	0	0	0	0	-5.13E-15	1
NM_026290	chr17	28530861	28538975	+	1095	1	Armc12|4930511I11Rik|AV041658|-|17|17 A3.3|protein-coding	0	0	0	0	0	0	0	0	-5.13E-15	1
NM_172692	chr4	43566928	43578864	-	3516	1	Gba2|F630034E04|-|4|4 B1|protein-coding	1.642016869	1.804264087	1.892488242	1.719412078	1.86927338	1.924298618	1.54319789	1.576027213	-0.621202712	0.082092246
NR_045508	chr13	117706764	117720011	-	917	1	4933413L06Rik|-|-|13|13|ncRNA	0	0	0	0	0	0	0	0	-5.13E-15	1
NM_013913	chr4	99030954	99038192	+	1600	1	Angptl3|hypl|-|4 C6|4 45.6 cM|protein-coding	0.220682343	0.21708424	0.543684461	0	0	0.549514099	0.353056537	0.076427246	-0.445329643	1
NM_146202	chr7	127342795	127345314	-	2243	1	Zfp768|BC026432|Znf768|-|7|7 F3|protein-coding	1.522331974	1.535482799	1.667528853	1.460891822	1.651511026	1.816137778	1.713046288	1.329677941	0.04176071	1
NM_022329	chr1	156040861	156053736	+	2581	1	Tor1aip2|1110020D10Rik|15kDa|A130072J07|AA103493|AW060462|AW610675|C77739|Ifrg15|Lull1|-|1|1 G3|protein-coding	2.095199706	2.245452743	2.551593645	2.305994909	2.455650113	2.528807236	2.120481159	2.000135481	-0.105884285	1
NM_177744	chr15	77477047	77491069	+	3027	1	Apol10a|9030421J09Rik|-|15|15 E1|protein-coding	0	0	0	0	0	0	0	0	-5.13E-15	1
NM_025820	chr2	145917482	145934700	-	3095	1	Crnkl1|1200013P10Rik|5730590A01Rik|C80326|crn|-|2|2 G1|protein-coding	1.745020487	1.594196178	1.992121899	1.970196968	1.881491169	1.728984485	1.830595043	1.568576357	0.118891358	1
NM_011519	chr12	8771396	8793687	+	3049	1	Sdc1|AA408134|AA409076|CD138|Sstn|Synd|Synd1|syn-1|-|12 A1.1|12 3.94 cM|protein-coding	2.08150108	2.081495995	2.582596928	2.297570419	2.166221461	1.91260975	0.734906696	0.558048394	-4.908715985	1.65E-59
NM_007887	chr7	104857016	104862667	+	2644	1	Usp17la|Dub1|USP17-A|-|7 E3|7 55.69 cM|protein-coding	0	0	0	0	0	0	0	0	-5.13E-15	1
NM_178415	chr9	22475715	22888280	+	3413	1	Bbs9|E130103I17Rik|-|9|9 A3|protein-coding	1.745218835	1.473539631	1.840520177	1.709919337	1.85478636	1.729875342	1.437060136	1.467106862	-0.359952892	0.627722331
NM_026748	chr5	139751282	139775678	-	7064	1	Ints1|1110015K06Rik|-|5|5 G1|protein-coding	2.574825116	2.449638342	2.602023225	2.030079495	2.459385514	2.603991542	2.460805713	2.455092197	0.096219787	1
NM_007635	chr5	93267573	93276231	+	2484	1	Ccng2|-|-|5|5 E3.3-F1.3|protein-coding	1.97141525	1.879285903	1.887458796	2.04413451	2.001100415	1.903225133	1.684385628	1.85423279	-0.262870064	1
NM_134141	chr8	94819818	94838340	-	4316	1	Ciapin1|2810413N20Rik|AA617265|AU021794|anamorsin|-|8|8 C5|protein-coding	1.112392592	1.34492717	1.564638206	1.843613793	1.612698802	1.513937255	1.172347722	1.017941101	0.074379906	1
NM_027207	chr10	80172944	80175119	+	646	1	1600002K03Rik|-|-|10|10 C1|protein-coding	0.581046931	0.602415618	1.229894904	1.542759421	1.211205195	1.31672962	0.417684721	0.795963601	-0.401056004	1
NR_046197	chr11	84716976	84720432	-	381	1	1700109G15Rik|-|-|11|11|ncRNA	0	0	0	0	0	0	0	0	-5.13E-15	1
NR_106111	chr5	34574151	34574213	+	62	1	Mir7036b|Gm27625|mmu-mir-7036b|-|-|ncRNA	0.619975876	0	0	0	0	0	0	0.439108867	0.020791499	1
NM_011783	chr12	35992925	36004081	+	750	1	Agr2|Agr2h|Gob-4|HAG-2|XAG-2|mAG-2|-|12|12 A3|protein-coding	0	0	0	0	0	0	0	0	-5.13E-15	1
NM_009171	chr11	60788897	60811265	-	2051	1	Shmt1|AI324848|AI385541|C81125|Shmt|mshmt|mshmt1|mshmt2|-|11|11 B2|protein-coding	1.899296201	1.709825223	2.339731323	2.124310112	2.115916558	2.00796399	2.005966405	1.823832325	0.353435849	0.659243003
NM_183167	chr7	41372930	41393260	-	2658	1	AI987944|-|-|7|7 B3|protein-coding	1.422301969	1.20075336	1.368975308	1.410845553	1.283705572	1.194423917	1.349809061	1.45200831	-0.222243293	1
NR_028547	chr2	130275515	130275573	+	58	1	Snord110|MBII-55|-|2|2|snoRNA	1.709820758	1.404778629	0	1.336018417	1.374469021	1.448047413	1.616815403	0.838065449	0.401433709	1
NM_011313	chr3	90612894	90614414	+	714	1	S100a6|2A9|5B10|CALCYCLIN|Cacy|PRA|-|3 39.35 cM|3 F1-F2|protein-coding	0.889447622	0.871177812	0.58148151	1.471434834	1.22391153	1.131252859	1.127540828	1.418330622	1.571478071	0.220139324
NM_178211	chr13	21750145	21750553	-	406	1	Hist1h4k|-|-|13|13 A2-A3|protein-coding	1.780637428	1.501141832	2.524414047	2.96787305	2.672228037	2.606987335	2.029562461	2.095240685	0.76815479	0.409867444
NM_177061	chr7	6439902	6440867	+	964	1	Olfr1344|4930415J05Rik|MOR124-1|-|7|7 A1|protein-coding	0	0	0	0	0	0	0	0	-5.13E-15	1
NM_001113533	chr17	12966799	12992259	-	2041	1	Wtap|2810408K05Rik|9430038B09Rik|-|17|17 A1|protein-coding	1.662225647	1.809032154	1.942992453	2.052142779	2.057027486	2.151960529	1.892747554	1.575954846	-0.212302374	1
NM_009569	chr8	122282141	122337247	+	3374	1	Zfpm1|FOG|Fog1|-|8|8 E1|protein-coding	1.549027911	1.682495218	2.111826568	1.37306712	2.069801346	1.665670247	2.175447684	1.698224263	0.640435324	0.257476381
NR_027967	chr9	121784016	121791120	-	1738	1	Hhatl|1110011D13Rik|Gup1|-|9|9 F4|protein-coding	0	0	0	0	0	0	0	0	-5.13E-15	1
NM_001146215	chr17	35028605	35046745	-	2670	1	Msh5|Mut5|-|17 B1|17 18.57 cM|protein-coding	1.025568622	1.362981961	1.081711896	1.387136582	1.186716441	1.004351489	0.773936899	1.222949401	-0.816718961	0.405306229
NM_145478	chr15	88862194	88865726	+	2411	1	Pim3|BC026639|Kid1|-|15|15 E3|protein-coding	1.127992756	1.340178801	1.983271564	1.418555912	1.8618119	1.694458632	1.390917154	1.113443263	0.283173319	1
NM_001081148	chr7	26665227	26686430	-	2172	1	Cyp2b23|EG243881|-|7|7 A3|protein-coding	0	0	0	0	0	0	0	0	-5.13E-15	1
NM_001033427	chr1	37905923	37916493	-	2556	1	Lyg2|Gm776|-|1|1 B|protein-coding	0	0	0	0	0	0	0	0	-5.13E-15	1
NR_133649	chr11	97020508	97026418	-	5440	1	Gm11532|OTTMUSG00000001860|Sp6os|-|11|11|ncRNA	0.088274237	0.107771497	0	0.237083957	0	0	0.02999509	0	-2.849855231	0.484860143
NR_105858	chr16	42303362	42303469	-	107	1	Mir6540|Gm27780|mir-6540|mmu-mir-6540|-|-|ncRNA	0	0	0	0	0	0	0	0	-5.13E-15	1
NM_133747	chr17	75537086	75551946	-	2807	1	Fam98a|2810405J04Rik|AL024114|-|17|17 E2|protein-coding	1.447266167	1.249517286	1.829428321	1.840584561	1.888182584	1.907282437	1.768942516	1.431628872	0.348401715	0.780089085
NR_039542	chr14	109460230	109490814	+	33	1	Mir3964|mmu-mir-3964|mu-mir-3964|-|15|15 11.97 cM|ncRNA	0	0	0	0	0	0	0	0	-5.13E-15	1
NM_001045513	chr1	60483185	60566765	-	9102	1	Raph1|9430025M21Rik|C730009O10Rik|Lpd|-|1|1 C2|protein-coding	1.552533999	1.371473155	1.489499545	1.291794626	1.345694897	1.121117721	1.638117565	1.673546223	0.362357901	0.752690893
NR_106142	chr17	27091245	27091311	+	66	1	Mir7677|Gm27400|mmu-mir-7677|-|-|ncRNA	0.462540128	1.057163351	1.025666465	1.08420877	1.177235193	0	1.478889921	0.629310747	1.016245819	1
NM_146995	chr16	59283572	59284495	-	922	1	Olfr202|MOR182-1|-|16|16 C2|protein-coding	0	0	0	0	0	0	0	0	-5.13E-15	1
NR_045984	chr6	50776115	50814894	+	1234	1	C530044C16Rik|-|-|6|6|ncRNA	0	0	0	0	0	0	0	0	-5.13E-15	1
NM_026323	chr2	164562716	164568506	+	702	1	Wfdc2|1600023A02Rik|HE4|WAP5|-|2|2 H3|protein-coding	0	0	0	0	0	0	0	0	-5.13E-15	1
NM_001198969	chr12	4593008	4641139	+	2331	1	Itsn2|AI327390|Ese2|Sh3d1B|Sh3p18|mKIAA1256|-|12|12 A1.1|protein-coding	2.261988388	2.265388921	2.060183205	2.199150774	2.166478918	2.346000318	2.121619068	2.26734586	-0.210605563	0.898279786
NM_001040696	chr11	71153102	71230733	-	4142	1	Nlrp1b|ENSMUSG00000070390|Nalp1b|OTTMUSG00000006087|OTTMUSG00000006089|-|11|11 B4|protein-coding	0.72261397	0.723113691	0.659156145	0.493309504	0.318288932	0.821202551	0.805527449	0.972320261	-0.09512544	1
NM_023624	chr3	82892582	82903974	-	5345	1	Lrat|1300010A18Rik|AI449251|-|3|3 E3|protein-coding	0	0	0	0	0	0	0	0	-5.13E-15	1
NM_153791	chr17	23755423	23771591	-	2500	1	Flywch1|E030034P13Rik|mKIAA1552|-|17|17 A3.3|protein-coding	1.499383386	1.466829028	1.913557724	1.381565739	1.937146796	1.864550093	1.433775498	1.405155727	-0.50004234	0.522908025
NR_037997	chr16	13514131	13520419	-	2913	1	2310015D24Rik|-|-|16|16 A1|ncRNA	0	0	0	0	0	0	0	0	-5.13E-15	1
NM_010327	chr16	18620319	18622403	-	1843	1	Gp1bb|-|-|16 A3|16 11.53 cM|protein-coding	0.12454958	0.114941609	0.303873259	0.351575433	0.456236057	0.556623179	0.584321115	0.129255902	1.691987423	0.763867572
NM_146213	chr8	105131800	105150109	+	2417	1	Ces4a|Ces8|-|8|8 D3|protein-coding	0	0	0	0	0	0	0	0	-5.13E-15	1
NM_172643	chr1	139422383	139453007	+	8349	1	Zbtb41|8430415N23Rik|9430031N01|9830132G07Rik|AI316857|-|1|1 F|protein-coding	1.769762964	1.221300493	1.58873964	1.511959911	1.545503334	1.268982048	1.390561679	1.290617706	-0.068275489	1
NM_001081983	chrX	136974022	136976874	-	434	1	Tmsb15b1|Tm15b|-|X F1|X|protein-coding	0.591313082	0.544561926	0	1.35287783	0.763687815	0.521459023	0.899043065	0.449297679	-0.256309623	1
NM_016890	chr4	41714798	41723163	-	957	1	Dctn3|p24|-|4|4 B1|protein-coding	1.753960427	1.342188578	2.090846967	2.741718897	2.161253007	2.100263293	1.816405568	1.462154891	0.313982761	1
NM_027191	chr10	88146992	88178395	+	1260	1	Nup37|2410003L22Rik|2810039M17Rik|-|10|10 C2|protein-coding	1.288870447	1.452383819	1.656542462	1.875166345	1.606973339	1.680942914	1.514250818	1.477614909	0.424916498	0.965465681
NM_001170555	chr5	24862735	24908509	-	2247	1	Prkag2|2410051C13Rik|AAKG|AAKG2|AI854673|H91620p|WPWS|-|5|5 A3|protein-coding	1.856237535	1.715614539	1.943879717	1.927022449	1.923051936	2.044262915	2.025306123	1.913887259	-0.122135984	1
NM_145353	chr17	46248080	46252537	+	2024	1	Yipf3|C6orf109|D17Wsu94e|KLIP1|-|17 C|17 22.9 cM|protein-coding	1.724307916	1.690564707	1.916843596	1.827402887	2.146385773	2.009750554	1.768589866	1.581606693	-0.395801637	0.641523327
NM_173745	chr11	3895240	3901296	+	4628	1	Dusp18|4930527G07Rik|AI430870|BB028064|DSP18|DUSP20|LMWDSP20|-|11|11 A1|protein-coding	0.717349819	0.704021445	0.471238663	0.744992231	1.067436363	0.934960644	1.144956445	0.491162826	-0.18532599	1
NM_001167673	chr9	35776524	35778109	-	638	1	Gm17727|Pate-e|-|9 A4|9 20.44 cM|protein-coding	0	0	0	0	0	0	0	0	-5.13E-15	1
NM_199470	chr14	54631992	54641364	-	2714	1	Cdh24|1700040A22Rik|ENSMUSG00000022188|-|14|14 C3|protein-coding	1.263279917	1.349374856	1.508472389	1.373829363	1.109487266	1.335610766	1.361072277	1.425480482	0.179971819	1
NM_001081397	chr8	10153923	10633950	+	6258	1	Myo16|BM140241|C230040D10Rik|Gm1105|NYAP3|mKIAA0865|-|8|8 A1.1|protein-coding	0	0	0	0	0	0.038633323	0	0	-5.13E-15	1
NM_001301173	chr8	105382807	105413502	-	2961	1	Kctd19|4922504H04Rik|-|8|8 D3|protein-coding	0	0	0	0	0	0	0	0	-5.13E-15	1
NM_001172098	chr12	51608541	51691914	-	3894	1	Strn3|Gs2na|SG2NA|-|12|12 C1|protein-coding	2.081907061	1.946195672	1.809501115	2.439094145	1.729737081	1.827974991	1.87099377	1.715603964	-0.118580389	1
NM_138753	chr11	103116325	103119724	+	3397	1	Hexim1|7330426E13Rik|CLP-1|Clp1|HIS1|-|11|11 E1|protein-coding	1.630914214	1.577140904	1.745332798	1.803628331	1.755503628	2.024012647	1.643526963	1.407369903	0.079165578	1
NM_146854	chr9	40074297	40075262	+	964	1	Olfr982|MOR223-4|-|9|9 A5-B|protein-coding	0	0	0	0	0	0	0	0	-5.13E-15	1
NM_013788	chr7	62461871	62464510	-	2637	1	Peg12|Frat3|-|7 C|7 34.38 cM|protein-coding	0.813370607	0.541652642	1.12142809	0.684680475	0.960412923	1.225894339	0.412808161	0.166211221	-2.134938772	0.007318597
NM_146849	chr2	87961952	87968257	-	1108	1	Olfr1157|MOR174-1|-|2|2 E1|protein-coding	0	0	0	0	0	0	0	0	-5.13E-15	1
NM_001290123	chr19	4784293	4794009	-	2557	1	Rbm4|4921506I22Rik|Lark1|Mlark|Rbm4a|lark|-|19|19 A|protein-coding	1.96620104	1.687848192	1.976472676	1.95113449	1.829245851	1.862212172	1.957082115	1.763258503	-0.021700967	1
NM_146223	chr9	57599992	57606281	-	2854	1	Cplx3|BC016632|CpxIII|ERGIC-53L|ERGL|Lamn1l|Lman1l|-|9|9 B|protein-coding	0	0	0	0	0	0	0	0	-5.13E-15	1
NM_026220	chr2	121492681	121506656	-	3410	1	Mfap1a|4432409M24Rik|Mfap1|-|2|2 F1|protein-coding	1.368054191	1.305152291	1.230418502	1.214055689	1.758697331	1.23771495	1.291026802	0.993346405	0.023374624	1
NM_001033259	chr10	59446984	59616692	-	2862	1	Mcu|2010012O16Rik|AV064928|C10orf42|Ccdc109a|D130073L02Rik|Gm64|-|10|10 B4|protein-coding	1.782843452	1.682862683	1.928493287	1.718066716	2.020613111	1.775347867	1.683884215	1.672285005	0.211274223	1
NM_021532	chr12	71309884	71320107	+	3644	1	Dact1|4921528D17Rik|AI115603|DAPPER|DAPPER1|FRODO|Frd1|Frodo1|MDpr1|MTNG3|THYEX3|-|12|12 C3|protein-coding	0.174662755	0.186606303	0	0.232413361	0.100520466	0.306070486	0.238909693	0.073901244	-0.23073488	1
NR_073587	chr10	61695586	61702773	+	777	1	Tysnd1|1300019N10Rik|-|10|10 B4|protein-coding	1.625063684	1.873287732	1.810865507	1.949480566	1.957391888	2.126755174	1.998510705	1.603131666	0.420310757	0.600282373
NM_001253860	chr9	119483408	119562678	-	8258	1	Scn5a|Nav1.5|Nav1.5c|SkM1|SkM2|mH1|-|9 F3-F4|9 71.33 cM|protein-coding	0	0.009469305	0	0	0.122348719	0	0.036203812	0	1.431281174	1
NM_001311209	chr11	46127904	46147347	+	5224	1	Adam19|AL024287|MADDAM|MTLNB|Mltnb|-|11 27.54 cM|11 A5-B1.1|protein-coding	0.38807875	0.371854826	0.448019033	0.293785101	0.138704267	0.140421584	0.163354859	0.298423966	-0.686384881	0.929656998
NM_183183	chr6	59352461	59426290	-	3096	1	Gprin3|C030038J10Rik|C730021L23|-|6|6 B3|protein-coding	1.745799055	1.418573478	1.714487013	1.416484183	1.124386505	1.080481757	0.846623809	0.054569783	-4.787473482	4.27E-08
NR_045360	chr18	57632079	57638585	-	455	1	2210409D07Rik|-|-|18|18 D3|ncRNA	0	0	0	0	0	0	0	0	-5.13E-15	1
NM_001271615	chr19	10199132	10203943	-	2102	1	Fen1|AW538437|FEN-1|-|19|19 A|protein-coding	1.861413887	1.838872341	2.836764841	2.248246937	2.23324083	2.362208345	2.335200983	2.275662904	0.553025126	0.074556929
NM_001282961	chr13	58806569	59133970	+	8691	1	Ntrk2|GP145-TrkB/GP95-TrkB|Tkrb|trk-B|trkB|-|13 B1-B2|13 31.2 cM|protein-coding	0	0.007335949	0	0	0	0	0	0	-2.311056005	1
NM_145746	chr11	68921835	68927081	-	1103	1	Odf4|Oppo1|-|11|11 B3|protein-coding	0.08660866	0	0	0	0	0	0	0	-2.303061687	1
NR_002857	chr7	17672313	17682060	+	1917	1	Psg-ps1|AV036018|Cea-6|Cea6|-|7|7 A2|pseudo	0	0	0	0	0	0	0	0	-5.13E-15	1
NM_001001185	chr13	67863326	67863923	+	595	1	BC048507|-|-|13|13 B3|protein-coding	0.632630597	0.782355425	1.173955241	1.586107571	0.861067137	1.203943311	0.662887216	0.430443933	-0.904156061	0.919621495
NR_045084	chr13	107469822	107474432	+	1988	1	AI197445|-|-|13|13 D2.1|ncRNA	0	0	0	0	0	0	0	0	-5.13E-15	1
NM_027034	chr4	92144318	92147221	-	1254	1	Izumo3|1700011H22Rik|-|4|4 C5|protein-coding	0	0	0	0	0	0	0	0	-5.13E-15	1
NR_106122	chr10	62194167	62194227	-	60	1	Mir7662|Gm27876|mmu-mir-7662|-|-|ncRNA	0	0	0	0	0	0	0	0	-5.13E-15	1
NM_007388	chr9	22126727	22130598	-	1347	1	Acp5|TRACP|TRAP|-|9 A3|9 8.38 cM|protein-coding	0.38696911	0.330962443	0.618785575	0.858542589	0	0.944269934	0.448178456	0.987851824	1.469310345	0.427780163
NM_021456	chr8	93302369	93337209	-	2273	1	Ces1g|Ces-1|Ces1|Ses-1|-|8 C5|8 45.29 cM|protein-coding	0	0	0	0	0	0	0	0	-5.13E-15	1
NM_133919	chr5	103754162	103855322	+	8301	1	Aff1|9630032B01Rik|AW319193|Af4|Mllt2h|Rob|-|5 E|5 50.45 cM|protein-coding	1.995902049	2.130666402	2.256521131	2.099351765	2.207977288	2.306621623	1.78865852	2.015038911	-0.59824583	0.019573934
NM_026584	chr8	33732067	33777173	+	1540	1	Gtf2e2|34kDa|AI462509|C330006J08Rik|-|8|8 A4|protein-coding	1.702359432	1.467998326	2.056153912	1.904551473	2.027395168	1.934485873	1.720181646	1.576720354	0.440176035	0.694147774
NM_001172064	chr7	141194130	141210055	+	2539	1	Lrrc56|5730427C23Rik|BB110509|mFLJ00101|-|7|7 F5|protein-coding	0.883804877	1.115942048	1.326392997	1.33326445	1.034950055	1.265548372	1.25914846	0.926517504	-0.089193711	1
NM_175004	chr11	86683983	86692323	+	2994	1	Ptrh2|A230072I16Rik|Bit1|CGI-147|-|11|11 C|protein-coding	1.370227499	1.290235737	1.60918031	1.976823366	1.644553647	1.914253086	1.472024936	1.170925949	0.029275956	1
NM_025748	chr10	13552907	13563376	+	1445	1	Adat2|4933426M09Rik|Deadc1|-|10|10 A2|protein-coding	1.242155019	1.40661607	1.858669659	1.712598879	1.686795314	1.862716369	1.262665792	1.237574617	-0.001691513	1
NM_013483	chr13	23456993	23465901	-	3438	1	Btn1a1|Btn|-|13 A3.1|13 9.72 cM|protein-coding	0	0.025719884	0	0	0	0	0	0	-2.311045703	1
NM_001177484	chr11	99864476	99865571	+	1093	1	Gm11559|OTTMUSG00000002191|-|11 D|11 63.21 cM|protein-coding	0	0	0	0	0	0	0	0	-5.13E-15	1
NM_144934	chr9	18430615	18446316	+	2150	1	Mbd3l2|-|-|9|9 A2|protein-coding	0	0	0	0	0	0	0	0	-5.13E-15	1
NR_045718	chr14	25139795	25143241	-	771	1	4930572O13Rik|-|-|14|14|ncRNA	0	0	0	0	0	0	0	0	-5.13E-15	1
NM_029665	chr13	106794439	106936915	-	4250	1	Ipo11|1700081H05Rik|2510001A17Rik|AI314624|AW555235|E330021B14Rik|Ranbp11|-|13|13 D2.1|protein-coding	1.958944089	1.71197002	2.255015737	2.319965055	2.290904088	2.141625992	1.801944118	1.7689857	0.011894878	1
NM_008399	chr11	73090595	73147449	+	3803	1	Itgae|A530055J10|CD103|aM290|alpha-E1|alpha-M290|-|11 B4|11 45.22 cM|protein-coding	0.041915231	0.040896541	0	0	0	0	0	0.142286305	0.948278976	1
NR_049199	chr5	30647936	30648015	+	79	1	Mir5625|Gm23930|mmu-mir-5625|-|5|5|ncRNA	0.621263233	1.165972058	0	0	1.617248828	1.340881191	1.265179811	1.308313698	1.21446419	0.981798033
NM_022427	chr3	116249654	116253484	-	3446	1	Gpr88|AW061286|Strg|-|3|3 G1|protein-coding	0	0.068871406	0	0	0	0	0	0	-3.158774198	1
NM_146889	chr2	111780313	111781260	+	946	1	Olfr1302|MOR248-3|-|2|2 E5|protein-coding	0	0	0	0	0	0	0	0	-5.13E-15	1
NM_019745	chr3	75516490	75556852	-	1913	1	Pdcd10|2410003B13Rik|Ccm3|Tfa15|Tfar15|-|3|3 E3|protein-coding	1.195529975	1.321680621	1.282565234	1.785401464	1.34899658	1.178869697	1.119739135	1.341794939	-0.216929921	1
NM_008476	chr15	101689928	101694305	-	2247	1	Krt6a|2310016L08Rik|Krt2-6a|Krt2-6c|MK6a|mK6[a]|-|15 F2|15 56.97 cM|protein-coding	0	0.037128553	0	0	0	0	0	0	-2.311036564	1
NM_001278447	chr18	6765167	6791606	+	3679	1	Rab18|AA959686|-|18 A1|18 4.53 cM|protein-coding	1.698039987	1.394362191	1.801549661	2.041903566	1.811844353	1.732958025	1.446482614	1.529872133	-0.203363116	1
NR_030695	chr4	141546162	141548313	+	2151	1	B330016D10Rik|-|-|4|4 E1|ncRNA	0.861954571	0.53935845	1.215262218	1.488271738	0.76766054	0.931003662	0.095107254	0.50609929	-1.585406743	0.502076529
NM_028102	chr8	25725324	25754280	-	4247	1	Ddhd2|2010305K11Rik|SAMWD1|mKIAA0725|-|8|8 A3|protein-coding	1.485323104	1.211963878	1.654397076	1.625277312	1.525467523	1.643888174	1.310678533	1.512344214	-0.283872308	0.939109621
NM_001081301	chr6	42538067	42539020	-	952	1	Olfr455|EG546896|MOR0-17_p|MOR0-2P|MORO-2|Olfr455-ps1|-|6|6 B2.1|protein-coding	0	0	0	0	0	0	0	0	-5.13E-15	1
NM_178385	chr17	46890621	46892463	+	1840	1	Tbcc|2810055C19Rik|-|17|17 C|protein-coding	1.195776487	0.951343241	1.610364921	1.644480055	1.499091748	1.410351559	1.279387691	1.121858352	0.399959557	1
NM_172481	chr7	10687793	10730158	+	3263	1	Nlrp4b|AU022726|E330024M09|Nalp-gamma|Nalp4b|-|7|7 A1|protein-coding	0	0	0	0	0	0	0	0	-5.13E-15	1
NM_020595	chr2	143078492	143081699	+	910	1	Otor|CDRAP|Fdp|MIA|MIAL|-|2|2 G1|protein-coding	0	0	0	0	0	0	0	0	-5.13E-15	1
NM_001252508	chr12	105453856	105493095	+	5782	1	D430019H16Rik|AI852661|-|12|12 E|protein-coding	0.035385046	0.099483152	0	0	0.378204945	0.53893525	0.110205447	0.033503314	-0.124960884	1
NM_177087	chr17	71673261	71729669	+	3481	1	Fam179a|4632412N22Rik|-|17|17 E1.3|protein-coding	0	0	0	0	0	0	0.055033779	0.091102202	4.095086065	0.835333569
NM_023750	chr7	29768552	29781419	+	5704	1	Zfp84|2210410P13Rik|4633401C23Rik|AI415447|BB081605|C86188|KRAB18|Zfp69|-|7 B1|7 17.25 cM|protein-coding	1.736092606	1.80611669	2.008262124	1.854127243	2.060298939	1.833187522	1.81535494	1.733605506	-0.230037397	0.816676388
NM_175649	chr7	143607685	143627845	-	2967	1	Tnfrsf26|Tnfrh3|Tnfrsf24|-|7 F5|7 88.26 cM|protein-coding	1.48203256	1.677141367	1.565522281	1.714469047	1.888690307	1.711528932	1.231717765	1.418653721	-1.066629704	0.003114854
NM_177084	chr1	40580227	40630731	+	3808	1	Slc9a4|AW990558|D730009J23Rik|NHE4|-|1 B|1 19.51 cM|protein-coding	0	0	0	0	0	0	0	0	-5.13E-15	1
NR_028523	chr14	31016219	31016272	-	53	1	Snord19|MBII-108|-|14|14|snoRNA	1.700328373	1.609880437	1.300244689	1.108536726	0	0.939254207	1.591734503	1.764107106	0.220154203	1
NM_001198825	chr16	84954436	85173707	-	3228	1	App|Abeta|Abpp|Adap|Ag|Cvap|E030013M08Rik|betaApp|-|16 46.92 cM|16 C3-qter|protein-coding	0.54833608	0.520295827	1.267712646	0.696598558	0.775204562	0.905903959	1.271898083	1.541140923	3.393647969	1.50E-11
NM_001162868	chr17	25989036	26069177	-	4865	1	Rab11fip3|Cart1|D030060O14Rik|Rab11-FIP3|mKIAA0665|-|17|17 A3.3|protein-coding	1.365251401	1.42749742	1.578592549	1.326577014	1.172942113	1.340872408	1.36319526	1.006031056	-0.43477387	0.683261643
NM_207634	chr14	24490681	24496146	+	830	1	Rps24|-|-|14|14 B|protein-coding	1.889778769	1.931510838	2.711374069	2.907453923	2.404137994	2.661108115	2.121655974	1.810772138	0.123065452	1
NR_106171	chr15	98519762	98519878	-	116	1	Mir1291|mmu-mir-1291|-|-|ncRNA	1.227659537	0.983583755	0	1.532830021	0	1.47321061	0.685133128	1.147811441	-0.592600062	1
NM_198899	chr1	36140028	36244302	-	8986	1	Uggt1|0910001L17Rik|A930007H10Rik|AA589501|AI414429|AI448372|C820010P03Rik|GT|UGT1|Ugcgl1|-|1|1 B|protein-coding	2.240627297	1.852198768	2.431989661	1.939738802	2.313382679	2.242477189	2.518060473	2.267395852	0.239690667	0.661893705
NM_153097	chr8	64998448	65018688	-	3629	1	Trim60|2czf45|Rnf33|-|8|8 B3.1-3.2|protein-coding	0	0.029055632	0	0	0	0	0	0	-3.158762777	1
NM_026626	chr1	178405881	178483249	+	2529	1	Efcab2|1700073K01Rik|D830011E08Rik|-|1|1 H3|protein-coding	0.645162331	0.532013263	1.089477966	0.794850795	0.452204087	0	0.425044348	0.383458942	-0.581962417	0.979538069
NM_001251843	chr14	34051130	34102754	-	1327	1	A630023A22Rik|AI461879|-|-|protein-coding	0	0	0	0	0	0	0	0	-5.13E-15	1
NR_035418	chr10	113586578	113614774	+	48	1	Mir669h|Mirn669h|mir-669h|mmu-mir-669h|-|2|2 8.22 cM|ncRNA	0	0	0	0	0	0	0	0	-5.13E-15	1
NR_030250	chr6	3721897	3722003	-	106	1	Mir489|Mirn489|mir-489|mmu-mir-489|-|6|6|ncRNA	0	0	0	0	0	0	0	0	-5.13E-15	1
NM_021714	chr6	136813654	136828216	-	2708	1	Wbp11|2510026P17Rik|D6Wsu113e|Npwbp|SIPP1|-|6 G1|6 66.72 cM|protein-coding	2.452757412	2.373586484	2.534842262	2.578834316	2.683363681	2.708935289	2.393701471	2.423372928	0.065483341	1
NR_029470	chr15	79166066	79216401	+	675	1	Gm10863|ENSMUSG00000075555|-|15|15 E1|ncRNA	0.457554383	0.20551372	1.127400944	1.090017502	0	0.352653638	0.263021704	0.775892709	0.742871327	1
NM_019917	chr6	124024758	124062035	+	2561	1	Vmn2r26|V2R1|V2r1b|-|6|6 F2|protein-coding	0	0	0	0	0	0	0	0.243083026	4.842472537	0.628060131
NM_019514	chr4	65380803	66404483	-	4651	1	Astn2|1d8|Astnl|bM452J22.1|-|4|4 C1|protein-coding	0.018729393	0	0	0	0	0	0	0	-2.303069941	1
NM_030266	chr1	37299838	37410740	+	5720	1	Inpp4a|107kDa|9630012D15|D130048C09Rik|R74740|-|1 B|1 15.46 cM|protein-coding	1.554019111	1.448988276	1.665506058	1.326299795	1.321450727	1.603269495	1.48835072	1.718878051	-0.13565775	1
NM_146988	chr6	42911525	42912457	+	931	1	Olfr447|MOR261-1|-|6|6 B2|protein-coding	0	0	0	0	0	0	0	0	-5.13E-15	1
NM_001111078	chr17	56304313	56323486	+	3407	1	Uhrf1|AL022808|ICBP90|Np95|RNF106|-|17|17 D-E1|protein-coding	2.396456059	2.317127057	2.769416287	2.410173602	2.670414675	2.504036222	2.481639652	2.520845859	0.307779066	0.461808657
NM_026181	chr7	35276544	35318440	-	3035	1	Gpatch1|1300003A17Rik|ECGP|Gpatc1|-|7|7 B1|protein-coding	1.789022956	1.373083681	1.929800017	1.537640904	1.940676239	1.803976869	1.526747176	1.264851453	-0.14573496	1
NR_030560	chrX	66829202	66829280	-	78	2	Mir465b-1|Mir465-1|Mirn465b-1|-|X|X|ncRNA	0	0	0	0	0	0	0	0	-5.13E-15	1
NM_001195748	chr15	36009477	36140400	-	3978	1	Rgs22|-|-|15|15 B3.1|protein-coding	0	0	0	0	0	0	0	0.007448173	2.321575759	1
NR_030572	chr2	10507630	10507714	+	84	1	Mir467d|Mirn467d|mir-467d|-|2|2|ncRNA	0	0.733379651	0	0	0	0	0	0	-3.158764037	1
NM_001177629	chr11	11930499	12027971	-	4746	1	Grb10|5730571D09Rik|AI325020|Meg1|mKIAA0207|-|11 A1|11 7.15 cM|protein-coding	0.170753815	0.061759452	0	0	0.122023456	0.362708112	0	0.107706976	-1.362606514	0.942496134
NM_026873	chr13	99319649	99344678	-	1663	1	Ptcd2|1190005P08Rik|-|13|13 D1|protein-coding	1.761153376	1.571447918	1.774757753	1.990901988	1.936925905	2.111778702	1.930669983	1.862045488	0.470085334	0.498017738
NM_010808	chr2	155775344	155818366	+	4293	1	Mmp24|AU040325|MT5-MMP|MT5MMP|MTMMP5|-|2 H1|2 77.26 cM|protein-coding	0.059794805	0.075955637	0	0	0	0	0	0	-5.192290916	0.220139324
NM_008548	chr10	53906033	54075796	-	3874	1	Man1a|Man1a1|PCR1|-|10|10 B3|protein-coding	2.448118745	2.032382218	2.242189164	2.275474193	2.432349006	2.279825218	2.397544317	2.154458952	-0.178015898	1
NM_027427	chr11	83473108	83506740	+	2031	1	Taf15|2610111C21Rik|68kDa|TAFII68|Taf2n|-|11|11 B5|protein-coding	1.516424453	1.657758661	2.040225176	2.09094608	2.096606025	1.579047122	1.577508191	1.597159299	-0.139604459	1
NR_030676	chr3	103964536	103968316	-	3780	1	Phtf1os|A130049A11Rik|-|-|ncRNA	0.643771899	0.729728572	0.397519873	0.724166964	0.865601342	0.790907222	0.721957414	0.893143977	-0.080581938	1
NM_019402	chr14	54894143	54898927	+	1784	1	Pabpn1|PAB2|Pabp3|mPABII|-|14 C3|14 27.98 cM|protein-coding	2.357858797	1.947386151	2.31999915	2.308064361	2.533782376	2.312461803	1.975618256	1.903471604	-0.075268761	1
NR_037220	chr11	4139364	4139446	+	82	1	Mir3060|mir-3060|mmu-mir-3060|-|11|11 2.9 cM|ncRNA	0	0.581651196	0	0	1.30307322	0	0	0	-2.3110434	1
NM_175307	chr4	133480133	133487940	+	2284	1	Fam46b|4732473B16Rik|AU045678|AU046069|-|4|4 D2.3|protein-coding	0	0	0	0	0	0	0	0	-5.13E-15	1
NM_010012	chr9	121914356	121916305	-	1947	1	Cyp8b1|-|-|9 72.73 cM|9 F4|protein-coding	0	0	0	0	0	0	0	0	-5.13E-15	1
NM_009891	chr14	32408203	32465909	-	2792	1	Chat|B230380D24Rik|-|14 B|14 19.4 cM|protein-coding	0	0	0	0	0	0	0	0	-5.13E-15	1
NM_001310753	chr3	137931007	137981549	-	2954	1	Dapp1|Bam32|-|3|3 H2|protein-coding	2.344781072	1.928046806	2.529234341	2.268653229	2.576519459	2.505506634	2.34398914	1.947277836	0.470818067	0.204555909
NM_175535	chr9	51765352	51853059	+	6347	1	Arhgap20|6530403F17Rik|A530023E23Rik|RARhoGAP|mKIAA1391|-|9|9 A5.3|protein-coding	0	0.04360938	0	0.151700724	0	0.081900585	0	0	-4.634420743	0.708597516
NM_001285959	chr7	119895861	119916756	+	892	1	Lyrm1|1110065L10Rik|2310004B22Rik|4930404J24Rik|-|7|7 F2|protein-coding	0.594768316	0.452915485	0	0.906544886	0.948745743	1.284237795	0.326149122	0.7361209	0.559472034	1
NM_021369	chr8	27403212	27413944	-	2898	1	Chrna6|Acra6|Nica6|-|8|8 A3|protein-coding	0	0.037180988	0	0	0	0	0	0	-2.311029222	1
NM_183276	chr9	110624789	110654161	-	8747	1	Nbeal2|1110014F23Rik|BC042396|mKIAA0540|-|9|9 F2|protein-coding	2.371920816	2.235452373	2.131943817	1.694986069	2.235744458	2.118972001	2.257563206	2.111764757	-0.001660305	1
NM_001122594	chr8	109868603	109944671	+	7826	1	Phlpp2|AI481772|C130044A18Rik|Phlppl|-|8|8 D3|protein-coding	1.100053905	1.366833692	1.40362252	1.159760633	1.270044295	1.575995084	1.178887102	1.262898788	-0.038145361	1
NM_009752	chr9	114401078	114474379	+	2378	1	Glb1|AW125515|Bge|Bgl|Bgl-e|Bgl-s|Bgl-t|Bgs|Bgt|C130097A14Rik|-|9 F3|9 64.4 cM|protein-coding	1.845201438	2.24359433	2.141314899	2.194701737	2.43397121	2.331930903	2.208843286	1.674229095	-0.119506008	1
NM_206534	chr12	76765573	76783178	+	633	1	Churc1|1700030P15Rik|My015|chch|-|12|12 C3|protein-coding	0.919968587	0.866631363	1.828080688	2.146247194	1.2572326	1.833286986	1.288610066	1.080720494	0.775570236	0.75658424
NR_106112	chr1	150024261	150052202	-	36	1	Mir7652|Gm27932|mmu-mir-7652|-|-|ncRNA	0	0	0	0	0	0	0	0	-5.13E-15	1
NR_105872	chr10	78408475	78408545	-	70	1	Mir6907|Gm27351|mmu-mir-6907|-|-|ncRNA	1.587804745	1.630358528	1.687389037	0.65528145	1.534188629	1.608243246	2.185959486	1.371719719	0.307829068	1
NM_001286546	chr9	72985504	73013938	+	2989	1	Ccpg1|1700030B06Rik|1810073J13Rik|9430028F23Rik|AI426686|AI875170|CPR8|D9Ertd392e|-|9 D|9 40.08 cM|protein-coding	1.72463087	1.620324652	1.716357179	2.05097368	1.765843775	1.812276595	1.726384027	1.60436242	-0.695647306	0.088164227
NM_001109747	chr10	30196009	30200540	-	1507	1	Cenpw|2610036L11Rik|Cug2|-|10|10 A4|protein-coding	0.977547162	0.745778532	1.315345473	1.175685274	1.021939445	0.460985882	1.36149348	1.245658991	0.598636144	0.840263292
NM_207242	chr11	6211011	6230245	-	4550	1	Npc1l1|9130221N23Rik|Gm243|-|11|11 A1|protein-coding	0	0	0.138219456	0	0	0	0	0	-5.13E-15	1
NM_020615	chr2	10056031	10080510	-	1153	1	Atp5c1|1700094F02Rik|-|2|2 A1|protein-coding	2.335776163	2.028209442	2.806433553	3.115957556	2.863801815	2.808571103	2.618959657	2.263721078	0.469442611	0.181939505
NM_008869	chr1	149829619	149961290	-	2835	1	Pla2g4a|Pla2g4|cPLA2|cPLA2-alpha|cPLA2alpha|-|1 G1|1 63.51 cM|protein-coding	1.593394898	1.228231625	2.086065399	1.908487449	2.008799069	1.889302845	1.976502081	1.609595605	1.027245991	0.001044405
NM_183147	chr7	140150628	140154659	-	3152	1	Sprn|C630041J07|-|7|7 F4|protein-coding	0	0	0	0	0	0	0	0	-5.13E-15	1
NM_023058	chr17	23726336	23736729	+	2029	1	Pkmyt1|6230424P17|AW209059|Myt1|-|17|17 A3.3|protein-coding	1.690890781	1.832236605	2.027371904	1.966254946	1.953436432	2.054900213	2.136844855	1.951523099	0.559262411	0.12877561
NM_001276425	chr2	32587078	32599696	+	3633	1	St6galnac4|SIAT7-D|ST6GalNAcIV|Siat7d|-|2|2 B|protein-coding	1.710634048	1.777091486	2.103328564	1.824013684	2.373105258	2.524406209	2.196841303	1.85623896	0.438497753	0.337314015
NM_009970	chr19	61224402	61228418	-	1836	1	Csf2ra|CD116|Csfgmra|GM-CSF-Ra|GM-CSFR|-|19 D3|19 56.89 cM|protein-coding	1.891377854	1.668954357	1.962415538	2.069080057	1.939564896	2.082061339	2.038446167	1.943875816	0.08674242	1
NM_153167	chr4	45342101	45379722	+	7204	1	Dcaf10|AA959934|Wdr32|-|4|4 B1|protein-coding	1.413401989	1.343562017	1.504369424	1.556878918	1.63822841	1.763532762	1.459231077	1.551226887	-0.029969717	1
NR_038149	chr6	13413337	13415996	+	427	1	1700016P04Rik|-|-|6|6 A1|ncRNA	0	0	0	0	0	0	0	0	-5.13E-15	1
NM_001277265	chr10	81328703	81335174	+	1790	1	Tbxa2r|TP|TXA2-R|-|10 C1|10 39.72 cM|protein-coding	1.943036189	1.848761615	2.257463978	2.39930427	2.230720868	2.289514669	1.534618409	1.335255197	-1.544609851	0.000268869
NR_037975	chr3	138048761	138067388	-	1661	1	Gm5105|D830013H12|EG329763|-|3 G3|3|ncRNA	0	0	0	0	0	0	0	0	-5.13E-15	1
NM_001104627	chr5	109330381	109364481	+	2546	1	Vmn2r16|EG384220|-|5|5 F|protein-coding	0	0	0	0	0	0	0	0	-5.13E-15	1
NM_030229	chr15	81915030	81926213	-	2506	1	Polr3h|5031409G22Rik|RPC8|-|15|15 E2|protein-coding	1.224020388	1.303445714	1.679041988	1.69746566	1.618142836	1.833013448	1.4107374	1.058653106	-0.057767035	1
NM_030703	chr19	43956308	43986520	-	1780	1	Cpn1|0610011F20Rik|CPN|-|19 36.68 cM|19 D2|protein-coding	0.383193792	0.392779376	0	0	0.663905147	0.236991978	0.183571421	0.204995743	-1.083843772	0.811252934
NM_001302205	chr7	109138565	109175207	-	1016	1	Lmo1|Rbtn-1|Rbtn1|Ttg1|-|7 E3|7 57.21 cM|protein-coding	1.09446007	1.190054528	1.754243018	1.585225706	1.734639665	1.759271031	1.709287929	1.438360404	1.207662071	0.040960653
NM_027292	chr17	48448435	48451501	-	928	1	Tspo2|2510027D20Rik|Bzrpl1|-|17|17 C|protein-coding	0	0	0	0	0	0	0	0	-5.13E-15	1
NM_172503	chr8	84210942	84237042	-	4332	1	Zswim4|D330002I24|E130119J17Rik|-|8|8 C3|protein-coding	1.975576273	1.965614899	2.23077513	1.653785846	2.074691244	1.681989519	1.973095662	1.484340472	-0.651671107	0.014790352
NR_046210	chr14	56696275	56701000	-	2100	1	Gm16973|-|-|14|14 28.39 cM|ncRNA	1.39893571	1.287849807	1.01858837	0.984486717	1.267578407	1.103874447	1.350233994	1.381686963	0.112053939	1
NM_007791	chr1	135729197	135752229	+	1762	1	Csrp1|AA408841|AA959891|AW545626|CRP1|Csrp|-|1|1 E4|protein-coding	2.535519048	2.300502094	3.158202922	3.100254574	3.256619007	3.006323714	2.374872743	2.310508349	-0.067198793	1
NM_001110133	chr11	23516203	23519942	-	1313	1	1700093K21Rik|-|-|11|11 A3.3|protein-coding	0	0	0	0	0	0	0	0	-5.13E-15	1
NM_178601	chr1	34439829	34445747	+	2238	1	Imp4|AA409888|AV031295|D1Wsu40e|-|1 B|1 13.22 cM|protein-coding	2.113731896	1.956663382	2.36582447	2.163244554	2.367394932	2.444599113	2.226087404	1.956467061	0.333761176	0.587774691
NM_001177869	chr13	37888871	37952002	+	8389	1	Rreb1|1110037N09Rik|AA414966|B930013M22Rik|-|13|13 A3.3|protein-coding	2.158447334	2.404126509	2.537260408	2.423179289	2.311776199	2.171578277	2.149189803	1.988244992	-0.15906372	0.998686717
NM_134136	chr18	62504059	62548743	-	4374	1	Fbxo38|6030410I24Rik|AU044865|AW214031|Moka|SP329|-|18|18 E1|protein-coding	1.909344786	1.914964722	2.198537592	2.03371687	2.076881852	2.198603047	1.872760284	2.149233016	-0.102500693	1
NR_040625	chr2	143747583	143789186	-	3367	1	Pcsk2os2|9430032N09Rik|Gm12360|OTTMUSG00000006467|-|2|2 G1|ncRNA	0	0.029462335	0	0	0	0	0	0	-2.310999707	1
NM_175107	chr7	27553290	27582098	+	2631	1	2310022A10Rik|-|-|7|7 A3|protein-coding	1.686796636	1.703770268	2.240660249	1.86821455	1.913700611	2.204871956	1.946438827	1.68046484	-0.050777897	1
NM_001290982	chr1	51749758	51915978	-	4848	1	Myo1b|AA406997|MIH-L|MMIa|-|1 C1.1|1 26.58 cM|protein-coding	0.464313257	0.191431348	0.3000829	0.867902094	0.451296912	0.430246097	0.39485448	0.221804148	0.059270512	1
NM_138674	chr15	44457553	44597135	+	12661	1	Pkhd1l1|AB055648|PKHDL1|-|15|15 B3|protein-coding	0	0.002569113	0	0	0	0	0	0	-2.310993931	1
NM_001168503	chr7	102740721	102759471	-	2622	1	Olfr78|4633402A21Rik|MOL2.3|MOR18-2|Or51e2|PSGR|RA1c|-|7|7 E3|protein-coding	0	0	0	0	0	0	0	0	-5.13E-15	1
NM_153079	chr11	56024990	56040987	-	3270	1	Nmur2|Nmu2r|-|11|11 B1.3|protein-coding	0	0	0	0	0	0	0	0	-5.13E-15	1
NM_001033373	chr1	59256907	59352369	+	1461	1	Cdk15|Als2cr7|Pftk2|-|1|1 C1.3|protein-coding	0	0	0	0	0	0	0	0	-5.13E-15	1
NM_011571	chr4	43442277	43448075	+	3608	1	Tesk1|AI326901|-|4|4 A5-C1|protein-coding	1.864398438	1.696716713	2.174505048	2.076563654	2.268446911	1.828885966	2.025504348	1.902474018	-0.046326547	1
NM_009400	chr4	156026342	156028891	+	1000	1	Tnfrsf18|AITR|Gitr|-|4|4 E|protein-coding	1.31378071	1.21161375	1.504110355	1.630154095	1.70591029	1.651371531	1.250918357	1.162245423	0.5817032	0.919621495
NM_134194	chr17	20502299	20503195	+	895	1	Vmn1r225|V1re5|-|17|17 A3.2|protein-coding	0	0	0	0	0	0	0	0	-5.13E-15	1
NR_037255	chr17	51277988	51613053	+	55	1	Mir669a-7|mmu-mir-669a-7|-|2|2 8.22 cM|ncRNA	0	0	0	0	0	0	0	0	-5.13E-15	1
NM_020502	chr6	40493592	40494485	+	892	1	Tas2r108|T2R108|T2r8|Tas2r4|Tas2r8|mGR08|mt2r8|-|6|6 B1|protein-coding	0.044496281	0.142774707	0	0	0	0	0.127786089	0	-1.340027954	1
NM_029379	chr9	40148122	40150878	+	985	1	Tmem225|1700030E15Rik|Tnen225|-|9|9 B|protein-coding	0	0	0	0	0	0	0	0	-5.13E-15	1
NM_001033237	chr16	20141063	20232573	+	5965	1	Yeats2|BC042768|mKIAA1197|-|16|16 A3|protein-coding	1.742406539	2.056607673	2.452551817	1.75455505	2.22804602	1.865782662	1.959658073	1.865654667	0.211979815	0.82966735
NM_029658	chr11	76019195	76027782	-	3506	1	Fam101b|1500005K14Rik|RefilinB|cfm|-|11|11 B4|protein-coding	0.451368252	0.5040309	0.941511633	0.804007684	1.198432998	0.914474441	0.342411676	0.504008333	-0.111072963	1
NR_015527	chr6	125265525	125273777	+	1089	1	4930417O13Rik|-|-|6|6 F3|ncRNA	0.078919833	0	0	0	0	0	0	0	-2.30309467	1
NM_021308	chr14	70372480	70429094	-	4888	1	Piwil2|Piwil1l|mili|-|14|14 D2|protein-coding	0.231269718	0.278555339	0.373337108	0.328781765	0.402419508	0.305731606	0.617662443	0.421226222	1.824846854	0.033190383
NM_007940	chr14	66084372	66124522	-	2041	1	Ephx2|CEH|Eph2|SEH|sEP|-|14 34.36 cM|14 D|protein-coding	0.270570255	0.253278667	0.1084488	0.762952018	0.310098687	0.961146772	0.827064038	0.610585224	2.262494201	0.01169462
NM_026888	chr7	127573348	127583307	+	1614	1	Phkg2|1500017I02Rik|-|7|7 F4|protein-coding	1.900730512	1.765105775	2.408260779	2.100446805	2.077466178	2.330563506	2.148915191	1.913284978	0.162035854	1
NR_040542	chr3	85317519	85332027	+	536	1	1700036G14Rik|-|-|3|3|ncRNA	0	0	0	0	0	0	0	0	-5.13E-15	1
NM_001303469	chr10	41538849	41606595	-	3160	1	Ccdc162|5033413D22Rik|Ccdc162p|Gm61|-|10|10 B2|protein-coding	0.063599678	0.009290427	0	0	0	0	0.109431121	0	0.055193851	1
NR_045384	chr5	64044973	64050226	+	2627	1	5830416I19Rik|-|-|5|5 C3|ncRNA	1.391230798	1.286485255	1.440315983	1.081115833	1.163630162	1.11973857	0.82121189	0.910011922	-1.331160229	0.028402655
NM_009811	chr3	129901415	129914112	+	1466	1	Casp6|CASP-6|Mch2|-|3|3 H1|protein-coding	1.960004654	1.745234291	2.247087191	1.934181066	2.070990486	2.056702382	1.907799625	2.191830712	-0.007889806	1
NR_045290	chr17	12318853	12327250	+	3172	1	4732491K20Rik|-|-|17|17 A1|ncRNA	0.124415322	0.051406449	0.215565645	0.179220177	0	0	0.095250627	0	-0.710473082	1
NM_029733	chr16	36221562	36257427	+	521	1	2010005H15Rik|-|-|16|16 B3|protein-coding	0	0	0	0	0	0	0	0	-5.13E-15	1
NM_153193	chr3	98711107	98724543	-	1792	1	Hsd3b2|-|-|3 F2.2|3 42.85 cM|protein-coding	0	0	0	0	0	0	0	0	-5.13E-15	1
NM_008695	chr14	19751257	19811787	+	4861	1	Nid2|AW547149|Ly111|NID-2|entactin-2|nidogen-2|-|14|14 A3|protein-coding	0.107364634	0.189823791	0.065750484	0	0.062616483	0	0.218122104	0.404090541	1.123288559	0.618003277
NM_001164620	chr11	4141124	4160293	-	5002	1	Ccdc157|4930562D19Rik|mKIAA1656|-|11|11 A1|protein-coding	0.75134463	0.842870518	0.858318812	0.553126562	0.709218737	1.040940503	0.539700636	0.530037611	-0.800947314	0.560602683
NM_177653	chr2	129458359	129536602	-	1916	1	F830045P16Rik|Sirpb3|-|2|2 F1|protein-coding	0	0	0	0	0	0	0	0	-5.13E-15	1
NR_037270	chr2	25442779	25442834	+	55	1	Mir3087|mir-3087|mmu-mir-3087|-|2|2 17.26 cM|ncRNA	1.86453962	1.719211484	1.98842819	1.858065879	1.814775026	1.913696965	2.065071363	2.050978209	0.329386437	1
NM_175368	chr11	69816566	69818440	-	1610	1	4933402P03Rik|-|-|11|11 B3|protein-coding	0	0	0	0	0	0	0	0	-5.13E-15	1
NM_020563	chr7	31290519	31291816	-	414	1	Scgb1b2|Abpa2|Abph|Apbh|LGP|Mja1l|Scgb1b1|-|7|7 B1|protein-coding	0	0	0	0	0	0	0	0	-5.13E-15	1
NR_102329	chr17	32241920	32242855	+	935	1	Gm4432|-|-|17 B1|17|pseudo	0	0.05454952	0	0	0	0	0.20176874	0	1.431321046	1
NM_011396	chr11	53864542	53891703	-	3093	1	Slc22a5|Lstpl|Octn2|jvs|-|11 B1.3|11 32.02 cM|protein-coding	1.065450774	0.959752534	1.214208086	1.364774427	1.315817219	1.331038065	1.373231828	0.903924711	-0.224096302	1
NM_028963	chr11	72154097	72203371	-	4311	1	4933427D14Rik|C85113|Kiaa0753|-|11|11 B4|protein-coding	1.590696074	1.373122311	1.470833894	1.799335226	1.603307034	1.461323604	1.688487005	1.338299984	0.113278911	1
NM_146235	chrX	102142820	102157091	-	4194	1	Ercc6l|BC004701|D330021P09Rik|-|X|X D|protein-coding	1.787560156	1.834516069	2.103603114	1.976617092	2.009443307	1.793383395	1.923470215	1.938799809	0.432607272	0.357169493
NM_001166548	chr11	3202353	3244588	+	3591	1	Eif4enif1|2610509L04Rik|A930019J01Rik|AA410001|AU021239|Clast4|D11Ertd166e|-|11 A1|11 2.24 cM|protein-coding	2.2057726	2.083133246	2.484789937	2.02521617	2.245210157	2.272499673	2.514843201	2.359643384	0.237688286	0.698427605
NM_027617	chr3	146457203	146499753	-	1903	1	Spata1|4921536I21Rik|AV266943|SP-2|-|3|3 H2|protein-coding	0.980526527	1.005500803	0.867853173	0.592854886	0.394639583	0.076658817	0.697882758	0.872588793	-1.008142686	0.382985492
NM_146002	chr5	135632654	135646376	+	4165	1	Rhbdd2|0610011L13Rik|AI480532|Rhbdl7|Usmg1|-|5|5 G2|protein-coding	1.446498467	1.374615078	1.6455866	1.348779045	1.797184839	1.831784421	1.855966336	1.428768429	0.100904281	1
NM_008143	chr11	48800360	48806241	+	1244	1	Gnb2l1|AL033335|GB-like|Gnb2-rs1|Rack1|p205|-|11|11 B1.2|protein-coding	3.020800191	2.572467168	3.068193131	3.292999707	3.333781378	3.250232634	2.995640056	2.868171999	0.130381712	1
NM_018861	chr11	20302180	20332713	-	3916	1	Slc1a4|ASCT-1|ASCT1|AW045657|SATT|-|11 A3.1|11 12.97 cM|protein-coding	0.149679392	0.232878609	0.403735644	0	0.427646364	0.273215668	0.434888023	0.362263239	1.298454955	0.372709514
NM_010673	chr16	89419323	89420111	-	786	1	Krtap6-2|AI646275|HGTpII.4|-|16|16 C3.3|protein-coding	0	0	0	0	0	0	0	0	-5.13E-15	1
NM_028046	chrX	85249677	85270291	+	836	1	Fthl17a|1600014K23Rik|AI324104|-|X|X C1|protein-coding	0	0	0	0	0	0	0	0	-5.13E-15	1
NM_001163609	chr18	14706151	14762299	+	1684	1	Psma8|2410072D24Rik|-|18|18|protein-coding	0.717821929	0.444247502	0.740121701	0.480772567	0.875625576	0.9620127	0.219485629	0.311573771	-1.001753903	0.833391299
NM_025661	chr11	98581294	98587245	-	2017	1	Ormdl3|2810011N17Rik|AI315223|-|11|11 D|protein-coding	0.938390846	0.940674093	1.279242041	1.234646413	1.031356382	1.290029127	1.055002478	0.402751497	-0.322974862	1
NR_105951	chr19	4263818	4263878	-	60	1	Mir6985|Gm27719|mmu-mir-6985|-|-|ncRNA	1.17621385	0.438844866	0	0.802609508	0	0	0.555114961	0.880453929	-0.354721776	1
NM_001195565	chr4	151790572	151861768	-	2258	1	Camta1|1810059M14Rik|2310058O09Rik|AI316882|AW987475|mKIAA0833|-|4|4 E2|protein-coding	1.705498082	1.319891068	1.226503676	1.701206152	1.152376241	1.651588662	1.609346217	1.354588639	-0.125917449	1
NM_007809	chr19	46667165	46673000	-	1831	1	Cyp17a1|Cyp17|p450c17|-|19 C3|19 38.97 cM|protein-coding	0	0	0	0	0	0	0	0	-5.13E-15	1
NM_030714	chr10	127190378	127195709	-	1936	1	Dtx3|Deltex3|mg310|-|10|10 D3|protein-coding	2.251341893	1.888452264	2.113566795	1.878541241	1.926052869	1.844770861	2.105286029	1.667317066	-0.744426659	0.012853991
NM_178856	chr8	120581266	120589075	-	1031	1	Gins2|2210013I18Rik|4833427B12Rik|AI323585|Pfs2|-|8|8 E1|protein-coding	1.851466686	1.66794809	2.381698712	2.40838219	2.283303491	2.389823301	2.027782732	1.997639426	0.470529431	0.521678291
NR_126563	chr2	19344317	19352251	+	2334	1	4930447M23Rik|-|-|2|2|ncRNA	0	0	0	0	0	0	0	0	-5.13E-15	1
NM_025386	chr1	84839841	84900486	+	894	1	Fbxo36|0610008D19Rik|1110020F21Rik|2410002G19Rik|D1Ertd757e|-|1 C5|1 43.43 cM|protein-coding	0.874080251	0.813697257	1.110465407	0.78080391	1.094837285	1.456590683	0.710573745	0.874899046	0.26186418	1
NM_001311087	chr6	30401855	30455174	+	5839	1	Klhdc10|2410127E18Rik|AI593221|mKIAA0265|-|6|6 A3|protein-coding	1.6573083	1.828111983	1.900994491	1.727582928	2.040801126	2.117155703	1.727895033	1.653617604	-0.169151883	1
NM_030082	chr11	58948911	58949372	+	459	1	Hist3h2ba|1500011O09Rik|AI413321|-|11|11 B2|protein-coding	0.447813922	0.963474985	0.725412077	1.83714368	1.475857201	1.748419648	0.275067354	0.770093481	0.278573853	1
NM_053273	chr11	114675468	114720984	+	3440	1	Ttyh2|1110001A03Rik|-|11|11 E2|protein-coding	1.483522377	1.725119596	1.904267744	1.847195553	1.779359664	2.040283193	1.878701631	1.895087304	0.66577696	0.035083406
NM_177184	chr9	67840396	67995634	+	11436	1	Vps13c|AI552542|AV026040|C230055H22Rik|W51662|chorein|-|9|9 C|protein-coding	1.599146897	1.510813547	1.699980753	1.463258749	1.50471249	1.4952635	1.579927437	1.687638389	0.205308917	0.892093879
NM_203280	chr7	45709463	45718002	-	3543	1	Sphk2|C76851|-|7|7 B4|protein-coding	1.833053557	1.778007224	2.078071654	1.622508429	1.94002395	1.894359844	2.142676803	1.755874905	0.127085902	1
NM_025919	chr4	136049948	136053371	-	586	1	Rpl11|2010203J19Rik|-|4|4 D3|protein-coding	1.474370414	1.123523246	2.175441674	2.42031728	1.84223943	1.757251713	1.6795097	1.374298066	0.158500013	1
NM_176848	chr4	148160668	148166417	+	1226	1	Fbxo2|FBG1|FBX2|Fbs1|Fbs2|NFB42|Prpl4|-|4 E2|4 78.68 cM|protein-coding	0	0	0	0	0	0	0	0	-5.13E-15	1
NM_018879	chr9	107542209	107545706	+	1445	1	Nprl2|2810446G01Rik|G21|NPR2L|Tusc4|-|9|9 F1|protein-coding	1.63884638	1.338114569	1.930841939	1.762063563	1.480863531	1.732303763	1.673316549	1.501684422	0.024419893	1
NM_146602	chr7	106752451	106753386	-	934	1	Olfr698|MOR283-3|-|7|7 E3|protein-coding	0	0	0	0	0	0	0	0	-5.13E-15	1
NM_183319	chrX	134149045	134161928	-	2869	1	Xkrx|A630026F04|-|X|X E3|protein-coding	1.854148334	1.651581783	1.762329029	1.123884036	1.405692531	1.44332488	0.477667194	0.559427752	-4.645808923	3.45E-20
NM_001008428	chr9	109217432	109234754	-	1499	1	Fbxw20|Fbxw12|-|9|9 F2|protein-coding	0	0	0	0	0	0	0	0	-5.13E-15	1
NM_008386	chr19	52264297	52265009	+	591	1	Ins1|Ins-1|Ins2-rs1|-|19 D2|19 46.76 cM|protein-coding	0	0	0	0	0	0	0	0	-5.13E-15	1
NM_001033185	chr1	169928939	169934653	+	1434	1	Ccdc190|1700084C01Rik|-|1|1 H3|protein-coding	0	0	0	0	0	0	0	0	-5.13E-15	1
NM_145823	chr11	107207892	107470720	-	6338	1	Pitpnc1|1110020B03Rik|5830436L09Rik|AI662802|AI851387|C330017I21Rik|Dnr411|RDGBB|RDGBB1|rdgB-beta|-|11|11 E1|protein-coding	2.129954337	1.929341798	2.03516695	2.181384584	2.233842696	2.263045154	2.180915912	1.970635703	-0.470752165	0.081186176
NM_001081448	chr10	130385800	130394241	-	2543	1	Vmn2r84|EG625068|-|10|10 D3|protein-coding	0.025486598	0.020738046	0	0	0	0	0.08378742	0	0.584286431	1
NM_016706	chr11	88973935	88991613	+	2598	1	Coil|C79982|Cln80|p80|p80-coilin|-|11 54.34 cM|11 D|protein-coding	1.096848185	1.410025428	1.48689907	1.507309875	1.843251954	1.695457232	1.255760586	1.579878205	0.069698665	1
NM_017402	chr8	11758330	11835217	+	4451	1	Arhgef7|Cool|PIX|Pak3bp|betaPix|betaPix-b|betaPix-c|cool-1|mKIAA0142|p85Cool1|p85SPR|-|8|8 A1.1|protein-coding	1.73469407	1.826688267	2.16348011	1.958744854	2.079898836	2.193678779	1.775286195	1.851766171	0.045352642	1
NM_178279	chr14	8098213	8165111	+	2819	1	Pxk|C230080L11Rik|D14Ertd813e|MONaKA|-|14 A1|14 4.7 cM|protein-coding	1.775509251	1.660824236	2.005216021	1.508183082	2.021857039	1.929169538	1.744395021	1.472840203	-0.157916545	1
NR_000004	chr7	45123026	45123111	-	85	1	Snord35b|Rnu35b|U35|-|7|7 B4|snoRNA	1.429374304	1.405280771	0	1.608265592	1.195789627	0	1.855495738	1.705646434	0.645151942	1
NM_001011813	chr17	37151032	37151970	-	937	1	Olfr93|MOR256-39P|-|17|17 B1|protein-coding	0	0	0	0	0	0	0	0	-5.13E-15	1
NR_045420	chr18	61639653	61647485	+	598	1	Bvht|Braveheart|Gm20748|-|18|18 E1|ncRNA	0	0	0	0	0	0	0	0	-5.13E-15	1
NM_008852	chr19	46135686	46148325	-	1372	1	Pitx3|Ptx3|ak|-|19 C3|19 38.75 cM|protein-coding	0	0	0	0	0	0	0	0	-5.13E-15	1
NM_028087	chr9	70031496	70038088	-	4296	1	Gcnt3|2010013H22Rik|2210021I22Rik|2210401J11Rik|-|9|9 D|protein-coding	0	0	0	0	0	0	0	0	-5.13E-15	1
NM_025548	chr7	30224131	30232029	-	1165	1	Tbcb|2410007D12Rik|AU041393|CG22|CKAPI|Ckap1|-|7|7 B1|protein-coding	1.442945693	1.208106618	2.045423908	1.950056508	1.855360536	1.747109679	1.666085761	1.312518716	0.70856163	0.510217169
NM_028314	chr12	55045661	55080110	-	1095	1	2700097O09Rik|AW552125|-|12|12 C1|protein-coding	1.095199464	0.799404419	1.35649925	1.024522369	1.142263898	0.99486688	0.770142141	0.770980159	-0.689102555	0.863451244
NM_001122660	chr9	78289928	78305525	+	865	1	Gm10639|ENSMUSG00000074179|-|9|9 E1|protein-coding	0	0	0	0	0	0	0	0	-5.13E-15	1
NR_105904	chr12	112659277	112659351	-	74	1	Mir6939|Gm27498|mmu-mir-6939|-|-|ncRNA	1.788490705	1.614874125	1.400453378	0	1.755199809	1.427064008	1.525679987	1.666963142	-0.091600822	1
NM_009257	chr1	106861180	106883348	+	2556	1	Serpinb5|1110036M19Rik|AI462524|AI646751|Maspin|PI-5|Spi7|ovalbumin|-|1|1 E2.1|protein-coding	0	0	0	0	0	0	0	0	-5.13E-15	1
NM_001080968	chr2	32288253	32307921	+	4333	1	Golga2|AW555139|GM130|mKIAA4150|-|2|2 B|protein-coding	1.496835307	1.861118605	2.089339834	1.918317242	1.839605172	1.758452071	1.543563069	1.488101242	-0.025016372	1
NM_001114977	chr9	95456894	95511996	-	7706	1	U2surp|2610101N10Rik|AU023006|Sr140|-|9|9 E4|protein-coding	1.910280569	1.861146948	1.956974928	2.108220501	2.091337707	2.167421535	1.906018219	2.187602922	0.10794067	1
NM_028341	chr18	12643533	12737052	+	2369	1	Ttc39c|1700008N02Rik|2810439F02Rik|-|18|18 A2|protein-coding	0.07405058	0.489987767	1.016329133	0.946696257	0.707552712	1.046804271	0.846662333	0.174535153	1.699915105	0.737297612
NM_146545	chr10	129250536	129251474	+	937	1	Olfr775|MOR111-6|MOR111-7|Olfr1518|-|10|10 D3|protein-coding	0	0	0	0	0	0	0	0	-5.13E-15	1
NM_001011787	chr2	111944516	111945454	-	937	1	Olfr1307|MOR245-19P|-|2|2 E3|protein-coding	0	0	0	0	0	0	0	0	-5.13E-15	1
NM_001285983	chr8	121950492	122029260	+	5357	1	Banp|AA408158|SMAR1|-|8 E1|8 70.82 cM|protein-coding	1.513717791	1.262475198	1.945458074	1.911874339	1.520619432	1.49683866	1.503333057	1.355462967	0.13395632	1
NM_013469	chr14	25842155	25886804	+	2378	1	Anxa11|A830099O17Rik|Anx11|-|14 A3|14 15.06 cM|protein-coding	1.769418471	1.573086009	1.976514665	1.971375168	1.923928767	1.973480848	1.789911788	1.863996992	0.016447165	1
NM_175939	chr8	55870912	55906964	-	2738	1	Adam29|-|-|8|8 B2|protein-coding	0	0	0	0	0	0	0	0	-5.13E-15	1
NR_027507	chrY	1055764	1058868	-	317	1	Tspy-ps|-|-|Y|Y A1|pseudo	0.255491376	0	0	0	0	0	0	0	-2.303110944	1
NM_026529	chr18	24470871	24477767	+	1025	1	2700062C07Rik|AI195775|C87515|-|18|18 A2|protein-coding	1.472416938	1.159708598	1.833055876	2.005655414	1.800770917	1.606584291	1.678876248	1.611710085	0.446306618	0.900009169
NM_001166477	chr17	27556653	27563671	+	1559	1	Hmga1-rs1|ENSMUSG00000041059|Hmgi-rs1|-|11 E2|11 84.51 cM|protein-coding	2.389653747	2.488436549	2.604427584	2.243364275	2.77930258	2.412349984	2.373650342	2.184267634	0.284090985	0.65816811
NM_010759	chrX	92015191	92016333	-	1141	2	Mageb1|MAGE-Xp|Mage-b1|Mage-rs1|Magel1|Smage1|dam1|-|X C2|X 40.59 cM|protein-coding	0	0	0	0	0	0	0	0	-5.13E-15	1
NM_020046	chr8	109593248	109608673	-	2307	1	Dhodh|2810417D19Rik|AI834883|-|8|8 D3|protein-coding	1.296308307	1.260959283	1.716933133	1.41417592	1.779704434	1.570623052	1.742713973	1.45244778	0.569087631	0.586358804
NM_013551	chr9	44336348	44344228	-	1580	1	Hmbs|PBGD|T25658|Ups|Uros1|-|9 A5.2|9 24.84 cM|protein-coding	1.486787045	1.505928996	1.895159168	1.932660822	1.925849511	2.028727506	1.908179806	1.721675565	0.845835589	0.068889904
NM_027174	chr15	71798476	72034227	-	6062	1	Col22a1|2310067L16Rik|C80743|-|15|15 D3|protein-coding	0	0	0	0	0	0	0	0	-5.13E-15	1
NM_029216	chr4	152338651	152390194	+	9332	1	Chd5|4930532L22Rik|AW060752|B230399N07Rik|CHD-5|-|4|4 E2|protein-coding	0.052371403	0.207362333	0.626258712	0	0.139612258	0.071389381	0.041407719	0.122408854	-0.266607551	1
NM_207206	chr2	112239841	112247111	+	1886	1	Lpcat4|AI505034|Agpat7|Aytl3|LPEAT2|-|2|2 E3|protein-coding	1.412671501	1.422853098	2.27182252	1.720744461	2.132522916	1.867163105	1.594077063	1.618473639	0.835890703	0.106203742
NM_001289483	chr17	23600826	23611019	+	2126	1	Zscan10|BC068284|Zfp206|Zkscan10|Znf206|-|17|17 A3|protein-coding	0.041250116	0	0	0	0	0	0	0.039857326	0.020811911	1
NR_132325	chr5	41624973	41708179	-	1566	1	Rab28|2700023P08Rik|AW496496|-|5|5 B2|protein-coding	1.479119969	1.471434834	1.427786178	1.826511298	1.40385348	1.503786791	1.351085149	1.126818362	-0.468500194	0.854201922
NM_023792	chr19	34806936	34877917	-	6709	1	Pank1|Pank|Pank1b|-|19|19 G1-G3|protein-coding	1.487076093	1.507161794	1.770008172	1.636648449	1.405551492	1.442407585	1.521342221	1.387077827	-0.176712859	1
NM_134200	chr17	21314017	21314886	+	868	1	Vmn1r237|V1rf3|Vfrf3|-|17|17 A3.2|protein-coding	0	0	0	0	0	0	0	0	-5.13E-15	1
NM_146229	chr9	114688831	114723777	+	2020	1	Dync1li1|1110053F02Rik|Dnclic1|LIC-1|-|9|9 F3|protein-coding	1.906085265	1.497769878	2.255693651	1.859720239	2.252088717	2.139035853	2.143393565	1.827606157	0.037559035	1
NM_134082	chr14	121035574	121283726	+	4828	1	Farp1|AW228844|BC030329|Cdep|-|14|14 E5|protein-coding	0.570181844	0.43818927	1.073347769	0.698701543	0.824941077	0.797726314	0.935118844	1.076454986	1.83131256	0.007737976
NM_001190830	chr8	71676383	71688313	+	3653	1	Jak3|fae|wil|-|8 B3.3|8 34.43 cM|protein-coding	2.333715487	2.249131533	2.646578541	2.137799144	2.381643053	2.298012533	2.409623182	2.191639529	0.325392679	0.34699017
NM_028964	chr16	11322904	11755473	+	2649	1	Snx29|4933437K13Rik|ENSMUSG00000079738|Gm11170|Gm1737|Gm930|Rundc2a|-|-|protein-coding	2.21260453	2.050129209	2.184633901	1.775072581	2.090183886	1.706313278	1.769192512	1.945649384	-1.615651475	1.58E-11
NR_015561	chr13	83728106	83735669	+	1364	1	C130071C03Rik|2810449C10Rik|-|13|13 C3|ncRNA	0	0	0	0	0	0	0	0	-5.13E-15	1
NR_035481	chr3	138526421	138526485	+	64	1	Mir1956|mir-1956|mmu-mir-1956|-|3|3 64.3 cM|ncRNA	0	0	0	0	1.110293917	0	0	0	-5.13E-15	1
NM_198023	chr12	111039798	111113386	+	2708	1	Rcor1|5730409O11|6720480E22Rik|AU042633|D12Wsu95e|Rocr1|mKIAA0071|-|12 F1|12 60.93 cM|protein-coding	2.271557289	2.23558061	2.259103894	2.209287482	2.404105413	2.408000854	2.208231448	2.296184539	0.077590342	1
NM_031869	chr5	116013590	116024428	-	2042	1	Prkab1|1300015D22Rik|AU021155|E430008F22|-|5|5 F|protein-coding	1.87046369	1.860846004	2.336927203	2.005073371	1.975336545	2.195970627	1.848045277	2.069004996	0.120437531	1
NM_181853	chr7	109449001	109508134	-	9107	1	Trim66|Kiaa0298-hp|Tif1d|-|7 E3|7 57.21 cM|protein-coding	0.317185079	0.287419055	0.486680101	0.090704826	0.419054949	0.254755087	0.345870954	0.27152353	0.45804655	1
NM_028940	chr4	9269317	9451691	+	3596	1	Clvs1|4933402J24Rik|Clvl1|Rlbp1l1|-|4|4 A1|protein-coding	0	0.041669944	0	0	0	0	0	0.175662278	1.683984417	1
NM_147065	chr11	49340534	49341469	+	934	1	Olfr1390|MOR256-2|-|11|11 B1.2|protein-coding	0	0	0	0	0	0	0	0	-5.13E-15	1
NM_001011788	chr19	12228519	12229562	-	1042	1	Olfr1432|GA_x5J8B7W20A2-6027-5647|GA_x6K02T2RE5P-2593538-2592756|Olfr1432-ps1|-|19|19 A|protein-coding	0	0	0	0	0	0	0	0	-5.13E-15	1
NM_178699	chr4	155694342	155696483	+	2139	1	B930041F14Rik|MNCb-3966|-|4|4 E2|protein-coding	1.197211541	0.972646306	1.407589481	1.37809226	1.309084959	1.241665002	1.051782798	0.966277086	-0.412518424	1
NR_045468	chr4	146519039	146546873	-	1066	1	1700095A21Rik|-|-|-|ncRNA	0	0	0	0	0	0	0	0	-5.13E-15	1
NM_001008422	chr7	45002950	45016249	-	4164	1	Scaf1|AI480556|SR-A1|-|7|7 B4|protein-coding	2.075026821	1.899420576	2.380390629	2.197804212	2.337230402	2.299965157	2.441097268	1.896011877	-0.044376376	1
NR_040338	chr18	54422295	54453294	+	2225	1	Redrum|9430076G02Rik|-|18|18|ncRNA	0	0.026151854	0	0	0	0	0	0	-2.310952383	1
NM_134237	chr13	23183628	23184524	-	895	1	Vmn1r220|V1rh12|-|13|13 A3.1|protein-coding	0	0	0	0	0	0	0	0	-5.13E-15	1
NM_138652	chr14	56365068	56388551	+	3926	1	Atp12a|Atp1al1|HKalpha2|cHKA|-|14|14 C3|protein-coding	0	0	0	0	0	0.036234801	0	0	-5.13E-15	1
NM_026184	chr13	12565883	12609528	+	4221	1	Ero1lb|1300013B24Rik|1700065B09Rik|AI447560|ero1-beta|-|13|13 A1|protein-coding	1.347725714	1.290308674	1.181702153	1.221178215	1.270492346	1.4655357	1.258835316	1.414138823	-0.163409995	1
NM_009694	chr17	48419231	48432728	-	1213	1	Apobec2|Arp1|-|17 C|17 24.02 cM|protein-coding	0.101380167	0.103741115	0	0	0	0	0.127894218	0	-1.726203069	1
NM_020600	chr18	60774596	60778546	+	590	1	Rps14|2600014J02Rik|AL023078|-|18 E1|18 34.4 cM|protein-coding	2.242230283	1.853598021	2.58317439	2.909693557	2.870631403	2.792121032	2.282166965	2.140496274	0.22976354	1
NM_177682	chr5	143987909	144014853	-	1752	1	Ccz1|AU022870|-|5|5 G2|protein-coding	1.883566506	1.923398852	2.200864551	2.324813079	2.28053384	1.945890801	1.895899078	1.936996136	-0.075992428	1
NM_133800	chr15	78934933	78941910	+	1985	1	Nol12|C78541|Nop25|-|15|15 E1|protein-coding	1.215762569	1.296230723	1.50460989	1.85719327	1.837642021	2.063253889	1.415670155	1.491716309	0.075323225	1
NR_106082	chr11	107996848	107996916	+	68	1	Mir7223|Gm28009|mmu-mir-7223|-|-|ncRNA	0	0	0	0	0	0	0	0	-5.13E-15	1
NM_001167918	chr4	123403601	123411911	-	8308	1	D830031N03Rik|Kiaa0754|mKIAA0754|-|4|4 D2.2|protein-coding	1.336747411	1.273530426	1.291893448	1.616508492	1.22124409	1.473434639	1.296512345	1.138429523	0.317269966	0.718202115
NM_145358	chr5	122731170	122779410	-	4828	1	Camkk2|6330570N16Rik|AW061083|mKIAA0787|-|5|5 F|protein-coding	2.143373329	2.125329667	2.070513842	1.975973715	2.151012686	2.232610597	2.132939978	1.896017055	-0.05838229	1
NM_001313756	chrX	98873726	98891025	-	1110	1	Ophn1|C130037N19Rik|Wtgr|-|X|X C2|protein-coding	0.052980014	0.267551855	0	0	0.408084286	0.236634044	0.450111641	0.132851641	0.928326303	0.570480882
NM_001173500	chr10	39946912	39960153	-	1776	1	G630090E17Rik|Naglt1c|-|10 B1|10|protein-coding	0.14034114	0.091384879	0	0	0.311048536	0	0	0	-4.375909602	0.641523327
NM_019438	chr5	45669925	45700547	+	3675	1	Ncapg|5730507H05Rik|Hcapg|MFT.M05.13|-|5|5 B3|protein-coding	2.01683496	1.634739536	2.004076787	1.685528287	2.208287025	1.997932744	1.882177764	1.893790742	0.688246503	0.098808791
NM_001024147	chr5	72581639	72587550	-	1375	1	Gm5868|EG545758|-|5 C3.2|5|protein-coding	0	0	0	0	0	0	0	0	-5.13E-15	1
NM_001204931	chr10	80330145	80336441	+	1928	1	Reep6|0610011M24Rik|Dp1l1|-|10|10 C1|protein-coding	0.951460299	0.82569418	1.676765509	1.058952772	1.382056493	1.240451973	1.271030857	1.047038878	0.634665532	0.74940064
NM_029001	chr13	108214404	108287107	+	5427	1	Elovl7|9130013K24Rik|AI840082|-|13|13 D2.1|protein-coding	0.57919974	0.305131475	0.536356278	0.392931416	0.990861105	0.74294959	0.380733348	0.257658698	-0.028046535	1
NM_178632	chr1	191575636	191623690	+	5327	1	Ints7|5930412E23Rik|int7|-|1|1 H6|protein-coding	2.398574692	2.271933674	2.318347795	1.93340287	2.563708519	2.331140502	2.266638186	2.169302526	0.001239907	1
NM_009681	chr18	46741876	46790826	+	1512	1	Ap3s1|-|-|18|18 C|protein-coding	1.13680179	1.144916111	1.232516378	1.623974681	1.522289749	1.922179879	1.175957874	1.442225243	0.681519893	0.658260432
NR_027930	chr17	84954967	84957710	-	851	1	1110020A21Rik|2600015P10Rik|-|17|17 E4|ncRNA	0.249774235	0.71248649	0	0	0	0.488708458	0.68398418	0.174255256	-0.076298703	1
NM_001030291	chr11	118988188	118992841	+	1363	1	Enpp7|Alk-SMase|Gm254|-|11|11 E2|protein-coding	0	0	0	0	0	0	0	0	-5.13E-15	1
NM_130455	chr10	79970724	79977190	+	3263	1	Grin3b|GluN3B|NR3B|-|10|10 C1|protein-coding	0.157120078	0.123813884	0	0	0	0	0.012348253	0.028522554	-2.523620986	0.347853037
NM_009446	chr6	125278274	125286042	-	1502	1	Tuba3a|AI528779|M[a]3|Tuba3|-|6|6 F3|protein-coding	0	0	0	0	0	0	0	0	-5.13E-15	1
NM_029078	chr7	92643712	92669912	-	5786	1	Pcf11|2500001H09Rik|5730417B17Rik|C77803|-|7|7 E2|protein-coding	2.090372916	1.855020227	2.110347298	2.195831046	1.913836902	1.997734903	2.170337279	2.058187107	-0.17639637	0.96443957
NM_146109	chr1	59191623	59237231	-	2948	1	Als2|3222402C23Rik|9430073A21Rik|Als2cr6|Alsin|mKIAA1563|-|1|1 C1.3|protein-coding	1.286931551	1.228167473	1.75648491	1.17297613	1.254514883	1.470313403	1.770413148	1.542247422	0.456627661	0.548325448
NR_029785	chr14	115043671	115043754	+	83	1	Mir17|Mirn17|mir-17|mmu-mir-17|-|14|14|ncRNA	0.882936539	0.298424423	0	1.478489743	1.378326337	1.136622433	0	0	-3.68188955	1
NR_040360	chr15	85149254	85156132	-	1162	1	Gm19277|-|-|15|15 40.25 cM|ncRNA	0	0	0	0	0	0	0	0	-5.13E-15	1
NM_010764	chr8	85083269	85098739	+	4299	1	Man2b1|AW107687|LAMAN|-|8 41.55 cM|8 C2|protein-coding	2.194220231	1.79415897	2.569057157	2.197114847	2.526643785	2.474994706	2.248109896	1.908594706	0.009524129	1
NM_026369	chr1	152766542	152775580	+	1891	1	Arpc5|5830443F10Rik|p16-Arc|-|1|1 A3|protein-coding	2.235780378	2.075763877	2.434699043	2.942673568	2.475732669	2.573745715	2.273055686	1.964033737	-0.230133565	0.913229815
NM_175425	chr5	43601922	43616586	+	1269	1	C1qtnf7|5530401N20Rik|8430425G24Rik|Ctrp7|-|5|5 B3|protein-coding	0	0	0	0	0	0	0	0	-5.13E-15	1
NR_038042	chr10	82812123	82824242	+	1053	1	1700028I16Rik|-|-|10|10 C1|ncRNA	0	0	0	0	0	0	0.268531432	0.097005607	3.72439639	1
NM_175751	chr18	54888045	54990180	-	6100	1	Zfp608|4932417D18Rik|D430007A19Rik|Znf608|-|18|18 D3|protein-coding	2.213192326	2.105706022	2.25759741	2.187362534	2.411382203	2.377634703	2.130071186	1.91264283	-1.086886223	1.19E-08
NM_001033813	chr9	22188166	22202123	+	2954	1	Zfp872|9530015I07Rik|-|9|9 A3|protein-coding	0	0	0	0	0	0	0	0	-5.13E-15	1
NM_027590	chr8	68793929	68829410	+	4182	1	Ints10|4921521J11Rik|AI462004|-|8|8 C1|protein-coding	1.483871709	1.730042482	1.887619112	1.791781505	2.038570519	2.038860499	1.670927894	2.013302143	0.292030452	0.723485006
NM_010009	chr10	127048246	127053006	+	2410	1	Cyp27b1|Cp2b|Cyp1|Cyp27b|Cyp40|P450c1|Pddr|Vdd1|Vddr|VddrI|Vdr|-|10|10 D3|protein-coding	0.056316563	0.168240822	0	0	0	0	0.259433438	0.321146367	1.528364665	0.55580143
NM_184109	chr12	109590169	109595403	-	5233	1	Rtl1|6430411K18Rik|Mar|Mart1|Mor1|Peg11|-|12|12 F1|protein-coding	0	0	0	0	0	0	0	0	-5.13E-15	1
NM_028352	chr9	86552476	86571842	-	4567	1	Pgm3|2810473H05Rik|Agm1|BB187688|C77933|PAGM|Pgm-3|-|9 46.58 cM|9 E3.2|protein-coding	1.313351346	1.416518276	1.46689883	1.653926512	1.467002496	1.564106087	1.545774129	1.603589903	0.190647548	1
NR_030487	chr6	120034228	120034311	-	83	1	Mir706|Mirn706|mir-706|mmu-mir-706|-|6|6|ncRNA	0.946480825	1.0171776	0	0.676683167	0	0	0	0.784516379	-1.138277922	1
NM_153515	chr18	31759824	31784083	+	4771	1	Ammecr1l|5430429D03Rik|AU022236|AU040755|AW111353|E230022H04Rik|-|18|18 B1|protein-coding	1.792084371	1.948487243	2.337909955	1.957493212	2.204988191	2.125578886	1.779158019	1.662958322	-0.250919636	0.747847364
NR_028266	chr15	4020111	4027406	-	4620	1	BC037032|-|-|-|ncRNA	0.183720571	0.257293457	0.450376968	0.422874986	0.222023531	0.637889942	0.235015794	0.210752056	-0.213464925	1
NM_026136	chr5	146502399	146505183	+	1161	1	4930449I24Rik|-|-|5|5 G3|protein-coding	0	0	0	0	0	0	0	0	-5.13E-15	1
NM_024475	chr11	44454571	44470548	-	2125	1	Ublcp1|4930527B16Rik|8430435I17Rik|BC002236|-|11|11 B1.1|protein-coding	0.48019715	0.605421456	1.058036885	1.031572887	0.859129441	0.255597542	0.764342557	0.553922437	0.63020382	0.980052213
NR_130988	chr16	22511480	22517685	+	499	1	9230117E06Rik|-|-|16|16|ncRNA	0	0	0	0	0	0	0	0	-5.13E-15	1
NM_001039173	chr18	89301135	89769136	-	987	1	Dok6|Dok-6|-|18|18 E4|protein-coding	0.193589406	0.210998553	0.342132949	1.136698035	0	0	0.351273515	0	0.278240791	1
NM_001243837	chr15	4988762	5063773	-	2689	1	C7|A530026G17|Gm1238|-|15 A1|15 1.98 cM|protein-coding	0	0	0	0	0	0	0.129727902	0	4.133852159	0.934808084
NM_019702	chr10	21295979	21368889	+	2773	1	Hbs1l|2810035F15Rik|AI326327|eRFS|-|10|10 A3|protein-coding	1.635142879	1.598411756	1.832837082	1.612758742	1.891716644	1.900564995	1.641107252	1.567036988	0.112903614	1
NR_027636	chr1	83159762	83210572	+	1635	1	Daw1|4930563E19Rik|4933429D11Rik|Wdr69|b2b1116Clo|b2b1584Clo|-|1|1 C5|protein-coding	0	0	0	0	0	0	0	0	-5.13E-15	1
NR_106176	chr11	87756841	87756955	-	114	1	Mir142b|Gm27750|mmu-mir-142b|-|-|ncRNA	0.89335096	1.181591639	0	0	0	0	0	0	-5.915215046	0.048501062
NR_045924	chr5	87908588	87979351	-	769	1	1700066N21Rik|-|-|5|5|ncRNA	0	0	0	0	0	0	0	0	-5.13E-15	1
NM_028448	chr11	62524944	62539261	-	1027	1	Cenpv|3110013H01Rik|AA671303|Prr6|-|11|11 B2|protein-coding	0.783074339	0.920055585	1.43303882	1.506477927	1.573032467	1.842245414	1.290736583	1.148431975	0.867201056	0.505619741
NR_130329	chr9	115381819	115381939	+	120	1	Mir467h|Mirn467h|mmu-mir-467h|-|9 67.82 cM|ncRNA	0	0	0	0	0	0	0	0	-5.13E-15	1
NR_106126	chr8	40307875	40307929	-	54	1	Mir7666|Gm27915|mmu-mir-7666|-|-|ncRNA	0	0	0	1.327862123	0	0	0	0	-5.13E-15	1
NM_001159926	chr6	28442334	28449340	-	1302	1	Pax4|Pax-4|-|6 A3.3|6 11.99 cM|protein-coding	0	0	0	0	0	0	0	0	-5.13E-15	1
NM_181418	chr8	71384274	71395801	-	3534	1	Ushbp1|2210404N08Rik|9430064H24|AIEBP|MCC2|-|8|8 B3.3|protein-coding	0.203683452	0.032849365	0	0	0	0	0	0	-4.371132671	0.685679315
NM_023699	chr14	55824795	55833943	+	3255	1	Nfatc4|3110041H08Rik|AW107667|AW546455|Nfat3|-|14|14 C1|protein-coding	0	0	0	0	0	0	0	0	-5.13E-15	1
NM_001078646	chr3	108940557	108960776	+	1773	1	Henmt1|4921515J06Rik|Hen1|mHEN1|-|3|3 G1|protein-coding	0.16179332	0.189764945	0.661100548	0.335326658	0	0	0	0	-5.475796002	0.135383398
NM_001289901	chr4	49521176	49531558	+	2870	1	Zfp189|BB131811|C430015I23Rik|-|4|4 B1|protein-coding	1.472906564	1.478725755	1.479706978	1.294847005	1.399110985	1.216414532	1.090504104	1.042038076	-0.612503099	0.536659885
NR_105941	chr17	35244075	35244135	+	60	1	Mir6975|Gm27693|mmu-mir-6975|-|-|ncRNA	1.923337392	2.136745392	2.354349812	2.065715928	2.657924501	2.519394239	2.080493021	1.7841389	-0.468869935	1
NM_001165944	chr10	129965736	129966698	-	961	1	Olfr819|MOR265-2_p|Olfr819-ps1|-|10|10 D3|protein-coding	0	0	0	0	0	0	0	0	-5.13E-15	1
NM_019675	chr14	66344296	66361680	+	1303	1	Stmn4|Lagl|R75359|RB3|-|14|14 D1|protein-coding	0	0	0	0	0	0	0	0	-5.13E-15	1
NM_172909	chr7	140218267	140231145	+	3438	1	Cd163l1|B430307C05|E430002D04Rik|Scart1|-|7|7 F4|protein-coding	0.019114179	0.149469378	0	0	0	0	0	0	-4.630697369	0.559539811
NR_015465	chr10	22306720	22312942	+	4512	1	C920009B18Rik|-|-|10|10 A3|ncRNA	1.380147988	1.603339313	1.566728468	1.168250605	1.541833676	1.249935377	1.397924989	1.455629782	-0.035508778	1
NM_145209	chr5	114923240	114937911	+	2115	1	Oasl1|7530414C13Rik|oasl9|-|5|5 F|protein-coding	1.365812824	1.455175279	1.952423859	1.621124883	1.954659372	1.756701247	1.492229186	1.404367809	0.364722115	0.989114273
NM_031188	chr4	60498013	60501960	-	917	1	Mup1|Ltn-1|Lvtn-1|Mup-1|Mup-a|Mup10|Mup7|Up-1|-|4 B3|4 32.85 cM|protein-coding	0	0	0	0	0	0	0	0	-5.13E-15	1
NR_040568	chr16	59466872	59469238	-	382	1	1700022E09Rik|-|-|16|16|ncRNA	0	0	0	0	0	0	0	0	-5.13E-15	1
NR_106137	chr15	78348599	78348660	+	61	2	Mir7676-1|Gm27600|mmu-mir-7676-1|-|15|15 E1|ncRNA	1.856541714	1.796628909	2.055721699	1.420667806	1.944888369	0.943650217	2.108692477	2.119334612	0.940324265	0.65391815
NR_039579	chr11	98262606	98262662	+	56	1	Mir5119|mmu-mir-5119|mu-mir-5119|-|11|11 61.75 cM|ncRNA	0.573264145	0.818541581	0	1.649681792	1.039702746	0	1.228316932	1.034812923	0.801538495	1
NR_126461	chr7	97598349	97645112	-	321	1	Rsf1os1|1700006D18Rik|-|7|7|ncRNA	0	0	0	0	0	0	0	0.451296912	3.165582456	1
NM_028524	chr8	104322227	104330764	+	877	1	Cmtm2b|1700013O04Rik|Cklfsf22|Cklfsf2b|-|8|8 D3|protein-coding	0	0	0	0	0	0	0	0	-5.13E-15	1
NM_001085537	chrX	9350599	9351137	+	536	1	Gm14501|OTTMUSG00000016887|-|X A1.1|X|protein-coding	0	0	0	0	0	0	0	0	-5.13E-15	1
NM_145535	chr2	151572623	151590005	+	1387	1	Sdcbp2|-|-|2|2 G3|protein-coding	0.088195433	0.222059521	0.692920167	0.487459404	0	0	0	0	-4.378491825	0.684522042
NM_028560	chr14	69840407	70059918	+	1083	1	Pebp4|PEBP-4|-|14|14 D2|protein-coding	0	0	0	0	0	0	0	0	-5.13E-15	1
NM_016785	chr13	47023543	47043217	-	2704	1	Tpmt|AW106912|-|13 A5|13 24.5 cM|protein-coding	1.057826324	0.641172733	0.833820492	0.911010327	0.889516814	1.091729079	0.916176369	0.808901306	-0.037391102	1
NR_028541	chr11	62604530	62604586	+	56	1	Snord65|MBII-135|snoRNA135|-|11|11|snoRNA	1.759350868	1.664269257	0.742207749	0	0	1.549272277	1.540059394	1.55106734	-0.479151712	1
NM_175642	chr1	25067476	25829707	-	5489	1	Adgrb3|A830096D10Rik|Bai3|-|1|1 A5|protein-coding	0	0	0	0	0	0	0	0	-5.13E-15	1
NM_010500	chr1	155096367	155099636	-	3267	1	Ier5|-|-|1 G3|1 66.45 cM|protein-coding	1.112585502	1.057088239	1.565306759	1.562208519	1.191551493	1.93767589	0.964905996	1.138711594	0.157848741	1
NM_001310516	chr5	30861807	30866106	+	1710	1	Mapre3|AI790651|EB2|EB3|EBF3|RP3|-|5|5 B1|protein-coding	0.936026515	1.005174857	1.454816692	0.928200047	0.709992315	0.984452153	0.41804341	0.670127709	-1.976399729	0.011456223
NM_029423	chr8	27138773	27174646	-	6395	1	Rab11fip1|2010200K21Rik|4833414G05Rik|Rcp|-|8|8 A3|protein-coding	1.142884072	1.027810324	1.266140395	0.935812366	1.183671952	1.340298873	1.278549172	1.135557472	-0.008677591	1
NR_040666	chr4	45234723	45243990	-	412	1	Frmpd1os|2900093L17Rik|-|4|4|ncRNA	0	0	0	0	0	0	0	0	-5.13E-15	1
NM_173008	chr7	4925844	4944797	+	4244	1	Ssc5d|A430110N23Rik|S5D-SRCRB|-|7|7 A1|protein-coding	0.012813678	0.019692709	0	0	0	0	0	0	-3.153588222	1
NM_001199271	chr10	77032739	77050432	+	2246	1	Slc19a1|AI323572|RFC|RFC-1|RFC1|-|10 C1|10 39.72 cM|protein-coding	2.001204764	1.47547626	2.180221055	1.91430746	2.233618348	2.041743967	1.886145236	1.599009415	0.505383906	0.371798447
NM_001025571	chr3	87846755	87855722	+	4725	1	Sh2d2a|Lad|Ribp|Tsad|-|3 F1|3 38.78 cM|protein-coding	0.853434539	0.414195381	0.723656201	0.875022467	0.822759262	0.524417914	1.251621977	0.400766307	0.216602212	1
NM_001114678	chrX	91392500	91393534	+	1033	2	Gm5072|EG278167|-|X|X C1|protein-coding	0	0	0	0	0	0	0	0	-5.13E-15	1
NM_001030014	chr15	83546797	83555711	-	1887	1	Mcat|AI225907|BC025519|-|15|15 E1|protein-coding	1.491012689	1.49996618	1.746806449	1.776952144	1.813982534	1.725355847	1.602358503	1.526817168	0.246170783	1
NM_031377	chr4	143394441	143399819	+	2434	1	Pramel1|-|-|4|4 E1|protein-coding	0	0	0	0	0	0	0	0	-5.13E-15	1
NR_040547	chr3	73351206	73481651	-	1518	1	4930509J09Rik|-|-|3|3|ncRNA	0	0	0	0	0	0	0	0	-5.13E-15	1
NM_028784	chr13	36867178	37049213	-	3860	1	F13a1|1200014I03Rik|AI462306|F13a|-|13|13 A3.3|protein-coding	0.958608928	0.801327168	1.414449229	0.83419745	1.074943146	1.479639317	2.11972027	1.614789707	2.764429497	2.27E-18
NM_172628	chr18	61953075	62015719	+	4521	1	Sh3tc2|D430044G18Rik|-|18|18 E1|protein-coding	0	0.037159916	0	0	0	0	0	0.023599007	-1.363591929	1
NR_037982	chr9	88841798	88858801	-	2751	1	9330159M07Rik|1700096K11Rik|mU50hg-a|-|9|9|ncRNA	0.356991979	0.45844594	0.280614116	1.008117672	0.426342678	0.331862713	0.224973955	0.520323926	-0.195433403	1
NM_008799	chr17	15521575	15527301	-	1112	1	Pdcd2|AI528543|Pcd2|RP-8|-|17 A2|17 8.95 cM|protein-coding	1.454476513	1.471847759	1.846428708	2.184345669	2.17918565	2.210149211	1.802386425	1.81091516	0.538035812	0.593011647
NM_031169	chr11	33963013	33973638	+	4182	1	Kcnmb1|BKbeta1|-|11|11 A4|protein-coding	0	0	0	0	0	0	0	0	-5.13E-15	1
NM_144550	chr16	44347401	44388492	+	4322	1	Spice1|Ccdc52|D16Ertd480e|-|16 B4|16 28.67 cM|protein-coding	1.650916975	1.533653302	1.665064101	1.959940075	1.434134938	1.398843904	1.315898911	1.178836094	-0.561079122	0.20820191
NR_126489	chr5	36455735	36464854	-	1015	1	2210406O10Rik|-|-|5|5|ncRNA	0.125509426	0	0.419421545	0.764933416	0.534143113	0.795942816	0.453353545	0	2.136613517	1
NM_001081282	chr9	85687360	85749334	-	5619	1	Ibtk|5430411K16Rik|AA409502|BTKI|mKIAA1417|-|9|9 E3.1|protein-coding	2.0245882	1.928325699	1.971043119	1.867955785	1.877302759	2.11306484	1.984356136	1.852145186	-0.190569097	0.93453918
NM_026615	chr2	29827389	29844996	+	2136	1	Urm1|2900073H19Rik|-|2|2 B|protein-coding	1.414824816	1.036029656	1.678807629	1.586608035	1.464415542	1.574845332	1.456471239	1.035851909	0.007280396	1
NM_001007266	chr10	23938572	23941583	+	1017	1	Taar2|Gm224|Gm225|Gpr58|Tarr2|-|10|10 A4|protein-coding	0	0	0	0	0	0	0	0	-5.13E-15	1
NM_001003668	chr15	101431490	101438804	-	1815	1	Krt83|Krt2-25|Krt87|-|15|15 F2|protein-coding	0.459745104	0.279708762	0.613338072	0.572341479	1.11801917	0.760160962	0.84928694	0.063541378	0.539674485	1
NM_001163145	chr15	84379203	84447097	-	5910	1	1810041L15Rik|Kiaa1644|-|15|15 E2|protein-coding	0.097693864	0.087017624	0	0	0	0	0.12594074	0	-0.912790358	1
NM_026188	chr19	23558760	23652812	-	860	1	1700028P14Rik|AV209940|-|19|19 B|protein-coding	0	0	0	0	0	0	0	0	-5.13E-15	1
NM_008891	chr12	59066919	59074017	+	3458	1	Pnn|AU045199|D12Ertd512e|-|12 C1|12 26.0 cM|protein-coding	2.270057692	2.215660811	2.165480777	1.864244676	2.366297489	2.046824137	2.159418073	2.106441986	0.019138151	1
NR_028101	chr15	34440506	34443233	-	473	1	Gm12191|OTTMUSG00000005566|-|11|11 B1.2|pseudo	1.654057724	1.638603692	2.295181522	2.640515753	2.231318292	2.58189944	1.512945569	1.676319531	-0.151688339	1
NM_009373	chr2	158116405	158146392	-	3534	1	Tgm2|G[a]h|TG2|TGase2|tTG|tTGas|-|2 H1|2 78.72 cM|protein-coding	0.039798579	0.300447857	0.379944535	0.20013306	0	0	0.088453662	0.033394744	-1.238165566	1
NR_106146	chr19	55192678	55192734	+	56	1	Mir6715|Gm27474|mmu-mir-6715|-|-|ncRNA	0	0	0	0	0	0	0	0	-5.13E-15	1
NM_001004190	chr9	20345136	20385158	-	4723	1	Zfp560|2310030G09Rik|Znf560|-|9|9 A3|protein-coding	1.265011621	1.04119199	1.251611019	1.108049736	1.009267159	0.839548582	0.997207047	0.944045397	-0.706155032	0.29664444
NM_207143	chr7	103219720	103220655	+	934	1	Olfr594|MOR32-10|-|7|7 E3|protein-coding	0	0	0	0	0	0	0	0	-5.13E-15	1
NM_008330	chr11	49087017	49096987	+	1723	1	Ifi47|47kDa|IRG-47|Ifggc1|Igrd|Iigp4|Iipg4|Irgd|-|11|11 B1.2|protein-coding	2.131545632	1.801491288	2.499716488	2.850115714	2.250598083	2.429693138	2.310796037	2.190112501	0.2855409	0.71912554
NM_146414	chr19	12209568	12210506	+	937	1	Olfr1431|MOR214-5|-|19|19 C1|protein-coding	0	0	0	0	0	0	0	0	-5.13E-15	1
NM_009976	chr2	148871722	148875512	-	791	1	Cst3|CysC|-|2 G3|2 73.6 cM|protein-coding	2.265031491	2.032408108	2.707284261	3.011869941	2.6326631	2.723417831	2.144655035	2.175640069	-0.236025226	1
NM_001005343	chr2	73271926	73275771	+	2809	1	Sp9|-|-|2|2 C3|protein-coding	0	0	0	0	0	0	0	0	-5.13E-15	1
NM_027323	chr5	112337391	112343040	-	1102	1	Srrd|2810002G02Rik|Srr1|-|5|5 F|protein-coding	1.532166437	1.16187093	1.980996181	1.762739819	1.792135342	2.100502881	1.752757948	1.335615613	0.403948681	0.948635379
NM_177809	chr13	56438355	56472363	+	1488	1	Slc25a48|AU042651|E230025K15|-|13|13 B1|protein-coding	0.058714375	0.088573427	0	0	0	0	0.531229599	0.035230804	1.85312661	0.900715527
NM_172796	chr11	82980303	82991830	-	3849	1	Slfn9|9830137M10Rik|-|11|11 C|protein-coding	1.558833197	1.582377078	1.826519118	1.855313062	1.881451726	1.719804367	1.809878954	1.485678342	-0.112684426	1
NR_105933	chr17	33886676	33886733	-	57	2	Gm27775|Mir6967|Mir6967-1|mmu-mir-6967|mmu-mir-6967-1|-|-|ncRNA	0.470311784	1.004955614	0	0	1.200146763	0	1.22488441	1.177312074	0.722387133	1
NM_025343	chr10	4403169	4432352	-	1834	1	Rmnd1|0610042C05Rik|AA408137|AI462664|AW536662|-|10|10 A1|protein-coding	1.39844232	1.345982639	1.309572885	1.759838368	1.551048483	1.596626326	1.745971665	1.546267341	0.305959752	1
NR_106198	chr4	33438081	33438209	+	128	1	Mir8118|Gm27954|mmu-mir-8118|-|-|ncRNA	0.335588665	0.544474909	0	0	0	0	0	1.386674334	1.740028988	0.98902218
NM_019517	chr16	97356728	97439012	+	3725	1	Bace2|1110059C24Rik|AEPLC|AI850424|ALP56|ARP1|ASP21|BAE2|CDA13|CEAP1|DRAP|-|16|16 C4|protein-coding	0	0	0	0	0	0	0	0.050281978	2.321597861	1
NM_001252342	chr10	108497650	109010975	-	4718	1	Syt1|AW124717|G630098F17Rik|SytI|-|10 D1|10 56.52 cM|protein-coding	0	0	0	0	0	0	0	0	-5.13E-15	1
NM_001033241	chrX	127039972	127063986	+	4065	1	Gm382|-|-|X|X E3|protein-coding	0	0	0	0	0	0	0	0	-5.13E-15	1
NM_001033157	chr12	18514510	18535254	+	2464	1	5730507C01Rik|-|-|12|12 A1.2|protein-coding	0	0	0	0	0	0	0	0	-5.13E-15	1
NM_178692	chr1	184871926	184883036	-	2849	1	C130074G19Rik|-|-|1|1 H5|protein-coding	0	0	0	0	0	0	0	0	-5.13E-15	1
NM_001285825	chr7	27187006	27196271	-	1354	1	Snrpa|C430021M15Rik|Rnu1a-1|Rnu1a1|U1-A|U1A|-|7|7 A3|protein-coding	2.178835309	2.281108202	2.944052763	2.71987762	2.742998069	2.881480552	2.397726242	2.258669491	0.577580976	0.054939527
NM_008483	chr9	108479862	108490530	+	5589	1	Lamb2|AW211941|Lamb-2|Lams|npht|-|9 59.4 cM|9 F1|protein-coding	0.248235416	0.266355788	0.541622135	0.529219102	0.653855754	0.443907369	0.452524635	0.323722789	0.506417095	1
NM_022424	chr5	31292246	31295877	-	2261	1	Fndc4|2810430J06Rik|6330410H20Rik|AB030187|AI838506|AW487863|FRCP1|Fnmp1|-|5|5 B1|protein-coding	0.10098057	0.056991687	0	0	0	0	0	0.08169886	-0.28887971	1
NM_175178	chr16	17489677	17507485	+	2651	1	Aifm3|2810401C16Rik|AI840249|Aifl|-|16|16 A3|protein-coding	0	0	0	0	0.19216515	0	0	0	-5.13E-15	1
NR_105831	chr19	44808406	44808529	+	123	1	Mir6405|Gm27349|mmu-mir-6405|-|-|ncRNA	0	0	0	0	0	0	0	0	-5.13E-15	1
NM_080557	chr16	33251456	33299562	+	2426	1	Snx4|1810036H14Rik|AI037066|-|16|16 B3|protein-coding	2.222042246	1.952890349	2.482106246	2.347149699	2.473529815	2.274838631	2.106410882	2.060530984	0.168558207	1
NM_001098227	chr4	6365680	6396122	+	2542	1	Sdcbp|MDA-9|Sycl|syntenin-1|-|4|4 A1|protein-coding	2.598270712	2.391017813	2.558582917	2.603968325	2.360264978	2.561036901	2.324253756	2.345008798	-0.254458993	0.643406647
NM_024196	chr2	152293872	152312590	+	1926	1	Tbc1d20|1110028I04Rik|2810442O16Rik|AI414693|-|2|2 H1|protein-coding	1.94327709	1.898022191	2.24843436	1.839528127	2.292976257	2.077934571	1.875417791	1.695146827	-0.311182717	0.760748624
NR_046029	chr10	111854521	111874376	-	2165	1	Gm20758|-|-|10|10 D1|ncRNA	0	0	0	0	0	0	0	0	-5.13E-15	1
NM_010749	chr6	122309010	122317677	+	2213	1	M6pr|CD-MPR|Mpr46|-|6 F1|6 57.52 cM|protein-coding	2.031127651	1.973545099	2.392257515	2.594718026	2.332676522	2.454889467	2.051162526	2.342565445	0.218759464	0.863894415
NM_001281499	chr3	92788845	92790514	-	694	1	Lce1j|Sprrl8|-|3|3 F1|protein-coding	0	0	0	0	0	0	0	0	-5.13E-15	1
NM_146736	chr7	108316896	108317828	+	931	1	Olfr491|MOR204-11|-|7|7 E3|protein-coding	0	0	0	0	0	0	0	0	-5.13E-15	1
NM_177921	chrX	140062879	140106797	+	1500	1	Pih1h3b|E230019M04Rik|-|X|X F1|protein-coding	0	0	0	0	0	0	0	0	-5.13E-15	1
NM_144544	chr11	58608206	58613492	-	871	1	2210407C18Rik|Ep1|-|11|11 B1.3|protein-coding	0	0	0	0	0	0	0	0	-5.13E-15	1
NR_103799	chrX	93156221	93156871	+	506	2	1700003E24Rik|ENSMUSG00000067646|Gm14779|OTTMUSG00000017966|-|X|X C3|pseudo	0	0	0	0	0	0	0	0	-5.13E-15	1
NM_013859	chr19	6061207	6062468	+	1259	1	Znhit2|C11orf5|Fon|ORF6|Znhit2-ps|-|19|19 A|protein-coding	1.62163453	1.418011177	1.711218019	1.898250795	2.052375469	1.9563089	1.287113973	1.492778526	0.48253566	0.867501187
NM_001285472	chr16	18581704	18590671	-	1847	1	Tbx1|-|-|16 A3|16 11.51 cM|protein-coding	0	0	0	0	0	0	0.031721786	0.019063485	3.187030087	1
NM_001278570	chr17	31677931	31681730	+	1122	1	Cryaa|Acry-1|Crya-1|Crya1|DAcry-1|lop18|-|17 17.09 cM|17 A3-B|protein-coding	0	0	0	0	0	0	0	0	-5.13E-15	1
NR_030771	chr4	146067524	146068718	+	1194	1	Gm13034|OTTMUSG00000010105|-|4 E1|4|pseudo	1.094238531	1.169330532	1.157914337	0.302659769	1.261018258	1.267574731	1.122122083	0.947901419	0.452342137	1
NM_011012	chr2	181715016	181720985	+	2993	1	Oprl1|KOR-3|KOR3|LC132|MOR-C|ORGC|ORL1|Oprl|XOR1|morc|-|2 103.74 cM|2 H2-4|protein-coding	0.044723336	0.03575358	0	0.415423334	0.369221812	0	0.046235251	0.064606121	0.414424294	1
NM_175507	chr19	38395980	38405607	+	3466	1	Slc35g1|AA590464|D330039I19Rik|Tmem20|-|19|19 C3|protein-coding	1.139854531	1.277536839	1.697173149	1.193230398	1.618872817	1.350329941	1.706688773	1.270847245	0.513395369	0.691722676
NM_019812	chr10	63319005	63339035	-	3899	1	Sirt1|AA673258|SIR2L1|Sir2|Sir2a|Sir2alpha|-|10|10 B4|protein-coding	1.762530454	1.804296745	1.90381994	1.929436704	1.955994695	1.843355205	1.925107408	1.845740494	0.101671931	1
NM_178655	chr3	126921607	126998452	-	5743	1	Ank2|AI835472|AW491075|Ank-2|-|3 G2|3 56.07 cM|protein-coding	0.011569154	0.020736686	0	0	0	0.048459248	0	0	-3.153588164	1
NM_001037502	chr2	152518255	152521447	+	392	1	Defb28|Gm1635|OTTMUSG00000015852|-|2 H1|2|protein-coding	0	0	0	0	0	0	0	0	-5.13E-15	1
NM_144891	chr2	163438467	163455324	+	2572	1	Gdap1l1|Gdap1l|-|2|2 H3|protein-coding	0.129706847	0.292844528	0.797771188	0	0.443907369	0.119546461	0.105385883	0	-1.792209282	0.677819275
NM_153145	chr11	110025634	110095937	-	5575	1	Abca8a|-|-|11|11 E1|protein-coding	0	0	0	0	0	0	0	0	-5.13E-15	1
NM_017395	chr3	94955015	94961561	+	4178	1	Rfx5|-|-|3 40.74 cM|3 F2|protein-coding	1.965672177	1.931454428	1.944249451	1.721051925	1.791370865	1.874391895	1.959556513	1.763477293	0.023727965	1
NM_183135	chr2	177903064	177925650	-	878	1	C330013J21Rik|-|-|2|2 H4|protein-coding	0.192399271	0	0	0	0	0	0	0	-3.67693979	1
NM_008363	chrX	74013918	74023921	-	3815	1	Irak1|AA408924|IRAK|IRAK-1|IRAK1-S|IRAK1b|Il1rak|Plpk|mPLK|-|X A7.3|X 37.61 cM|protein-coding	2.075972289	2.006168927	2.729450736	2.327488323	2.587341504	2.696626365	2.373058839	2.035421369	0.039612934	1
NR_037989	chr1	101155768	101175202	+	883	1	Gm20268|-|-|1|1 49.26 cM|ncRNA	0	0	0	0	0	0	0	0	-5.13E-15	1
NM_001159638	chr2	105224342	105379860	+	1508	1	Them7|0610012H03Rik|-|2|2 E3|protein-coding	1.497850504	1.215174219	1.842473052	1.661026337	1.602545288	1.504568273	1.619669578	1.346706549	0.094517329	1
NM_021921	chr15	89453911	89462447	+	3525	1	Mapk8ip2|3230402N03Rik|AI847694|AW049958|IB2|Jip2|R75148|-|15|15 E3|protein-coding	0	0	0	0	0.100439956	0	0	0	-5.13E-15	1
NM_018887	chr17	43667372	43751431	+	3092	1	Cyp39a1|mCYP39A1|-|17|17 B3|protein-coding	0.448759778	0.288003053	0.959669082	0	0.73523666	0.524391121	0.260141385	0.333795792	-1.097538874	0.656080667
NM_027342	chr16	36043844	36071515	-	628	1	Fam162a|2310056P07Rik|HGTD-P|-|16|16 B3|protein-coding	1.33215268	1.230816886	2.096648998	2.010010327	1.902604625	1.910808818	1.327659994	1.476426946	0.409374914	1
NM_133237	chr18	62922327	62953195	+	2792	1	Apcdd1|AB023957|AU041258|Drapc1|EIG180|-|18|18 E1|protein-coding	1.919729965	1.600789329	1.909129931	1.653310668	1.975279311	2.074421079	1.648517623	1.661641288	-0.491058808	0.342296031
NM_207272	chr3	93796398	93797510	+	1111	1	Tdpoz4|-|-|3|3 F2.1|protein-coding	0	0	0	0	0	0	0	0	-5.13E-15	1
NM_008377	chr6	94604529	94700145	-	4945	1	Lrig1|D6Bwg0781e|Img|LIG-1|-|6 D2|6 43.15 cM|protein-coding	0.636670042	0.604843008	0.842995623	0.281440988	0.244824328	0.128246392	0.54091988	0.339159559	-0.814679781	0.818362899
NM_027002	chr18	31789159	31796642	+	950	1	Polr2d|2310002G05Rik|2610028L19Rik|HSRBP4|RBP4|-|18|18 B2|protein-coding	1.549123834	1.462955633	2.154686601	2.277351052	1.789386993	2.609956251	1.49473772	1.80474032	0.773345004	0.31540253
NM_001081218	chr10	82699007	82741392	+	2369	1	Hcfc2|1700129L13Rik|AU019838|-|10|10 C1|protein-coding	1.313831776	1.369799667	1.562937562	1.482133122	1.458185699	1.550471032	1.439856879	1.540026786	0.206865688	1
NM_146017	chr11	33550781	33578957	-	3268	1	Gabrp|-|-|11|11 A4|protein-coding	0	0	0	0	0	0	0	0	-5.13E-15	1
NM_012002	chr5	138161102	138163984	+	1082	1	Cops6|Sgn3|VIP/MOV34|-|5|5 G1|protein-coding	2.052778194	1.771091597	2.450393189	2.566574363	2.197439155	2.521566448	2.035040158	2.066247583	-0.028197602	1
NM_001011534	chr2	85352995	85353924	-	928	1	Olfr988|MOR203-5P|-|2|2 D|protein-coding	0	0	0	0	0	0	0	0	-5.13E-15	1
NM_026718	chr5	114775140	114805820	+	3235	1	Ankrd13a|1100001D10Rik|ANKRD13|AU046136|-|5|5 F|protein-coding	2.918668711	2.483410457	3.210666179	2.937193524	3.224098966	2.952890332	2.56941135	2.391442488	-0.263891397	0.529951729
NM_001004155	chr14	70154405	70159502	-	1977	1	9930012K11Rik|-|-|14|14 D2|protein-coding	0.840957328	0.676856916	1.058486314	1.336651695	1.012247843	1.149044343	1.09708704	0.582780158	-0.374208385	1
NM_033270	chr12	16810965	16826752	+	2421	1	E2f6|AI462434|E2F6b|EMA|-|12 A1.1|12 8.04 cM|protein-coding	1.936603053	1.624456412	1.951813773	2.344431849	2.167582201	2.015575204	2.004053745	1.593840867	0.087769645	1
NM_007754	chr11	76777208	76847008	-	9129	1	Cpd|AA960140|AW322530|D830034L15Rik|-|11 B5|11 46.05 cM|protein-coding	1.681256823	1.723261301	1.710743056	1.535853369	1.611057512	1.552795884	1.756468764	1.633829815	-0.019054641	1
NR_106090	chr6	122831377	122831437	+	60	1	Mir7231|mmu-mir-7231|-|-|ncRNA	1.3025133	1.079461349	1.77244504	1.439525043	1.140994025	1.378326337	0.85929647	1.176117505	-1.072530826	1
NM_008236	chr4	152158867	152162469	+	2514	1	Hes2|HES-2|-|4 E2|4 82.92 cM|protein-coding	0.149030008	0	0	0	0	0	0	0	-4.367002482	0.825474628
NM_001093757	chr8	94037198	94067922	+	5168	1	Ogfod1|4930415J21Rik|AA387199|AA939912|AW061076|mKIAA1612|-|8|8 C5|protein-coding	1.357941319	1.414648362	1.668379203	1.362452554	1.812533644	1.79909331	1.776544764	1.379588329	-0.005039339	1
NM_025750	chr13	34924409	34953196	+	1037	1	4933417A18Rik|-|-|13|13 A4|protein-coding	0	0	0	0	0	0	0	0	-5.13E-15	1
NM_001166506	chr11	117115172	117159268	+	4702	1	Sec14l1|1200017E04Rik|2810012L19Rik|Naa-35|-|11|11 E2|protein-coding	1.518793877	1.552984403	2.100607093	1.82335053	1.955019585	1.62818203	1.725486721	1.701764034	0.48272334	0.169943588
NM_019735	chr2	103073675	103092649	+	915	1	Apip|APIP2|CGI-29|Mmrp19|-|2|2 E3|protein-coding	1.119298092	1.186616953	1.71756885	2.078956956	1.998896283	1.923883713	1.495367337	1.441888884	0.471920625	0.939109621
NM_146328	chr17	37492468	37499674	+	1102	1	Olfr110|MOR249-2|-|17|17 B1|protein-coding	0	0	0	0	0	0	0	0	-5.13E-15	1
NM_153413	chr9	106892825	107231909	-	9008	1	Dock3|MOCA|PBP|mKIAA0299|-|9|9 F1|protein-coding	0.028834468	0.076484879	0	0	0.068951297	0	0.031348402	0.019371897	-0.681155255	1
NM_148931	chr7	49911700	49959493	+	2450	1	Slc6a5|Glyt2|prestin|-|7|7 B5|protein-coding	0	0	0	0	0	0	0	0	-5.13E-15	1
NM_023140	chr7	137437648	137468594	+	1638	1	Glrx3|PICOT|Txnl2|-|7|7 F5|protein-coding	1.483151138	1.294449588	1.728064989	1.810842753	1.581803459	1.808661215	1.493719219	1.261570349	-0.032981101	1
NM_183146	chr13	67617001	67637753	-	5173	1	Zfp729a|A530054K11Rik|Rslcan3|-|13|13 B3|protein-coding	1.884280415	1.47004007	1.572595968	1.701556055	1.430294531	1.514490017	1.848609337	1.313143163	-0.39831232	0.367831431
NM_009618	chr14	66027329	66077733	-	2528	1	Adam2|AI323749|Ftnb|Ph30-beta|-|14 D1|14 34.36 cM|protein-coding	1.188397397	0.886352488	1.266437087	1.062749342	0.959381434	1.307219976	1.069624429	0.897430239	0.225746208	1
NM_010078	chrX	134404780	134456573	+	6958	1	Drp2|AW495265|DRP-2|-|X|X E3|protein-coding	0.133857033	0.101045473	0	0.169617333	0.077511123	0.039554901	0.315655955	0.347722927	1.797288979	0.143762602
NM_001177874	chr11	120784272	120789102	+	1844	1	Gps1|Cops1|Csn1|R75577|Sgn1|-|11|11 E2|protein-coding	1.273209064	1.087996033	1.656433818	1.460011224	1.461930828	1.721625687	1.534399037	1.392808168	0.648758554	0.492429981
NM_148927	chr7	45526330	45554229	+	2638	1	Plekha4|2410005C22Rik|C88169|Pepp1|-|7|7 B4|protein-coding	0.397060755	0.483857255	0.46777996	0	0	0	0.245177628	0.069368291	-1.474021669	0.488954408
NM_198411	chr12	112588784	112615557	+	4577	1	Inf2|2610204M08Rik|AA589465|AW125550|EG629699|-|12|12 F1|protein-coding	1.729922809	1.69857352	1.731589543	1.226362781	1.850101963	1.528653736	1.742305833	1.756602828	0.510713316	0.222093249
NM_013837	chr5	130073326	130135733	+	1863	1	Tpst1|R75054|Tango13a|-|5|5 F-G1|protein-coding	1.125789707	0.996083778	1.382265625	1.293358576	1.491634489	1.663438719	1.182849929	1.000223179	0.084934112	1
NM_001313907	chr14	54507182	54517470	-	2504	1	Prmt5|Jbp1|Skb1|-|14|14 C1|protein-coding	2.021893519	2.412242386	2.339070076	2.364823858	2.724489996	2.587503856	2.496431718	1.952410689	0.252314316	0.816676388
NM_024180	chr10	128817457	128821631	-	2049	1	Ormdl2|0610012C09Rik|-|10|10 D3|protein-coding	1.218252926	1.23742609	1.644283563	2.075992889	1.469250106	1.903855902	1.353116432	1.285786735	0.024445191	1
NM_001031808	chr2	24972470	24975098	-	2419	1	Mrpl41|MRP-L27|Rpml27|-|2|2 A3|protein-coding	0.969224584	0.840866782	1.940169769	1.87852274	1.593424638	1.733730129	1.116752804	1.217267562	0.903065492	0.201518701
NM_001010835	chr10	24037614	24038690	+	1075	1	Taar7e|Gm697|taR-7e|-|10|10 A4|protein-coding	0	0	0	0	0	0	0	0	-5.13E-15	1
NM_001081302	chr15	27730649	28025848	-	11438	1	Trio|6720464I07Rik|AA408740|Solo|-|15|15 B1|protein-coding	2.016410872	1.802718835	2.064682819	1.946804913	1.769812628	1.889895745	1.960212413	1.851553905	-0.664442198	0.001529051
NM_010922	chr16	18872018	18876637	-	1049	1	Mrpl40|Nlvcf|-|16 A3|16 11.69 cM|protein-coding	1.533501436	1.463282739	2.564395338	2.30593886	2.008818679	2.185321895	2.107068755	2.058357375	0.998632104	0.024319441
NR_036572	chr4	132219893	132220589	-	696	1	Rps15a-ps4|Gm13253|Lethe|OTTMUSG00000011114|-|4|4 D2.3|pseudo	0.502132705	0.4938807	1.182355948	1.530991712	1.317908648	1.384002259	0.501498912	0.580881431	-0.069035432	1
NM_027472	chr11	80360492	80378015	-	4524	1	5730455P16Rik|-|-|11|11 B5|protein-coding	1.452917811	1.141608043	1.566884494	1.379615035	1.551521406	1.288023149	1.576445639	1.152615027	-0.164263465	1
NM_001190401	chr11	23306895	23490560	+	12118	1	Usp34|A530081C03Rik|Murr2|-|11 A3.2|11 14.29 cM|protein-coding	2.352345415	1.954221161	2.354095571	2.027664754	2.342240086	2.319229406	2.393408344	2.057715901	-0.030709845	1
NM_146817	chr2	87949190	87950265	-	1073	1	Olfr1156|MOR174-3|-|2|2 E1|protein-coding	0	0	0	0	0	0	0	0	-5.13E-15	1
NM_030165	chr6	118107452	118139140	-	3651	1	Csgalnact2|4632415D10Rik|Galnact2|-|6|6 F1|protein-coding	1.504159747	1.529075392	1.570679491	1.858169024	1.422146028	1.637452073	1.709264621	1.664591896	0.223186372	1
NM_024458	chr1	150319417	150333906	+	1229	1	Pdc|Rpr-1|Rpr1|-|1 G1|1 63.84 cM|protein-coding	0	0	0	0	0	0	0	0	-5.13E-15	1
NM_001309795	chr7	19671579	19673920	-	568	1	Apoc2|apo-CII|apoC-II|-|7 A3|7 9.94 cM|protein-coding	0	0	0	0	0	0	0	0	-5.13E-15	1
NM_007559	chr4	123105161	123126094	+	2938	1	Bmp8b|Op3|-|4 D2.2|4 57.38 cM|protein-coding	0.042817008	0.136417692	0	0	0	0	0.037903515	0	-2.278902084	0.66832532
NM_133715	chr11	103331484	103344702	-	3510	1	Arhgap27|2310069I04Rik|5730442P18Rik|Gm21552|Sh3d20|-|11|11 E1|protein-coding	1.784489119	2.07602622	2.174564059	1.815428302	2.275169297	2.200542775	1.881637617	2.250984717	-0.018286664	1
NM_001013577	chr4	59769647	59783855	-	3209	1	Inip|1110054O05Rik|2610312O17Rik|AA399876|Ssbip1|-|4|4 B3|protein-coding	1.753310419	1.831991921	2.142216169	2.182195729	2.159549836	2.341460762	1.728383217	1.855253746	-0.069160413	1
NM_146431	chr14	52409889	52410927	-	1036	1	Olfr1510|MOR223-6|-|14|14 C1-C2|protein-coding	0	0	0	0	0	0	0	0	-5.13E-15	1
NR_015609	chr7	46967747	46975911	-	2018	1	C86187|-|-|7|7 B4|ncRNA	0	0	0	0	0	0	0	0	-5.13E-15	1
NM_010146	chr10	11343445	11457477	+	1073	1	Epm2a|TG-B|Tg(TcraK,TcrbK)TG-BFlv|-|10|10 A|protein-coding	1.124797067	0.940740971	1.2941994	0.901266439	0.980435853	1.217754231	1.105476796	0.421797144	-0.803429358	0.899317525
NM_017406	chr17	34647146	34655074	+	2546	1	Atf6b|AA617266|ATF6beta|Creb-rp|Crebl1|-|17 B1|17 18.22 cM|protein-coding	2.047958038	2.179694473	2.600506661	2.216053461	2.534001769	2.54106555	2.088867121	2.015346448	0.045483828	1
NR_029790	chr9	41531425	41531504	+	79	1	Mir100|Mirn100|mir-100|mmu-mir-100|-|9|9|ncRNA	0	0	0	0	0	0	0	0	-5.13E-15	1
NM_009390	chr8	64014770	64205993	-	4905	1	Tll1|Tll|Tll-1|-|8 B3.1|8 32.19 cM|protein-coding	0	0	0	0	0	0	0	0	-5.13E-15	1
NM_027975	chr2	158768099	158786637	+	2254	1	Fam83d|2310007D09Rik|BB104611|-|2|2 H1|protein-coding	1.280893673	1.235919506	1.685753514	1.475761583	1.534885866	1.379065685	1.430061132	1.331953167	0.707615196	0.548785882
NM_010467	chr2	74762980	74765142	+	1858	1	Hoxd1|Hox-4.9|-|2 C3|2 44.13 cM|protein-coding	0	0	0	0	0	0	0	0	-5.13E-15	1
NM_001004174	chr2	122637887	122641076	+	633	1	AA467197|Nmes1|mir-147|-|2|2 E5|protein-coding	1.703146625	1.549522012	2.162678819	2.304333202	1.340940822	1.746468074	0.689395745	0.695538446	-3.19208371	3.59E-08
NM_010725	chr2	33564536	33640511	-	1210	1	Lmx1b|LMX1.1|LMX1.2|-|2 B|2 22.48 cM|protein-coding	0	0	0	0	0.244978404	0	0	0	-5.13E-15	1
NM_126165	chr8	107031326	107045756	+	2062	1	Vps4a|4930589C15Rik|AI325971|AW553189|-|8|8 D|protein-coding	1.819542041	1.775905562	1.904906811	1.907995412	2.091129944	1.943399473	1.794522364	1.59684927	-0.199592074	1
NR_039548	chr2	22654283	22654350	+	67	1	Mir3967|mmu-mir-3967|mu-mir-3967|-|2|2 15.15 cM|ncRNA	0	0	0	0	0	0	0	0	-5.13E-15	1
NM_011765	chr17	17121383	17146878	+	2757	1	Zfp97|NGD16-4|-|17|17 A3.1|protein-coding	0.743645271	0.695762007	0.595503123	0.983735472	0.67734118	0.64565093	0.303008052	0.874577168	-0.912032744	0.707203725
NM_181047	chr4	135369577	135385672	-	1625	1	Ncmap|A330049M08Rik|AA545175|Mp11|-|4|4 D3|protein-coding	0	0	0	0	0	0	0	0	-5.13E-15	1
NM_025800	chr16	31251541	31275277	-	4066	1	Ppp1r2|0610025N14Rik|2310007G06Rik|4930440J04Rik|5430408E15Rik|D16Ertd248e|IPP-2|-|16 B2|16 21.41 cM|protein-coding	1.391961915	1.355539989	1.455463346	1.819821865	1.431554713	1.81457873	1.483416062	1.424722572	-0.163134564	1
NM_011377	chr16	94085260	94127032	+	3657	1	Sim2|bHLHe15|-|16 55.05 cM|16 C3.3-C4|protein-coding	0	0	0	0	0	0	0	0	-5.13E-15	1
NM_199027	chr2	164891892	164911750	-	4540	1	Zfp335|1810045J01Rik|NIF-1|Nif1|Znf335|-|2|2 H3|protein-coding	2.120264332	1.931723327	2.333991021	2.047596625	1.908909859	1.779888483	2.056454218	2.014700371	0.005468187	1
NM_146345	chr19	13704829	13705788	+	958	1	Olfr1491|MOR266-8|-|19|19 C1|protein-coding	0	0	0	0	0	0	0	0	-5.13E-15	1
NM_001099918	chr6	128706508	128723046	-	638	1	Klrb1|4930431A04Rik|Gm4696|Klrb1g|Klrb6|Ly-55|Ly55|NKR-P1G|Nkrp-1e|Nkrp1g|-|6 F3|6 63.08 cM|protein-coding	0	0	0	0	0	0	0	0	-5.13E-15	1
NR_045834	chr5	111734284	111761728	-	660	1	E130006D01Rik|Gm16018|Gm681|OTTMUSG00000029083|-|5|5 F|ncRNA	0	0	0	0	0	0	0	0	-5.13E-15	1
NM_008175	chr11	102430322	102436809	+	2318	1	Grn|Pgrn|epithelin|-|11 D|11 66.29 cM|protein-coding	2.259773066	2.119356205	2.522745838	2.518792589	2.634482069	2.320350982	2.375585112	2.425598451	0.060357075	1
NM_028855	chr11	69820871	69822165	-	1026	1	Spem1|1700095G12Rik|-|11|11 B4|protein-coding	0.068987021	0.161319918	0	0	0	0	0.330730852	0	0.976022152	1
NM_134207	chr7	11880343	11881260	+	916	1	Vmn1r75|V1rg6|-|7|7 A1|protein-coding	0	0	0	0	0	0	0	0	-5.13E-15	1
NM_146504	chr9	39646728	39647672	+	943	1	Olfr961|MOR224-5|-|9|9 A5|protein-coding	0	0	0	0	0	0	0	0	-5.13E-15	1
NM_019873	chr17	34644883	34646327	+	1150	1	Fkbpl|DIR1|NG7|Ppiase-X|Wisp39|-|17|17 B1|protein-coding	0.837764766	0.945723591	1.520771216	1.329683935	1.338633247	1.280987781	1.173895437	0.933278274	0.356611612	1
NM_173431	chr8	91217030	91313222	-	6941	1	Rpgrip1l|1700047E16Rik|4931437C01|Ftm|Nphp8|-|8 C5|8 44.29 cM|protein-coding	1.264062784	1.568487633	1.325413779	1.373312949	1.521548419	1.393270615	1.419925626	1.629795195	0.184201531	1
NM_019998	chr4	47469833	47474367	-	3051	1	Alg2|1110018A23Rik|1300013N08Rik|ALPG2|CDGIi|MNCb-5081|-|4|4 B2|protein-coding	1.875831168	2.130702406	2.743457267	2.20727084	2.40078209	2.028651681	1.982638387	1.80324676	-0.184880824	1
NM_025766	chr11	102885169	102886731	+	1560	1	Fam187a|4933439F11Rik|-|11|11|protein-coding	0	0.062473987	0	0	0	0.182854478	0	0	-2.310848901	1
NM_146151	chr4	116720955	116804248	+	3019	1	Tesk2|-|-|4|4 D1|protein-coding	1.067676204	1.117549382	1.60000209	1.156497759	0.948940272	1.082593286	1.048089508	1.041787616	-0.1947917	1
NM_001029912	chr4	116877402	116989105	+	5381	1	Zswim5|4933426E21Rik|AI503093|mKIAA1511|-|4|4 D1|protein-coding	0.297256838	0.258270687	0	0	0.364510846	0.249231475	0.511019009	0.359548733	1.244796597	0.277670149
NM_001099779	chr3	89136623	89146594	+	2648	1	Pklr|Pk-1|Pk1|R-PK|-|3 F1|3 39.01 cM|protein-coding	0.11252509	0.116404263	0	0	0	0	0	0	-4.839382314	0.382985492
NM_026429	chr13	60901295	60904847	-	703	1	Tpbpb|1600012N09Rik|-|13|13 B2|protein-coding	0	0	0	0	0	0	0	0	-5.13E-15	1
NM_007501	chr10	130268152	130280240	-	3341	1	Neurod4|AI846749|ATH-3|Atoh3|MATH-3|Math3|bHLHa4|-|10 D3|10 77.81 cM|protein-coding	0	0.018361917	0	0	0	0	0	0	-2.310844418	1
NM_153105	chr4	119255441	119262438	+	4230	1	Cldn19|-|-|4|4 D2.1|protein-coding	0	0	0	0	0	0	0.156403354	0	4.695464135	0.708392656
NM_001100182	chr4	96099318	96141152	-	1933	1	Cyp2j12|BB197342|Cyp2j12-ps|OTTMUSG00000007939|-|4|4 C5|protein-coding	0	0	0	0	0	0	0	0	-5.13E-15	1
NM_013795	chr9	44913248	44920742	-	508	1	Atp5l|4933437C06Rik|-|9|9 A5.2|protein-coding	0.905430829	0.688080116	0	0	0.686733462	0.648138137	0.88213215	1.308417074	0.48485535	1
NM_025870	chr9	21955753	21958270	+	1842	1	Swsap1|2310047B19Rik|-|9|9 A4|protein-coding	1.103056128	1.018920521	1.403155963	1.32062377	1.469592817	1.557479387	1.032470015	1.15872433	0.115816437	1
NM_001033525	chr7	29221928	29232522	-	4084	1	Kcnk6|D7Ertd764e|Toss|Twik2|-|7 B1|7 16.94 cM|protein-coding	0.848379685	0.632671176	0.789804443	0.67780818	1.021341629	1.060459116	0.76535836	1.043076905	0.539844148	0.879161094
NM_001083916	chr4	133518963	133530790	+	1790	1	Kdf1|1810019J16Rik|-|4|4 D2.3|protein-coding	0.113083465	0.05217019	0	0	0	0	0	0	-3.681890924	1
NM_145490	chr17	55892093	55898930	+	2051	1	Zfp959|-|-|17|17 D|protein-coding	1.383702383	1.301216887	1.403248848	1.411564305	1.221786217	1.504903438	1.105447958	1.432126888	-0.450000929	0.841186828
NM_031394	chr7	90302355	90410719	+	4638	1	Sytl2|AI266830|Slp2|mKIAA1597|-|7|7 E1|protein-coding	0.454135215	0.511640517	0.753761496	0.50219325	0.450925603	1.008857247	0.714884417	0.373311372	0.902575425	0.879642649
NM_001160253	chr19	4082488	4087339	+	1025	1	Cabp2|-|-|19|19 A|protein-coding	0	0	0	0	0	0	0	0	-5.13E-15	1
NM_001033785	chrX	37150698	37168842	-	1784	1	Akap14|-|-|X|X A3.3|protein-coding	0	0.136556739	0	0	0	0	0	0	-4.382513162	0.814883458
NR_046061	chr13	56362900	56368857	+	1476	1	Gm10782|ENSMUSG00000074885|-|-|ncRNA	0	0	0	0	0	0	0	0	-5.13E-15	1
NM_053199	chr1	173334254	173367695	-	4148	1	Cadm3|BIgR|Igsf4b|Necl-1|Necl1|SynCAM3|Tsll1|-|1|1 H3|protein-coding	0.209874433	0.081142762	0.557843169	0	0	0	0.312225737	1.043387168	3.477565473	0.010769314
NM_023377	chr7	83632017	83642328	+	2417	1	Stard5|2310058G22Rik|AI607880|D7Ertd152e|-|7 D3|7 47.43 cM|protein-coding	1.604571226	1.088925478	1.825809569	1.594689937	1.794133745	1.429608495	1.335610766	1.211712011	0.217748708	1
NM_009336	chr3	95111042	95123051	+	1428	1	Vps72|Tcfl1|YL-1|-|3|3 F2|protein-coding	2.09334171	1.814659747	2.329796845	2.43030423	2.302785615	2.273396746	2.405925442	1.929602509	0.052503635	1
NM_178685	chr14	88464747	88471396	-	5232	1	Pcdh20|C630015B17Rik|Pcdh13|-|14|14 E1|protein-coding	0	0	0	0	0	0	0	0	-5.13E-15	1
NM_134007	chr10	71330494	71344849	-	960	1	Cisd1|AU043990|AW743335|D10Ertd214e|Zcd1|mitoNEET|-|10 B5.3|10 36.88 cM|protein-coding	1.181982812	1.222381595	1.605637758	1.942664285	1.745590291	1.772465823	1.397962554	1.335323617	0.58859072	0.75658424
NM_001033340	chr17	67630965	67632723	-	1756	1	Lrrc30|Gm326|-|17|17 E1.1|protein-coding	0	0	0	0	0	0	0	0	-5.13E-15	1
NM_026186	chr11	97745470	97766613	-	3295	1	Cwc25|1300013D05Rik|AA473636|Ccdc49|R75228|-|11|11 D|protein-coding	1.470124745	1.370692196	1.504121589	1.546333016	1.873854511	1.560542002	1.481447313	1.423500609	-0.180697364	1
NM_011753	chr9	20428318	20460160	-	11395	1	Zfp26|5033428C05Rik|KRAB15|Zfp-26|Zfp70|Zfp81-rs1|mKIAA4196|mkr-3|mszf14|mszf52|-|9 A3|9 7.55 cM|protein-coding	1.683035364	1.671353095	1.596617668	1.554375694	1.883692447	1.807103032	1.980611106	1.686230675	-0.156498949	1
NM_023500	chrX	9272784	9313245	+	5038	1	Xk|1810038K19Rik|XRG1|Xkh|-|X A1.1|X 4.22 cM|protein-coding	1.759990802	1.333369896	1.579362776	1.530734467	1.624534287	1.584616273	1.806396948	1.613785646	0.25009948	0.905017407
NM_001103365	chr10	130446199	130455894	-	2540	1	Vmn2r86|EG625109|-|10|10 D3|protein-coding	0	0.031721786	0	0	0	0	0	0	-2.310854448	1
NM_026791	chr8	85060119	85067120	+	1830	1	Fbxw9|1110017H11Rik|Fbw9|-|8|8 C3|protein-coding	1.00325774	1.153637779	1.43785129	1.532274187	1.335636471	1.323543808	1.246873549	1.13993064	-0.204073451	1
NM_011809	chr16	95702407	95721049	+	3544	1	Ets2|AU022856|Ets-2|-|16 56.64 cM|16 C3-qter|protein-coding	1.703139491	1.199763918	1.714571261	1.358745352	1.75467682	1.660698466	1.51469548	1.166627096	0.309414451	1
NM_027933	chr17	56673225	56711769	+	2493	1	Ranbp3|2610024N24Rik|AA408221|-|17|17 D|protein-coding	2.084645053	1.960435312	2.178625016	2.426400308	2.083728743	2.287324023	1.956549857	1.791600818	0.140110183	1
NR_045860	chr12	11047813	11078741	+	733	1	7420701I03Rik|-|-|12|12|ncRNA	0	0	0	0	0	0	0	0	-5.13E-15	1
NM_025325	chr17	83831354	83846790	-	1212	1	Haao|0610007K21Rik|0610012J07Rik|3-HAO|3-HAOxase|3HAO|-|17|17 E4|protein-coding	1.890618959	1.799045214	2.331166008	2.226317013	1.933438829	2.16089165	1.832843786	1.803301922	-0.065275816	1
NM_001289658	chr6	34780432	34785710	+	1322	1	Agbl3|2900053G10Rik|4930431N21Rik|6530406M24Rik|CCP3|-|6|6 B1|protein-coding	1.040091802	0.778108746	1.103736331	1.338880092	0.798275067	0.980958236	0.910990726	0.620015901	-0.87851733	0.573037298
NM_008841	chr8	70768181	70776712	-	3141	1	Pik3r2|p85beta|-|8 B3.3|8 34.15 cM|protein-coding	1.890454734	1.595877774	2.069709666	1.416068456	2.173140018	2.121795873	1.95975108	1.637198444	0.601866226	0.073085469
NR_105026	chr9	61103012	61105386	-	1844	1	4933433G08Rik|-|-|9|9|ncRNA	0	0	0	0	0	0	0	0	-5.13E-15	1
NM_001159941	chr5	114363572	114380505	-	3089	1	Kctd10|AW536343|C87062|mBACURD3|-|5|5 F|protein-coding	2.068302914	1.861177273	2.382246543	2.03036632	2.231546983	2.230053561	1.959536487	1.964817481	-0.388186358	0.3180799
NM_147074	chr7	104579624	104580669	+	1043	1	Olfr653|MOR33-1|Ors19|-|7|7 E3|protein-coding	0	0	0	0	0	0	0	0	-5.13E-15	1
NM_008140	chr9	107674474	107679592	-	2197	1	Gnat1|Gnat-1|Ird1|Ird2|Tralpha|irdc|irdr|transducin|-|9 F1|9 58.86 cM|protein-coding	0.031213749	0.043691703	0.052712383	0.122109878	0	0	0.022592571	0.018676541	0.033340593	1
NM_028000	chr8	25720048	25724887	+	1463	1	Plpp5|1810019D05Rik|2310022A04Rik|AW045471|Ppapdc1|Ppapdc1b|-|8|8 A3|protein-coding	1.3970002	1.43378569	1.718165352	1.703132096	1.586338377	1.87352336	1.621566567	1.525867649	0.559441096	0.479986628
NM_001100466	chr4	111919555	111950356	+	1269	1	Skint8|OTTMUSG00000009475|-|4|4 D1|protein-coding	0	0	0	0	0	0	0	0	-5.13E-15	1
NM_008528	chr19	40928927	40994535	-	2078	1	Blnk|BASH|Bca|Ly-57|Ly57|Lyw-57|SLP-65|-|19 C3|19 34.26 cM|protein-coding	2.196633255	2.359154849	2.616138061	2.707748538	2.218264153	2.788849373	1.68236974	1.645751903	-2.347738139	8.20E-32
NM_033371	chr15	76671680	76694915	+	2610	1	Ppp1r16a|2900084E10Rik|Mypt3|R75527|-|15 D3|15 36.25 cM|protein-coding	1.492236955	1.431504947	2.037045236	1.5108755	1.621720222	1.745233658	1.496308591	1.509308448	0.07582274	1
NM_032400	chr3	60081869	60087566	+	1567	1	Sucnr1|Gpr91|-|3|3 D|protein-coding	0	0	0	0	0	0	0	0	-5.13E-15	1
NM_146087	chr18	61555582	61588299	+	2001	1	Csnk1a1|2610208K14Rik|4632404G05Rik|5430427P18Rik|CK1a|Csnk1a|-|18|18 D3|protein-coding	2.658725913	2.41679555	2.85662946	3.026729171	2.733866593	2.849305991	2.752179701	2.587643455	-0.211823892	0.796392101
NR_030429	chr16	93369720	93369816	+	96	1	Mir802|Mirn802|mir-802|mmu-mir-802|-|16|16|ncRNA	0	0	0	0	0	0	0	0	-5.13E-15	1
NM_022019	chr1	184034461	184075636	+	2706	1	Dusp10|2610306G15Rik|AI158871|MKP-5|MKP5|-|1|1 H5|protein-coding	1.372179711	1.161802875	1.621885528	1.41719194	1.264331989	1.522675998	1.487642903	1.114035092	-0.148915309	1
NR_040315	chr15	63817188	63819540	+	810	1	1700065I16Rik|1700084L08Rik|-|15|15|pseudo	0	0	0	0	0	0	0	0	-5.13E-15	1
NM_001163288	chr4	59314683	59438633	-	3276	1	Susd1|A530080P10|Gm12528|OTTMUSG00000007332|-|4|4 B3|protein-coding	2.367874158	1.912921401	2.49771003	2.093385298	2.457870581	2.434861559	2.350900624	1.898065131	-0.329613248	0.405911096
NM_007733	chr1	24257683	24587437	-	10489	1	Col19a1|-|-|1|1 A3|protein-coding	1.306220535	0.971232415	0.921559468	1.295422857	1.000652675	0.69838259	0.854556958	0.682624766	-1.511883463	0.000505159
NR_105793	chr6	83400996	83401102	-	106	1	Mir6374|Gm27292|mmu-mir-6374|-|-|ncRNA	1.179622806	1.162703878	0	0.697978133	0	0	0.382493532	1.086783932	-1.12434102	0.939109621
NM_198010	chr5	90227166	90366185	-	9278	1	Ankrd17|4933425K22Rik|A130069E23Rik|A930008M01|AA407558|AA516750|AU040470|Foe|Gtar|Mask|mKIAA0697|-|5|5 E2|protein-coding	2.284336971	2.363368404	2.350833144	1.989351034	2.671314512	2.719998734	2.583949083	2.350429259	-0.005723786	1
NM_178255	chr7	79117027	79131018	-	1426	1	Hapln3|4930554N11Rik|Lpr3|-|7|7 D3|protein-coding	0	0	0	0	0	0	0.290058265	0	4.133838854	0.934697425
NM_023623	chr15	82759833	82764122	-	1094	1	Cyp2d40|1300013D18Rik|CYPIID3|P450-DB3|-|15|15 E1|protein-coding	0	0	0	0	0	0	0	0	-5.13E-15	1
NM_138596	chr13	69809882	69816094	+	856	1	Med10|AA959813|AI385605|C78613|D13Wsu50e|-|13 C1|13 35.55 cM|protein-coding	1.161986595	1.234958099	1.649893447	2.051365676	1.549844363	2.042771552	1.09346406	1.810634111	0.425979758	1
NM_206823	chr2	87532035	87532958	+	922	1	Olfr153|GA_x6K02T2Q125-49033418-49034341|MOR177-5|Olfr4-2|V5|-|2|2|protein-coding	0	0	0	0	0	0	0	0	-5.13E-15	1
NM_029792	chr9	26751562	26761338	+	3419	1	B3gat1|0710007K08Rik|AI846286|GlcAT-P|Glcatp|Hnk1|-|9|9 A4|protein-coding	0	0	0	0	0	0	0	0	-5.13E-15	1
NM_001081185	chr6	29433153	29461888	+	9116	1	Flnc|1110055E19Rik|ABP-280|ABPL|Fln2|-|6 A3.3|6 12.36 cM|protein-coding	0	0	0	0	0	0	0	0	-5.13E-15	1
NR_110487	chr12	10446388	10531303	+	2379	1	Gm38407|4931412M21|-|12|12 A1.1|ncRNA	0	0	0	0	0	0	0	0	-5.13E-15	1
NM_020283	chr2	68104672	68122882	+	5218	1	B3galt1|beta3Gal-T1|-|2|2 C3|protein-coding	0	0	0	0	0	0	0.148377969	0.027634265	5.531485138	0.198295116
NM_198655	chr2	151470542	151476151	-	2676	1	4921509C19Rik|Gm1005|-|2|2 G3|protein-coding	0	0	0	0	0	0	0	0	-5.13E-15	1
NM_001312884	chr5	112246492	112252518	-	752	1	Cryba4|-|-|5|5 F|protein-coding	0	0	0	0	0	0	0	0	-5.13E-15	1
NM_174851	chr4	135686457	135708180	+	4002	1	Ifnlr1|CRF2-12|Il28ra|-|4|4 D3|protein-coding	0	0	0	0	0	0	0	0	-5.13E-15	1
NM_008298	chr4	40722468	40734965	+	3378	1	Dnaja1|HSJ-2|Hsj2|Nedd7|-|4|4 A5|protein-coding	1.617281727	1.38188002	1.95009552	1.728868554	1.83460784	1.487269102	1.554938545	1.482359555	0.081869062	1
NM_001310429	chr1	165295766	165326745	+	6790	1	Gpr161|Gm208|Gm208Gpr|vl|-|1 H2.3|1 72.64 cM|protein-coding	0.547469145	0.354450308	0.787212256	0	1.031607185	0.339464582	0.396481415	0.25003661	-0.456098562	1
NM_009056	chr17	56775897	56831008	-	3259	1	Rfx2|5430432H19Rik|-|17 D|17 29.5 cM|protein-coding	2.027813097	1.840983003	2.105505649	1.75231324	1.883454995	1.978061164	1.815718286	1.965248224	0.145116872	1
NM_007688	chr12	54858819	54862877	-	2932	1	Cfl2|-|-|12|12 C1|protein-coding	1.720500029	1.586529795	1.266655276	1.499029769	1.521690337	1.328252386	1.56355259	1.50866061	-0.241715799	1
NM_010804	chr2	18055237	18212390	+	4895	1	Mllt10|Af10|B130021D15Rik|D630001B22Rik|mKIAA4140|-|2|2 A2|protein-coding	2.039473526	2.298587399	2.265289044	2.489726215	2.232974835	2.080028958	2.03424911	1.928486266	-0.082556382	1
NM_001166552	chr1	133655879	133660885	-	5004	1	Zbed6|Gm8466|MGR|-|1|1 E4|protein-coding	2.037988583	2.05127231	1.988778113	1.965247514	1.9095849	2.167586443	1.994709949	2.413042248	0.117267501	1
NR_073205	chr17	53716509	53733843	+	3055	1	4932415M13Rik|-|-|17|17 C|ncRNA	0	0	0	0	0	0	0	0	-5.13E-15	1
NM_178934	chr10	22645011	22703880	+	3755	1	Slc2a12|GLUT-12|Glut12|-|10|10 A3|protein-coding	0.118219845	0.063674134	0.427915815	0.386551069	0.205281156	0.610127015	0	0.024503832	-2.858160478	0.505347947
NM_011770	chr1	69531210	69685960	-	9411	1	Ikzf2|A730095J18Rik|Helios|Zfpn1a2|Znfn1a2|-|1|1 C3|protein-coding	1.457748107	1.127598735	1.195142071	1.358911408	1.344521022	1.267102603	1.047550326	1.328768996	-0.353286652	0.765763241
NM_146739	chr7	108523004	108523948	-	943	1	Olfr502|MOR204-8|-|7|7 E3|protein-coding	0	0	0	0	0	0	0	0	-5.13E-15	1
NM_001166384	chrY	2830680	2841858	+	1569	5	Rbmy|RBM|Rbm1|Rbm1-rs1|Rbmy1a1|Rbmy1a1-rs1|Rbmy1b|-|Y|Y A1|protein-coding	0	0	0	0	0	0	0	0	-5.13E-15	1
NR_033731	chrX	22461596	22463543	+	1947	1	Ppp1r2-ps7|1700023I07Rik|-|X|X A2|pseudo	0	0	0	0	0	0	0	0	-5.13E-15	1
NM_001195672	chr10	4509872	4561111	+	2139	1	Ccdc170|Gm221|-|10|10|protein-coding	0	0.03154749	0	0	0	0	0.053418652	0	0.038363969	1
NM_011484	chr2	14074112	14148330	+	3666	1	Stam|STAM1|-|2|2 A2-B|protein-coding	1.903082534	1.708270933	1.949901667	2.214989449	2.073960561	1.753703326	1.96583501	1.891361876	-0.250857798	0.757649626
NM_146948	chr2	36527414	36528352	+	937	1	Olfr342|MOR136-4|-|2|2 C1|protein-coding	0	0	0	0	0	0	0	0	-5.13E-15	1
NM_001122830	chr8	70450228	70476943	-	2882	1	Klhl26|C630013N10Rik|Klkl26|-|8|8 B3.3|protein-coding	1.312468331	1.464571051	1.620943633	1.347191623	1.873046441	1.833916532	1.532938855	1.142215165	-0.356784927	0.861498397
NM_001011866	chr7	86306185	86307111	-	925	1	Olfr309|MOR251-4P|-|7|7 D3|protein-coding	0	0	0	0	0	0	0	0	-5.13E-15	1
NM_016916	chr2	157556362	157566361	-	2076	1	Blcap|AI462828|Bc10|-|2 H1|2 78.4 cM|protein-coding	1.285205218	1.370213361	1.81242294	1.648294506	1.723223852	1.693114399	1.321057983	1.22712546	-0.430307081	0.844423873
NM_009121	chrX	155213126	155216449	-	1160	1	Sat1|AA617398|SSAT|Sat|-|X 72.38 cM|X F3-F4|protein-coding	0.908495644	1.175153146	0.918153414	1.834385223	1.349663429	1.27382121	0.89903066	1.292257284	0.027119724	1
NM_031190	chr17	40207018	40208609	-	1589	1	Pgk2|Pgk-2|Tcp-2|-|17 B2|17 19.44 cM|protein-coding	0	0	0	0	0	0	0	0	-5.13E-15	1
NR_038057	chr11	84525660	84535831	+	620	1	Lhx1os|1500016L03Rik|Lhx1as|-|11|11|ncRNA	0	0	0	0	0	0	0	0	-5.13E-15	1
NM_178593	chr1	165648945	165708094	-	2661	1	Rcsd1|A430105K13Rik|BC025872|-|1|1 H2.3|protein-coding	2.308359657	2.263511806	2.853017377	2.593947269	2.400925828	2.577126957	2.230152884	2.164661856	-0.315053605	0.427832805
NM_008213	chr11	57828713	57832147	-	1894	1	Hand1|Ehand1|Hxt|Th1|Thing1|bHLHa27|eHAND|-|11 B1.3|11 35.27 cM|protein-coding	0	0	0	0	0	0	0	0	-5.13E-15	1
NM_001029977	chr1	139697919	139781239	-	2870	1	Gm4788|Cfhrc|EG214403|-|1|1 F|protein-coding	0	0	0	0	0	0	0	0	-5.13E-15	1
NM_146201	chr7	127233443	127237860	+	2637	1	Zfp553|2600009K23Rik|AI431057|BC026401|C330013F15Rik|ENSMUSG00000054461|Znf48|-|7|7 F3|protein-coding	1.641609483	1.603214994	2.342858193	1.569837245	2.144689236	2.141405397	1.953215446	1.526684301	-0.098876337	1
NR_045176	chr17	25570811	25575043	+	1347	1	2810468N07Rik|-|-|17|17|ncRNA	0.366074963	0.260200613	0.510991927	0.710349187	0.945702193	0	0.881556119	0.320186639	0.589587793	1
NM_011738	chr5	33018816	33027966	+	1760	1	Ywhah|-|-|5|5 B1|protein-coding	2.338273589	2.008924883	2.725896749	2.54938037	2.624279816	2.472228648	2.490428561	2.259780651	0.323647373	0.452242291
NR_045739	chr8	45723325	45819297	-	2468	1	Sorbs2os|D330022K07Rik|-|8|8|ncRNA	0	0	0	0	0	0	0	0	-5.13E-15	1
NM_145523	chr2	62664327	62694109	+	3278	1	Gca|5133401E04Rik|AI573844|-|2|2 C1.3|protein-coding	1.102868404	1.033222858	1.46184249	1.130003741	1.191754864	0.924407125	1.549396489	1.921254656	1.689478945	0.000508227
NR_045143	chr14	123169186	123176176	+	2048	1	AA536875|Gm1591|-|14|14 E5|ncRNA	0	0	0	0	0	0	0	0	-5.13E-15	1
NM_011414	chr2	164354070	164356507	-	870	1	Slpi|-|-|2|2 H|protein-coding	1.064286964	0.850775251	1.513958096	1.617858742	1.667215799	1.872679668	0.825934301	1.314128974	0.394629245	1
NM_153523	chr13	120316862	120318261	+	874	1	Tcstv3|-|-|13|13|protein-coding	0	0	0	0	0	0	0	0	-5.13E-15	1
NM_178752	chr7	80232893	80241420	+	3516	1	Gdpgp1|D330012F22Rik|-|7|7 D3|protein-coding	1.381380368	1.265984023	1.670518289	1.398418206	1.386913256	1.371615363	1.301450019	1.462014338	-0.005370654	1
NM_025794	chr3	79603788	79628767	-	2266	1	Etfdh|0610010I20Rik|AV001013|-|3 E3|3 34.91 cM|protein-coding	1.692371	1.685157579	1.969791004	1.728750102	1.923981035	2.220476836	1.48935982	1.651342343	-0.1218034	1
NR_035500	chr13	21896918	21897049	-	131	1	Mir1983|mmu-mir-1983|-|13|13 8.05 cM|ncRNA	0	0	0	0	0	0	0	0	-5.13E-15	1
NM_054100	chr16	88758847	88759789	+	940	1	2310034C09Rik|-|-|16|16 C3.3|protein-coding	0	0	0	0	0	0	0	0	-5.13E-15	1
NM_008249	chr1	179528056	179546267	-	2438	1	Tfb2m|Hkp1|-|1 83.56 cM|1 H3|protein-coding	1.325551413	1.015921084	1.247307303	1.329942941	1.057267851	1.521324278	1.480676154	1.389873625	0.428846639	0.892093879
NM_053011	chr2	40596773	42653598	-	14650	1	Lrp1b|9630004P12Rik|LRP-DIT|-|2|2 B|protein-coding	0	0	0	0	0	0	0	0	-5.13E-15	1
NM_001168274	chr15	63824346	63845176	-	2296	1	Gsdmc2|9130023H10|AI987692|-|15|15 D1|protein-coding	0	0	0	0	0	0	0	0	-5.13E-15	1
NM_001271533	chr1	69826970	69926250	+	3576	1	Spag16|4921511D23Rik|4930524F24Rik|4930585K05Rik|AV261009|Pf20|Wdr29|-|1|1 C3|protein-coding	0.044013596	0.067253343	0.751171897	0	0	0.381699113	0.377517488	0	0.827137651	1
NM_029291	chr11	4637793	4683386	+	2583	1	Ascc2|1700011I11Rik|2610034L15Rik|AI482016|ASC1p100|AW046480|-|11|11 A1|protein-coding	2.001100415	1.735800315	2.01535035	2.106957472	2.142773117	1.94515905	2.142733441	1.812958575	0.378628285	0.365546755
NM_001081203	chr5	124368702	124425914	-	10038	1	Sbno1|9330180L10Rik|AI849128|AW557836|BC021875|Sbno|mSno1|sno|-|5|5 F|protein-coding	1.976576556	2.009885604	2.109299976	1.973268205	2.162185993	1.798665592	2.054512207	1.957561485	0.050031739	1
NM_198622	chr6	87980421	87981482	-	1059	1	H1fx|Gm461|H1.10|H1X|-|6|6 D1|protein-coding	1.513512671	1.466508581	2.126010446	1.79119486	1.968402891	1.859373623	1.863480775	1.590592817	0.068657539	1
NM_019477	chrX	142317993	142390535	-	4972	1	Acsl4|9430020A05Rik|ACS4|AU018108|Facl4|Lacs4|-|X|X F2|protein-coding	1.96875601	1.886428572	1.894575124	1.984915914	2.095388501	2.007603212	1.896266176	1.903565971	-0.3555405	0.415811709
NM_207011	chr6	131684836	131685744	-	907	1	Tas2r104|T2R04|Tas2r4|mGR04|mt2r45|-|6 F3|6 63.53 cM|protein-coding	0	0	0	0	0	0	0	0	-5.13E-15	1
NM_001177631	chr2	20519513	20810535	+	7384	1	Etl4|6620402G01Rik|9430077C05Rik|BC026657|E330027G05Rik|Etl-4|Skt|-|2 A3|2 14.27 cM|protein-coding	0.134622674	0.079966052	0.254625483	0.306193253	0.351653952	0	0.226953814	0.260471558	1.162737521	0.565849081
NM_001290634	chr11	21321126	21371267	-	2645	1	Ugp2|UDPGP|UGPase|-|11 A3.1|11 13.89 cM|protein-coding	1.734128885	1.644261381	1.915836897	2.141111395	1.760727421	1.690769711	1.585995534	1.599886817	-0.436425348	0.47653499
NM_020280	chrX	72222017	72222964	+	946	1	Magea4|Mage-a4|-|X A7.3|X 37.2 cM|protein-coding	0	0	0	0	0	0	0	0	-5.13E-15	1
NR_033473	chr2	109902396	109913319	-	1344	1	Platr8|Gm13939|OTTMUSG00000015136|-|2|2|ncRNA	0	0	0	0	0	0	0	0	-5.13E-15	1
NR_030612	chr6	3721301	3721385	-	84	1	Mir653|Mirn653|mir-653|mmu-mir-653|-|6|6|ncRNA	0	0	0	0	0	0	0	0	-5.13E-15	1
NM_146919	chr2	88559451	88560418	+	965	1	Olfr1188|MOR238-2|-|2|2 D|protein-coding	0	0	0	0	0	0	0	0	-5.13E-15	1
NR_029734	chr14	61631880	61631972	-	92	1	Mir16-1|Mirn16|Mirn16-1|miR-16|mir-16-1|-|14|14|ncRNA	0	1.005195118	0	0	0	0	0	0	-4.077230015	0.939109621
NM_001077698	chr11	103171138	103198900	+	3746	1	Fmnl1|8030453N10Rik|AI553564|Fmnl|Fnrl|Frls|-|11|11 D|protein-coding	2.798850281	2.415642146	3.002697717	2.824861899	2.830189062	3.007631922	2.825009043	2.347228449	-0.140969332	1
NR_105938	chr17	34857569	34857632	-	63	1	Mir6972|Gm27810|mmu-mir-6972|-|-|ncRNA	0	0	0	0	1.849484359	0	0	0	-5.13E-15	1
NR_045855	chr7	82937938	82971391	-	1436	1	4933430H16Rik|-|-|7|7|ncRNA	0	0	0	0	0	0	0	0	-5.13E-15	1
NM_146522	chr9	19566435	19567382	-	946	1	Olfr854|MOR147-3|-|9|9 A2-A5|protein-coding	0	0.03556046	0	0	0	0	0	0	-2.310816832	1
NM_001304956	chr17	45555700	45563168	+	2361	1	Nfkbie|I-kappa-B-epsilon|IKBE|IkB-E|NF-kappa-BIE|ikB-epsilon|-|17|17 C|protein-coding	1.972229105	1.757295612	2.070538556	1.860723717	2.372346011	1.815606762	1.605617495	1.528970558	-0.29499853	0.915595385
NM_001159865	chr1	57955101	57970084	-	2108	1	Kctd18|4932411A20Rik|6530404F10Rik|-|1|1 C1.3|protein-coding	1.273739285	1.160345847	0.912186441	0.94240806	0.910340934	1.295925387	0.986946587	0.932058396	-0.381394437	1
NM_029199	chrX	154482002	154484682	+	958	1	Samt4|4930542N07Rik|-|X|X F3|protein-coding	0	0	0	0	0	0	0	0	-5.13E-15	1
NM_172523	chr19	59260878	59296012	+	3785	1	Slc18a2|1110037L13Rik|9330105E13|Vmat2|-|19 D3|19 54.64 cM|protein-coding	0.236681291	0.566448673	0.0266874	0.321397181	0.156992419	0	0.217016123	0.378703986	0.143921924	1
NR_030574	chrX	59097658	59097736	-	78	1	Mir504|Mirn504|mir-504|mmu-mir-504|-|X|X|ncRNA	0	0	0	0	0	0	0	0	-5.13E-15	1
NM_145387	chr7	140941581	140947658	+	2959	1	Athl1|5730511L01Rik|BC023151|-|7|7 F5|protein-coding	1.547424757	1.401054796	1.876823297	1.352942427	1.742088537	1.585574478	1.4722169	1.427311462	-0.127347329	1
NM_146456	chr17	37111042	37111980	-	937	1	Olfr92|MOR256-29|bM573K1.4|-|17|17 B1|protein-coding	0	0	0	0	0	0	0	0	-5.13E-15	1
NM_001033174	chr19	11965844	11994114	+	4571	1	Osbp|1110018F06Rik|AW559088|mKIAA4220|-|19 A|19 8.58 cM|protein-coding	2.058158393	1.803878583	2.280591601	2.223554477	1.988967212	2.227782392	2.202265566	2.010051377	-0.061735781	1
NM_026378	chr9	108569892	108572771	+	1723	1	Dalrd3|6330580J24Rik|C77829|mir-425|-|9|9 F2|protein-coding	2.100131301	1.960723075	2.432375223	2.239008736	1.960728003	2.121083212	2.304360077	2.264160054	-0.134264374	1
NM_027808	chr3	127670310	127780527	-	4779	1	Alpk1|8430410J10Rik|LAK|-|3|3 H1|protein-coding	1.343457855	1.154434824	0.959260622	1.007672995	0.848922584	1.26695749	1.11181481	1.152402986	-0.680858051	0.310630506
NM_001277939	chr11	82871961	82890624	-	1709	1	Rad51d|R51H3|Rad51l3|TRAD|Trad-d5|-|11 C|11 50.3 cM|protein-coding	1.466541034	1.231601796	1.877224204	1.46336831	1.84281234	1.630476665	1.7644907	1.29985907	0.149138613	1
NM_001135112	chr16	4684070	4707693	+	2516	1	Dnaja3|1200003J13Rik|1810053A11Rik|C81173|Tid-1|Tid1l|-|16 A1|16 2.46 cM|protein-coding	1.883766548	1.490920288	2.407138761	2.018830422	2.283372069	2.337060571	2.079975254	1.617371451	0.273531957	0.868429145
NM_028523	chr16	58408535	58469745	+	6469	1	Dcbld2|1700055P21Rik|AW146002|CLCP1|Esdn|-|16|16 C1.2|protein-coding	0.416846733	0.364888377	0.425657269	0.614069645	0.479064517	0.366836838	0.580995212	0.280671342	0.024785762	1
NM_134168	chr6	66776222	66777130	-	907	1	Vmn1r38|V1rc13|-|6|6 C1|protein-coding	0	0	0	0	0	0	0	0	-5.13E-15	1
NR_132435	chr8	99416674	99733438	+	2609	1	A330008L17Rik|-|-|8|8 D1|ncRNA	0	0	0	0.290824564	0	0	0	0.061434678	3.165594085	1
NM_010204	chr6	127015542	127024718	+	1227	1	Fgf6|Fgf-6|HSTF-2|-|6 61.92 cM|6 F3-G1|protein-coding	0	0	0	0	0	0	0	0	-5.13E-15	1
NM_025789	chr17	7945614	7979556	+	1950	1	Rsph3a|1700012G05Rik|4930524H12Rik|R74860|Rshl2|Rshl2a|-|17|17 A1|protein-coding	0.883823241	0.740337421	0.999124987	1.455984586	1.354799582	1.514746365	1.039039925	1.155473095	0.596273651	0.694147774
NM_008273	chr2	74682323	74687016	+	3955	1	Hoxd11|E230017H14Rik|Hox-4.6|Hox-5.4|Hox-5.5|-|2 C3|2 44.13 cM|protein-coding	0.016065688	0	0	0	0	0	0	0	-2.303127404	1
NM_001122950	chr6	52231197	52240854	-	2157	1	Hoxa10|Hox-1.8|Hoxa-10|-|6 B3|6 25.4 cM|protein-coding	0.547238382	0.864672776	1.157089326	1.151059888	1.090110206	1.38172437	0.680177066	0.489503966	-0.638301276	1
NM_027302	chrX	65047644	65049017	+	852	1	Ctag2|1700030B21Rik|-|X|X A7.1|protein-coding	0	0	0	0	0	0	0	0	-5.13E-15	1
NM_021793	chr17	26113316	26123253	+	3448	1	Tmem8|AW490096|M83|Tmem8a|-|17|17 B1|protein-coding	1.317098225	1.576263928	1.371289656	1.249202223	1.631832113	1.578529331	1.371238065	1.437449933	-0.680522188	0.209190448
NM_001081260	chr2	85050460	85073048	+	5733	1	Tnks1bp1|Tab182|mKIAA1741|-|2|2 D|protein-coding	1.104060576	0.99395881	1.070575345	0.822644174	1.194853759	1.013036271	0.919189217	0.750231775	-0.739402326	0.245301526
NM_153101	chr7	47463807	47489582	-	1256	1	Mrgpra2b|MrgA2|Mrgpra2|OTTMUSG00000028717|-|7|7 B4|protein-coding	0	0	0	0	0	0	0	0	-5.13E-15	1
NM_013751	chr16	29209695	29230530	+	2909	1	Hrasls|2810012B06Rik|A-C1|HRSL1|Hrasrs|-|16|16 B2|protein-coding	0	0.06165129	0	0	0	0	0	0	-3.158707024	1
NM_001163751	chr17	24886674	24892147	+	1599	1	Spsb3|2310012N15Rik|3300001M01Rik|SSB3|Tce1|mKIAA4204|-|17|17 A3.3|protein-coding	1.671996628	1.444663492	1.990031208	1.806693538	1.800433122	1.689391345	1.77787816	1.449754962	0.220780433	1
NM_011453	chr13	33149275	33158351	-	1876	1	Serpinb9c|3830421J05Rik|Nk9|Spi11|-|13 A3.3|13 13.82 cM|protein-coding	0	0.169969621	0	0	0	0	0	0	-4.077228354	0.939109621
NM_199063	chrX	8748430	8754587	+	595	1	Ssx9|Ssxb4|-|X|X A1.1|protein-coding	0	0	0	0	0	0	0	0	-5.13E-15	1
NM_198119	chr15	76715276	76722173	-	1896	1	Lrrc24|6430402H13Rik|-|15|15 D3|protein-coding	0.58528831	0.330172139	1.166946283	0.554255626	0.763551119	0.431794821	0.5906821	0.579339718	0.805443481	0.725524213
NM_010231	chr1	162829561	162866548	-	2315	1	Fmo1|-|-|1 70.34 cM|1 H1|protein-coding	0	0	0	0	0	0	0	0	-5.13E-15	1
NM_175646	chr8	109565986	109574051	+	1790	1	Txnl4b|AI595343|D530025J19Rik|DLP|Dim2|-|8|8 D3|protein-coding	1.339671014	1.266523689	1.556921914	1.348286594	1.619857594	1.631324572	1.534032234	1.237070928	0.443344932	0.84631951
NM_146003	chr9	80066903	80144780	+	4913	1	Senp6|2810017C20Rik|E130319N12Rik|Susp1|mKIAA0797|-|9|9 E1|protein-coding	2.129578275	2.364663183	2.386894742	2.612222411	2.361496759	2.278280375	2.117143841	2.010500648	-0.067102695	1
NM_026660	chr5	34633647	34637114	-	1812	1	Mfsd10|0610009O03Rik|Tetran|-|5|5 B2|protein-coding	2.115474975	2.055304837	2.542258059	2.56361187	2.515258374	2.685720411	2.209324709	2.461626634	0.403657939	0.244131933
NM_175749	chr13	46679902	46727849	-	5997	1	Nup153|B130015D15Rik|C88147|-|13|13 A5|protein-coding	2.155961424	2.332746938	2.358865794	2.454071722	2.480688559	2.499464502	2.309135187	2.393336638	0.210183725	0.741204342
NM_011648	chr12	91400993	91540509	+	4300	1	Tshr|AI481368|hypothroid|hyt|pet|-|12 D3|12 44.51 cM|protein-coding	0	0	0	0	0	0	0	0	-5.13E-15	1
NM_001101467	chr7	26931631	26939386	-	2215	1	Cyp2a22|EG233005|-|7|7 A3|protein-coding	0	0	0	0	0	0	0	0	-5.13E-15	1
NM_018816	chr17	35128997	35131752	-	707	1	Apom|1190010O19Rik|G3a|NG20|-|17|17 B2|protein-coding	0.202576542	0.172169853	0	0	0	0	0.191008911	0.26946231	0.336975086	1
NM_001002267	chr9	123259057	123260789	-	1730	1	Tmem158|2310037P21Rik|Ris1|-|9|9 F4|protein-coding	0.586088368	0.362753295	1.27559879	1.027095308	0.941222577	0.828498785	0.49948576	0.616191844	-0.084521999	1
NM_024406	chr3	10204343	10208576	-	635	1	Fabp4|422/aP2|ALBP/Ap2|Ap2|Lbpl|-|3 A1|3 2.56 cM|protein-coding	0	0	0	0	0	0	0	0	-5.13E-15	1
NM_011437	chr15	79154913	79164490	-	2707	1	Sox10|Dom|Sox21|-|15 E1|15 37.7 cM|protein-coding	0	0.012406314	0	0	0	0	0	0	-2.310802982	1
NM_025917	chr8	71367217	71369732	+	844	1	Use1|2010315L10Rik|5730403H22Rik|AV002165|D12|Ed2|Q-snare|p31|-|8|8 C1|protein-coding	1.689949023	1.41953132	2.310622764	2.620414675	2.349885027	2.038900275	1.814144645	1.823013898	0.299490421	1
NM_011294	chr15	11981339	11996007	-	3314	1	Sub1|AI842364|P15|P9|Pc4|Rpo2tc1|-|15|15 A2|protein-coding	1.978969722	2.118187728	2.159667908	2.202836864	2.434119696	2.21184202	1.907166097	1.72160117	0.030092748	1
NR_130319	chr2	10474219	10474300	+	81	6	Mir466b-1|Mir466b-1a|Mirn466b-1|Mirn466b-1a|mmu-mir-466b-1|-|-|ncRNA	0	0	0	0	0	0	0	0	-5.13E-15	1
NM_013790	chr16	20331304	20426394	-	5778	1	Abcc5|2900011L11Rik|AI132311|Abcc5a|Abcc5b|Mrp5|-|16 A3|16 12.41 cM|protein-coding	1.375982422	1.554835116	1.714058804	1.026559328	1.693783491	1.210604886	1.514142225	1.170707278	-0.922225329	0.015457812
NM_029236	chr15	99470084	99474730	-	1267	1	Bcdin3d|4930556P03Rik|AV138748|-|15|15 F3|protein-coding	0.985465762	0.867205845	1.435439017	1.509322198	1.273574947	0.991272023	0.743093643	0.886491012	-0.64437914	0.935364622
NM_029457	chr16	22009484	22049269	+	4480	1	Senp2|2310007L05Rik|4930538C18Rik|AI646780|AW554757|Smt3ip2|SuPr-1|mKIAA1331|-|16|16 B1|protein-coding	1.699512181	1.939405628	1.845855593	2.019312399	2.044839272	1.932496457	1.715066132	1.956612807	-0.130614091	1
NM_001166413	chr10	127182521	127189823	-	2181	1	Arhgef25|2410008H17Rik|D10Ertd610e|GEFT|-|10 D3|10 74.5 cM|protein-coding	0.384281056	0.524947799	0	0.233519439	0.258270687	0.247080966	0.290115173	0.207333397	-1.022311788	0.65877358
NM_001163532	chr5	108629810	108647770	+	2953	1	Tmem175|3010001K23Rik|AI504381|mTMEM175|-|5|5 F|protein-coding	1.697455874	1.821214916	2.062693831	1.81617731	1.991779992	1.97091518	1.590228606	1.778726917	-0.074487782	1
NR_003622	chr7	5350542	5360682	+	1434	1	Gm5065|EG272350|-|7 A1|7|pseudo	0	0	0	0	0	0	0	0	-5.13E-15	1
NM_001039039	chr7	97332323	97350216	+	2969	1	Kctd21|EG622320|-|7|7 E1|protein-coding	1.11962025	1.102675856	1.242478771	0.818797973	0.866476348	1.16098911	1.063152681	0.714208688	-0.516436908	0.850041699
NM_001162934	chr2	125136692	125147841	+	1026	1	Ctxn2|BB181834|Gm1638|-|2|2 F1|protein-coding	0	0	0	0	0	0	0	0	-5.13E-15	1
NM_178650	chr19	4184357	4191047	-	1747	1	Tbc1d10c|1810062O14Rik|AI428527|-|19|19 A|protein-coding	2.313130741	2.210280065	2.632645231	2.47180168	2.477797604	2.683095793	2.459633585	2.123042009	-0.407533013	0.182090121
NM_146925	chr7	108080796	108081734	+	937	1	Olfr481|MOR204-2|MOR204-39|-|7|7 E3|protein-coding	0	0	0	0	0	0	0	0	-5.13E-15	1
NM_001085518	chr2	122484941	122528040	+	3720	1	Gm14085|OTTMUSG00000015615|-|2|2 E5|protein-coding	0.027152851	0.014770759	0	0	0	0	0	0	-3.153588131	1
NR_038077	chr14	66295329	66297129	-	766	1	1700001G11Rik|-|-|14|14|ncRNA	0.472207606	0.17920823	0	0	0.205542967	0.405788172	0	0.106801309	-1.848429698	0.923931397
NM_009843	chr1	60909025	60915832	+	1927	1	Ctla4|Cd152|Ctla-4|Ly-56|-|1 30.58 cM|1 C|protein-coding	0.833103678	0.293368113	0	0.738197657	0	0.249792181	0	0	-7.442841076	0.001322006
NM_010638	chr19	23141226	23166911	+	3259	1	Klf9|2310051E17Rik|AA589643|BTEB-1|Bteb1|ENSMUSG00000055440|Gm9971|-|19|19 C1|protein-coding	0.777386965	0.810643862	0.676492303	0.432713248	1.530452994	1.248980182	1.014622787	0.915143715	0.688752511	0.677364567
NM_001110140	chr5	122456324	122502225	-	4480	1	Atp2a2|9530097L16Rik|D5Wsu150e|SERCA2|SERCA2B|Serca2a|mKIAA4195|-|5 62.38 cM|5 F|protein-coding	2.437628563	2.12274623	2.376554652	1.977124094	2.748086124	2.60151748	2.321325287	2.404311381	0.134793468	1
NM_009250	chr3	75557533	75642523	+	3122	1	Serpini1|AI837402|Ns|PI-12|PI12|Spi17|-|3|3 E3|protein-coding	1.078252036	1.114146032	0.993153114	1.49748801	0.786534553	1.194866686	0.774214858	0.663559862	-1.329253279	0.045170338
NM_018828	chr2	90745370	90781020	+	4671	1	Fnbp4|FBP30|Fnbp30|mKIAA1014|-|2|2 E1|protein-coding	2.148884534	2.177450824	2.194747931	1.938674021	2.014374008	2.235233434	2.075001711	2.373837211	0.020179624	1
NM_009128	chr19	44293676	44306862	+	5443	1	Scd2|Mir5114|Scd-2|mir-5114|swty|-|19 C3|19 37.98 cM|protein-coding	2.512171454	2.411774251	2.739831174	2.541470367	2.691083127	2.933691982	2.338208301	2.565843761	0.235120505	0.708392656
NM_023268	chr1	155778155	155812899	-	2480	1	Qsox1|1300003H02Rik|QSOX|Qscn6|SOx|-|1|1 G3|protein-coding	1.831974201	1.705572142	2.045157451	1.852943741	2.080109151	2.06269385	1.784367997	1.702769403	-0.363130747	0.672185651
NM_001018087	chrX	61709616	61710950	+	1332	1	Ldoc1|Gm366|Mar7|Mart7|-|X|X A6|protein-coding	0	0	0	0	0	0	0	0	-5.13E-15	1
NM_009226	chr18	10617796	10628230	+	831	1	Snrpd1|AA407109|AL023031|SMD1|-|18|18 A1|protein-coding	1.833611715	1.552067241	2.371882868	2.337593722	2.009014027	2.142355142	2.071433124	2.119654731	0.864279685	0.110628905
NM_146993	chr16	58872215	58873148	-	924	1	Olfr176|GA_x54KRFPKG5P-55043245-55042289|MOR184-8|-|16|16 C2|protein-coding	0	0	0	0	0	0	0	0	-5.13E-15	1
NM_001204913	chr1	25276404	25277954	-	1548	1	Gm20172|-|-|1|1 10.48 cM|protein-coding	0	0	0	0	0	0	0	0	-5.13E-15	1
NM_007841	chr9	44604892	44640731	+	5992	1	Ddx6|1110001P04Rik|E230023J21Rik|HLR2|mRCK/P54|p54|rck|-|9 26.0 cM|9 B|protein-coding	2.280223822	2.091587491	2.518979241	2.493412569	2.436259441	2.432442672	2.469449274	2.03441278	-0.439083399	0.070138732
NR_037999	chr1	57359222	57377544	-	2048	1	4930558J18Rik|-|-|1|1|ncRNA	0.182572162	0.295341014	0.629561305	0.920012014	0.301983946	0.556387699	0.362612416	0.378063621	0.716610096	1
NR_040410	chrX	4515589	4517543	+	1954	1	Gm5925|EG546185|-|X|X A1.1|pseudo	0	0	0	0	0	0	0	0	-5.13E-15	1
NM_028042	chr13	108158738	108194981	+	2093	1	Ercc8|2410022P04Rik|2810431L23Rik|4631412O06Rik|B130065P18Rik|Ckn1|Csa|-|13|13 D|protein-coding	1.256365987	1.102949073	1.383468801	1.479018989	1.270896619	1.514109096	1.621366858	1.454280785	0.505548002	0.639736399
NM_144877	chr1	162533672	162548345	-	2780	1	Mettl13|5630401D24Rik|-|1|1 H1|protein-coding	1.389501678	1.34731623	1.600248245	1.007896886	1.922147969	1.717583238	1.509077338	1.25015887	-0.229331379	1
NM_175391	chr15	77524867	77533315	-	2037	1	Apol7c|2210421G13Rik|-|15|15 E1|protein-coding	0	0.032899312	0	0	0	0	0	0	-2.310779872	1
NM_001007572	chr6	41652770	41680723	-	2583	1	Trpv5|CAT2|D630033B11|ECAC1|-|6|6 B2.1|protein-coding	0	0	0	0	0	0	0	0	-5.13E-15	1
NR_131115	chr16	72226383	72234327	-	1918	1	8030451O07Rik|-|-|16|16|ncRNA	0	0	0	0	0	0	0	0	-5.13E-15	1
NM_026273	chr16	64766105	64770939	-	1326	1	4930453N24Rik|AI649104|-|16|16 C1.3|protein-coding	1.790999632	1.819488439	2.02740408	2.377253995	2.524707359	2.389395142	1.895892922	2.006304289	-0.117391001	1
NM_054050	chr2	29619720	29740363	+	5811	1	Rapgef1|4932418O06Rik|C3G|Grf2|-|2 B|2 20.32 cM|protein-coding	2.668435944	2.260326291	2.508041158	2.156438006	2.506837055	2.409506747	2.283792678	2.161419312	-0.169840296	0.943666885
NM_172834	chr18	77281958	77442257	+	6554	1	Loxhd1|1700096C21Rik|4932417K07|sba|-|18|18 E3|protein-coding	0	0	0	0	0	0	0	0	-5.13E-15	1
NR_039536	chr2	32712900	32712972	-	72	1	Mir3960|mmu-mir-3960|-|2|2 22.09 cM|ncRNA	0.527025971	0.740623446	0	0	0	0	0	0	-3.153588146	1
NR_131144	chr7	70272502	70337852	-	1898	1	Gm29683|-|-|7|7 C|ncRNA	0	0	0	0	0	0	0	0	-5.13E-15	1
NM_001044750	chr2	144033102	144073979	+	404	1	Banf2|4930517K23Rik|Baf-L|Baf-like|Gm115|-|2|2 G1|protein-coding	0	0	0	0	0	0	0	0	-5.13E-15	1
NM_001301256	chr18	36967631	37841872	+	4619	1	Gm38666|Pcdha6-g|-|18|18|protein-coding	1.263704147	0.975119829	1.363051693	1.005011644	1.283875282	1.17260296	1.039084335	0.852077356	-0.223642626	1
NM_001270423	chr2	90322222	90325126	+	1080.5	2	Gm13769|Gm13766|OTTMUSG00000014164|OTTMUSG00000014278|-|2 E1|2|protein-coding	0	0	0	0	0	0	0	0	-5.13E-15	1
NM_146462	chr2	88817173	88818102	+	928	1	Olfr1202|MOR232-7|-|2|2 E1|protein-coding	0	0	0	0	0	0	0	0	-5.13E-15	1
NM_009047	chr2	152627008	152635191	+	1596	1	Rem1|E030011C07Rik|Ras|Rem|-|2|2 H2|protein-coding	0	0	0	0	0	0	0	0.040120534	2.321690632	1
NM_197982	chr8	83715177	83723351	+	1646	1	Ddx39|2610307C23Rik|BAT1|DDXL|Ddx39a|URH49|-|8|8 C2|protein-coding	2.027231756	1.893506317	2.090859277	2.122000253	2.190069573	2.198923417	2.080149511	1.983478087	0.631943381	0.065678949
NM_172745	chr7	126487355	126490731	+	1677	1	Tufm|2300002G02Rik|C76308|C76389|EF-TuMT|EFTU|-|7|7 F3|protein-coding	0.913829216	0.938840632	1.529398266	1.397606795	1.440348126	1.656701897	0.953956406	1.122353055	0.458631943	1
NM_001024458	chr5	34573714	34632305	+	3900	1	Add1|AI256389|-|5 B2|5 17.9 cM|protein-coding	2.095248545	2.533118357	2.280372319	2.242900797	2.691590617	2.470602642	2.404134044	1.984779731	-0.177528994	0.953210677
NR_028279	chr17	33638095	33645706	+	2264	1	Pram1|AY665714|-|17|17 B1|protein-coding	0.686794326	0.716860608	0.855982167	0.50634527	0.571775811	0.975937188	0.915254478	1.063748413	0.857888249	0.487026188
NM_001193668	chr4	42255695	42256825	+	861	7	Gm10591|ENSMUSG00000073869|-|4|4 A5|protein-coding	0	0	0	0	0	0	0	0	-5.13E-15	1
NR_130342	chr3	28419943	28420018	+	75	1	Mir466q|Mir446q|mmu-mir-466q|mu-mir-446q|-|3 12.19 cM|ncRNA	0	0	0	1.036085416	0	0	0	0	-5.13E-15	1
NM_181546	chr1	192891234	193035775	-	7871	1	Syt14|B230320I09Rik|sytXIV|-|1|1 H6|protein-coding	0.026463389	0.090288025	0	0.198347134	0.075174059	0	0.055873119	0	-2.27352364	0.622621374
NM_001145935	chr4	119169518	119173856	-	1715	1	Zfp691|6430544H17Rik|Znf691|-|4|4 D2.1|protein-coding	0.918622397	0.786644495	1.794466296	1.575553442	1.007775901	1.362307983	1.017944642	1.088827447	-0.127984399	1
NM_001163420	chr13	77708690	78166240	+	3694	1	Fam172a|1110033M05Rik|2610318O14Rik|53-E6|9430037D06Rik|AF064782|pEN87|-|13|13 C1|protein-coding	2.023205912	1.798100984	2.158524759	2.071491211	2.016525904	1.988195324	2.100482886	1.943024863	0.079098999	1
NM_009511	chr12	116077726	116146261	+	3370	1	Vipr2|VPAC2|VPAC2R|Vip2|-|12 62.59 cM|12 F2|protein-coding	0.987718898	0.517227757	0.828360697	1.119224197	1.151210346	0.743435021	1.476007662	0.530171087	0.791664423	0.881341803
NM_021354	chr11	60454617	60468705	+	1698	1	Drg2|AI255295|AI461605|-|11 B2|11 37.81 cM|protein-coding	2.024526425	1.60877591	2.521764918	1.989632134	2.319806154	2.313361117	2.220289842	1.723905142	0.252094881	0.973384714
NM_010121	chr6	70844515	70905241	+	4490	1	Eif2ak3|Pek|Perk|-|6|6 C1|protein-coding	1.593678885	1.488619898	1.552559199	1.526366503	1.448297453	1.650360199	1.688781362	1.32703736	-0.231672566	0.964556183
NM_025579	chr4	132274375	132293330	+	1343	1	Taf12|20kDa|2810422D08Rik|AW557038|Taf2J|-|4|4 D2.3|protein-coding	1.386506669	1.355002292	1.902631463	2.162147516	1.742119387	1.94698416	1.818426116	1.539382025	0.666778226	0.336868407
NM_207668	chr9	104288240	104337722	-	4475	1	Acpp|5'-NT|A030005E02Rik|FRAP|Lap|PAP|Ppal|-|9|9 F1|protein-coding	0.137956546	0.37974346	0.276807375	0.263815586	0.244178621	1.164580174	0.14638179	0.026357057	-2.576140548	0.149714373
NM_001177585	chr17	38554192	38560621	+	1408	1	Esp34|Gm20410|-|17|17 19.16 cM|protein-coding	0	0	0	0	0	0	0	0	-5.13E-15	1
NR_038186	chr15	32240568	32244662	-	1481	1	Snhg18|0610007N19Rik|Snord123|-|15 B3.1|15 13.02 cM|ncRNA	0.041114758	0	0.303731243	0	0.256564775	0	0	0	-2.303144461	1
NM_025532	chr13	27383345	27390846	-	857	1	Prl2b1|2310047B08Rik|Ghd12|PLP-K|Plpk|Prlpk|mPLP-K|-|13 A3.1|13 12.43 cM|protein-coding	0	0	0	0	0	0	0	0	-5.13E-15	1
NM_010262	chr1	89927962	89931176	-	2122	1	Gbx2|D130058E05Rik|Gbx-2|MMoxA|Stra7|-|1 45.06 cM|1 C5-E1|protein-coding	0.117382094	0.272902139	0.127917174	0	0.616421426	0.571588942	0.505308076	0.486391442	1.843775321	0.153081383
NM_001113354	chrX	151520672	151633857	+	6335	1	Phf8|9830141C09Rik|mKIAA1111|-|X|X F3|protein-coding	2.011519217	1.876566314	2.157670905	1.823963168	2.123916612	2.048709334	1.892295602	1.740017894	-0.221640671	0.804049141
NM_001291336	chr7	100643896	100658456	-	1762	1	Plekhb1|AI315628|PHR1|Phret1|evt-1|-|7|7 E3|protein-coding	0.042132871	0.058466695	0	0	0	0	0	0	-3.153587989	1
NM_172887	chr5	150259930	150497753	+	10667	1	Fry|13CDNA73|9330186A19Rik|AF346502|AI462658|C87180|D930046M03|cg003|mKIAA4143|-|5 G3|5 89.36 cM|protein-coding	1.144979074	1.239284958	1.075958411	0.944071815	1.267840154	1.456321095	1.574396652	1.479690639	1.240417345	5.13E-05
NM_001289916	chr9	69289841	69388246	+	10857	1	Rora|9530021D13Rik|Nr1f1|ROR1|ROR2|ROR3|nmf267|sg|staggerer|tmgc26|-|9 C|9 37.45 cM|protein-coding	0.379133972	0.586628256	0.695400787	0.333305009	0.302141472	0.048893026	0.168836293	0.303058727	-1.119191902	0.380234159
NM_011724	chr9	120013755	120023598	-	5834	1	Xirp1|AI415219|Cmya1|-|9|9 F4|protein-coding	0	0	0	0	0	0	0	0	-5.13E-15	1
NM_053178	chr9	54604997	54661885	-	2759	1	Acsbg1|BG1|Bgm|E230019G03Rik|Lpd|R75185|mKIAA0631|-|9|9 A5.3|protein-coding	0	0	0	0	0.412950463	0	0.084068364	0	3.206992294	1
NM_001100394	chr11	30426006	30471829	-	918	1	4930505A04Rik|-|-|11|11 A4|protein-coding	0	0	0	0	0	0	0	0	-5.13E-15	1
NR_106105	chr5	123522637	123522695	-	58	1	Mir7647|Gm27347|mmu-mir-7647|-|-|ncRNA	0.86288774	0.408463509	0	0	0	0	0	0	-3.681892674	1
NM_027315	chr3	89773609	89783997	+	3066	1	Ube2q1|1110002C01Rik|2310012M18Rik|AI854014|Gtap|NICE-5|PRO3094|Ube2q|-|3|3 F2|protein-coding	2.071689924	1.823834806	2.488075622	2.404554346	2.525034808	2.344913999	1.88019068	1.883138862	-0.044315547	1
NM_011822	chr17	25926420	25941989	-	3102	1	Pigq|Gpi1|Gpi1h|Gpi1p|Gpih|-|17|17 B|protein-coding	2.431986773	2.247989951	2.556417639	2.120556021	2.366673258	2.368583483	2.310379903	2.309734686	0.173420474	0.987927453
NM_019756	chr11	86544991	86567360	+	1860	1	Tubd1|4930550G19Rik|Tubd|-|11|11 C|protein-coding	1.28290408	1.133028693	1.617438029	1.428184399	1.283204677	1.500518369	1.329149246	1.422654377	0.797036061	0.41267747
NM_010213	chr4	124700699	124708611	+	1677	1	Fhl3|SLIM2|-|4|4 D1|protein-coding	1.626881057	1.754735877	2.282993115	2.325163482	2.117543188	1.938823842	1.808380623	1.510186475	0.464694561	0.647422928
NR_106040	chr8	94505046	94505105	+	59	1	Mir7072|Gm27665|mmu-mir-7072|-|-|ncRNA	0.990709283	1.36044839	1.508465718	0	0	1.230723469	1.79845022	1.767268281	1.565352788	0.454891037
NM_144534	chr8	72572103	72587284	+	2088	1	Tmem38a|1110001E17Rik|AI413399|TRIC-A|mg33a|-|8|8 B3.3|protein-coding	0.523842199	0.797427977	0.959040642	1.23633537	1.117193654	1.036977948	0.233346857	0.386271447	-1.874932864	0.045416418
NM_029634	chr9	108795994	108806333	+	1834	1	Ip6k2|1500005N04Rik|AW050208|Ihpk2|-|9|9 F2|protein-coding	1.437931802	1.546510908	2.107158605	2.118007825	1.811917353	1.938300082	1.672642546	1.435721434	-0.252350982	1
NM_001290779	chr11	50832031	50841552	-	2279	1	Zfp879|Znf879|-|11|11 B1.3|protein-coding	0.345495719	0.526367959	0.830700033	0.97005059	0.494357633	0.816739493	0.137306235	0.274771022	-1.680043921	0.336733026
NM_207677	chr7	25202840	25219859	-	1821	1	Dedd2|2410050E11Rik|FLAME-3|-|7|7 A3|protein-coding	1.964041108	1.727842309	2.167228679	2.050163066	1.973359107	1.824063847	1.683277057	1.550968774	-0.79961488	0.036092858
NM_001033543	chr9	100457719	100486473	-	2469	1	Il20rb|AV228068|Fndc6|Gm186|Il20R2|-|9|9 E3.3|protein-coding	0.279155325	0.276526251	0.315253121	0	0.414282509	0.521240962	0.614871739	0.579776027	1.141854194	0.526320928
NR_106183	chr10	128458680	128458768	+	88	1	Mir8105|Gm27346|mmu-mir-8105|-|-|ncRNA	0	0	0	0	0	0	0	0	-5.13E-15	1
NR_102704	chr5	29537949	29538624	+	675	1	Gm6083|ENSMUSG00000078182|-|5 B1|5|pseudo	0	0	0	0	0	0	0	0	-5.13E-15	1
NM_001243048	chr7	113207465	113314126	+	2596	1	Arntl|Arnt3|BMAL1b|Bmal1|MOP3|bHLHe5|bmal1b'|-|7 59.17 cM|7 F2-F3|protein-coding	1.428797767	1.371437256	1.640009933	1.847943967	1.829525009	1.451929448	1.217466134	1.204927052	-1.321391624	0.001441764
NM_172928	chr9	111439081	111489611	+	3491	1	Dclk3|BC056929|C730036H08|Dcamkl3|-|9|9 F3|protein-coding	0	0	0	0	0	0	0	0	-5.13E-15	1
NR_015540	chr1	89676507	89683892	-	3607	1	4933400F21Rik|1700091C04Rik|4930565K10Rik|-|1|1|ncRNA	0	0	0	0	0	0	0	0	-5.13E-15	1
NM_001099643	chrX	3441736	3443690	-	1949	4	Gm3750|-|-|X A1.1|X|protein-coding	0	0	0	0	0	0	0	0	-5.13E-15	1
NM_008480	chr17	67697265	67822645	+	9453	1	Lama1|AA408497|Lama|-|17 E1.1|17 38.8 cM|protein-coding	0	0	0	0	0	0	0	0	-5.13E-15	1
NM_027087	chr11	99809078	99809896	-	816	1	Krtap4-13|2300006N05Rik|-|11|11 D|protein-coding	0	0	0	0	0	0	0	0	-5.13E-15	1
NM_146783	chr9	38855060	38855990	+	929	1	Olfr26|MOR171-9|MTPCR09|-|9|9 A5.1|protein-coding	0	0	0	0	0	0	0	0	-5.13E-15	1
NM_153168	chr9	123366940	123462664	+	3858	1	Lars2|AI035546|Kiaa0028|LEURS|-|9 73.92 cM|9 F|protein-coding	2.694123798	2.789732637	3.095344321	2.93603171	3.195984103	3.03065302	2.590152707	2.755402739	-0.051399559	1
NM_178707	chr7	80993684	81045162	+	7280	1	Zfp592|8430405N24|A730014M16Rik|Znf592|mKIAA0211|-|7|7 D3|protein-coding	2.26167424	2.271508424	2.606721039	2.191572596	2.198547797	2.266429159	2.195395377	2.214140758	-0.224570209	0.7164911
NR_128569	chr17	33886676	33886733	-	57	2	Gm27740|Mir6967-2|mmu-mir-6967-2|-|-|ncRNA	0.571909463	1.077443772	0	0	0.897375718	0	1.146848592	1.01948811	0.722388422	1
NM_010866	chr7	46376474	46379092	+	1849	1	Myod1|AI503393|MYF3|MyoD|Myod-1|bHLHc1|-|7 B4|7 30.03 cM|protein-coding	0	0	0	0	0	0	0	0	-5.13E-15	1
NR_045981	chr5	97392417	97588126	+	2987	1	4930467D21Rik|4930448L09Rik|BB013444|-|-|ncRNA	0	0	0	0	0	0	0	0	-5.13E-15	1
NM_172994	chr5	36868570	36955078	+	4020	1	Ppp2r2c|6330548O06Rik|IMYPNO|IMYPNO1|PR52|-|5|5 B3|protein-coding	0	0	0	0	0	0	0	0	-5.13E-15	1
NM_023900	chr10	80796099	80798626	-	1252	1	Plekhj1|9530063M10Rik|-|10|10 C1|protein-coding	1.75418819	1.359820585	2.340032377	2.243584066	2.234962882	2.092405694	1.933416241	1.6884464	0.506920111	0.527227771
NM_020267	chr2	102300119	102400900	-	5605	1	Trim44|Dipb|Mc7|-|2|2 E2|protein-coding	2.114681074	2.036058217	2.577537725	2.114136284	2.334703661	2.148381096	2.015892455	1.745718675	-0.354955343	0.340871062
NR_029587	chr4	156055681	156055750	-	69	1	Mir200b|Mirn200b|mir-200b|-|4|4|ncRNA	0	0	0	0	0	0	0	0	-5.13E-15	1
NM_001099217	chr15	75108161	75111949	-	795	1	Ly6c2|Ly-6C.2|Ly-6C2|-|15|15 D3|protein-coding	1.297261829	1.131102292	1.284097476	1.038706961	1.53145452	1.777248255	1.289319831	2.1112886	2.058395592	0.034216918
NM_001037764	chr11	60140082	60199195	+	7118	1	Rai1|Gt1|-|11|11 B2|protein-coding	2.46392999	2.174037025	2.30509146	1.921195628	2.497596079	2.402230172	2.298467711	2.369533059	-0.09592524	1
NM_031404	chr5	137553555	137569573	+	1532	1	Actl6b|Actl6|ArpNa|Baf53b|-|5|5 G2|protein-coding	0	0.030112572	0	0	0	0	0	0	-2.310749146	1
NR_045467	chr8	77624172	77628956	+	355	1	1700092C02Rik|-|-|8|8|ncRNA	0	0	0	0	0	0	0	0	-5.13E-15	1
NM_025611	chr17	46650338	46664364	+	5501	1	Cul7|2510004L20Rik|AA409809|C230011P08Rik|p185|p193|-|17|17 C|protein-coding	1.941635904	1.954995873	2.183386919	1.775340226	2.02996685	2.380662717	1.760039837	1.844772687	-0.191701342	1
NM_172709	chr5	38277404	38304217	+	3141	1	Otop1|A530025J20Rik|Otp1|tlt|-|5 B3|5 20.35 cM|protein-coding	0	0.023929162	0	0	0	0	0	0	-2.310743697	1
NM_026036	chr9	114731203	114749343	+	3346	1	Cmtm6|2810051A14Rik|AA536733|Cklfsf6|-|9|9 F3|protein-coding	2.024956839	1.865131748	2.275123631	1.98894683	2.012249532	2.076138763	1.9721797	1.939727109	-0.522720159	0.058146026
NM_026077	chr7	81782187	81789453	-	850	1	3110040N11Rik|AI851475|-|7|7 D3|protein-coding	1.429862872	1.197277467	1.673698137	2.042316817	1.453788336	1.90304228	1.44494121	1.530194509	0.121800826	1
NM_011415	chr16	14705859	14709382	+	2006	1	Snai2|Slug|Slugh|Snail2|-|16 A1|16 10.07 cM|protein-coding	0	0	0	0	0	0	0	0	-5.13E-15	1
NR_029728	chr16	77599657	77599750	+	93	1	Mirlet7c-1|Mirnlet7c|Mirnlet7c-1|let-7c-1|-|16|16|ncRNA	0	0	0	0	0	0	0	0	-5.13E-15	1
NM_001033145	chr9	94517864	94538081	-	3945	1	1190002N15Rik|GoPro49|HASF|-|9|9 E3.3|protein-coding	2.016158259	1.737601164	1.958483877	2.064300354	1.949791477	2.089964667	2.252635449	1.810581676	-0.143781383	1
NM_026684	chr17	24722067	24724388	-	629	1	Ndufb10|0610011B04Rik|22kDa|PDSW|-|17|17 A3.3|protein-coding	1.577905483	1.254156358	2.069570252	2.688829061	2.259168778	2.061967099	1.662259702	1.446855309	0.500399555	0.874875587
NM_010165	chr2	165655298	165771727	+	2442	1	Eya2|Eab1|-|2 H3|2 85.83 cM|protein-coding	1.282538508	0.707167564	1.311366294	1.290419186	0.582910279	0.529405979	1.104408003	0.292325242	-1.009531204	0.939109621
NR_046019	chr14	63055073	63058149	+	1743	1	2700070H01Rik|-|-|14|14|ncRNA	0	0	0	0	0	0	0	0	-5.13E-15	1
NR_040512	chr16	66657118	66664626	+	373	1	1700010K23Rik|-|-|16|16|ncRNA	0	0	0	0	0	0	0	0	-5.13E-15	1
NM_001039666	chr11	99537485	99543158	-	1312	1	Krt40|Ka36|-|11D|11|protein-coding	0	0	0	0	0	0	0	0	-5.13E-15	1
NR_102290	chr5	110514923	110525979	+	642	1	A630023P12Rik|-|-|5|5 F|ncRNA	0	0	0	0	0	0	0	0	-5.13E-15	1
NR_040702	chr8	123733958	123739941	+	1430	1	6030466F02Rik|-|-|8|8 E2|ncRNA	0	0	0	0	0	0	0	0	-5.13E-15	1
NR_030577	chr5	64970318	64970395	+	77	1	Mir574|Mirn574|mir-574|mmu-mir-574|-|5|5|ncRNA	0	0	0	0	0	0	0	0	-5.13E-15	1
NR_126064	chr16	10324105	10331285	-	4487	1	Gm1600|Gm1776|-|16|16 A1|ncRNA	0	0	0	0	0	0	0	0	-5.13E-15	1
NM_011289	chr11	101442245	101445596	+	727	1	Rpl27|-|-|11|11 A1|protein-coding	0.839620362	1.022856046	1.163948325	1.657825368	1.070714975	1.065826443	0.851608746	0.649548576	-0.169369678	1
NM_001004364	chr12	21111756	21270171	+	5506	1	Asap2|6530401G17Rik|Ddef2|Gm1523|Gm592|PAG3|PAP|-|12|12 A1.2|protein-coding	1.31121209	1.34941189	1.438639173	1.310995907	1.287286434	1.396579141	1.44621358	1.088113688	0.128961002	1
NM_007670	chr4	89306289	89311032	-	1389	1	Cdkn2b|AV083695|INK4b|MTS2|p15|p15(INK4b)|p15INK4b|-|4 42.15 cM|4 C3-C6|protein-coding	0	0	0	0	0	0	0	0	-5.13E-15	1
NM_008553	chr10	87491041	87493660	-	2255	1	Ascl1|AI225900|ASH1|Mash1|bHLHa46|-|10|10 C1|protein-coding	0	0	0	0	0	0	0	0	-5.13E-15	1
NM_146314	chr7	103358224	103359213	-	987	1	Olfr601|MOR24-3|-|7|7 E3|protein-coding	0	0	0	0	0	0	0	0	-5.13E-15	1
NR_040367	chr2	170499357	170511927	-	3169	1	Gm16796|-|-|2|2 91.91 cM|ncRNA	0	0	0	0	0	0	0	0	-5.13E-15	1
NM_001177551	chr8	65012976	65018688	-	2152	1	Trim61|2czf61|AU018704|C85201|E330039K03Rik|Rnf35|-|8|8 B3.1-3.2|protein-coding	0	0	0	0	0	0	0	0	-5.13E-15	1
NM_010174	chr4	130308778	130315463	+	634	1	Fabp3|Fabph-1|Fabph-4|Fabph1|Fabph4|H-FABP|Mdgi|-|4 D2.2|4 63.43 cM|protein-coding	0.200023233	0	0	0	0	0	0	0.428290357	2.538929316	0.942496134
NM_146861	chr10	128989914	128990852	+	937	1	Olfr9|MOR269-3|-|10|10 D3|protein-coding	0	0	0	0	0	0	0	0	-5.13E-15	1
NM_178613	chr12	105685352	105703057	+	2781	1	Gskip|4933433P14Rik|-|12|12 E|protein-coding	1.074447764	1.174393324	1.671427257	1.725739266	1.429826616	1.558250789	1.18245527	1.225484398	0.299678668	1
NM_145916	chr15	76879276	76892394	+	2747	1	Zfp7|KRAB20|KRAB7|Krox-2|Zfp-7|Zfp65|Zfp80|Zfp86-rs1|mszf73-2|-|15 D3|15 36.28 cM|protein-coding	0.969889881	1.367243308	0.824411206	1.209880062	1.570829572	1.186340975	1.223603766	1.004018943	0.063475993	1
NM_207522	chr10	105763185	105841380	-	2025	1	Mettl25|-|-|10|10 D1|protein-coding	1.001655105	1.233156611	1.330388477	1.510078765	1.022667167	1.517370717	1.162700763	1.301757116	0.151200945	1
NM_199477	chr15	100353200	100361819	+	1775	1	Mettl7a2|Gm921|UbiE2|Ubie|-|15|15 F1|protein-coding	0	0	0	0	0	0	0	0.052393119	2.32172626	1
NM_013590	chr10	117287795	117292868	-	1259	1	Lyz1|Lyz|Lzp-s|-|10|10 D2|protein-coding	0	0	0	0	0	0	0	0	-5.13E-15	1
NM_001122641	chr7	123279149	123369915	-	3232	1	Arhgap17|5730403H17Rik|Nadrin|Nadrin2|Rich1|Wbp15|-|7|7 F3|protein-coding	2.358136386	2.175552389	2.474561112	2.499530533	2.257996759	2.401398018	2.416744358	2.385906864	-0.167624737	1
NM_025383	chr4	141066512	141078345	-	1884	1	Necap2|1110005F07Rik|AA409105|C78898|-|4|4 D3|protein-coding	1.938172865	1.88396235	2.726953556	2.385744305	2.132942721	2.294454661	2.211332209	2.215074513	0.039122069	1
NM_175331	chr10	86779005	86838389	+	5936	1	Nt5dc3|AU040402|AW540062|C630002B14Rik|TU12B1-TY|-|10|10 C1|protein-coding	1.249458391	0.94514548	1.296084926	1.075996323	1.410425257	1.283902144	1.428705787	1.224049294	0.500454273	0.466548398
NM_019990	chr7	101321319	101346312	+	1189	1	Stard10|AV048538|CGI-52|NY-C0-28|PC-TP2|PCTP2|Pctpl|Sdccag28|SdccagG28|TISP-81|-|7|7 E3|protein-coding	1.928805037	1.574394469	2.327978016	2.34717504	2.249711094	1.971075733	2.048525825	1.664329577	-0.041734851	1
NM_053228	chr6	89714203	89715135	+	931	1	Vmn1r40|V1rb7|-|6|6 D1|protein-coding	0	0	0	0	0	0	0	0	-5.13E-15	1
NR_028526	chr11	62603086	62603148	+	62	1	Snord49b|MBII-252|MBII-366|-|11|11|snoRNA	1.557141785	1.505227171	1.442956114	2.188029588	1.663467214	1.534071845	1.550660467	1.182829629	-0.712950665	1
NM_013675	chr12	76580488	76710547	-	10356	1	Sptb|AI842465|D330027P03Rik|Gm1301|Spnb-1|Spnb1|ja|jaundiced|mKIAA4219|-|12 C3|12 33.73 cM|protein-coding	0	0.008038762	0	0	0	0	0	0	-2.310721789	1
NM_173374	chr11	88047373	88053757	+	5358	1	Srsf1|1110054N12Rik|5730507C05Rik|6330415C05Rik|AI482334|AW491331|Asf|Sf2|Sfrs1|-|11 C|11 52.4 cM|protein-coding	2.394140028	2.419810216	2.33056646	2.375032483	2.703284018	2.821568136	2.598610078	2.425838394	-0.148631485	1
NM_146291	chr19	13585306	13586253	+	946	1	Olfr1484|MOR202-37|-|19|19 C1|protein-coding	0	0	0	0	0	0	0	0	-5.13E-15	1
NM_024178	chr3	121291817	121362011	+	904	1	Alg14|5430428G01Rik|AI854024|-|3|3 G1|protein-coding	1.485951209	1.309994001	1.902434443	2.096906093	1.949755322	2.116335138	1.316854201	1.467686366	-0.49721172	0.810814656
NM_001081190	chr16	59407382	59461739	+	1445	1	Gabrr3|-|-|16|16 C1.3|protein-coding	0	0	0	0	0	0	0	0	-5.13E-15	1
NM_172154	chr19	41549639	41559781	+	4658	1	Lcor|3110023F06Rik|A630025C20Rik|Mlr2|mKIAA1795|-|19|19 C3|protein-coding	1.310101459	1.512060632	1.449791427	1.468780121	1.229169525	1.43510073	1.246301241	1.555739498	-0.075696674	1
NM_177920	chrX	139079250	139085236	-	2351	1	Serpina7|C730040N12Rik|Tbg|-|X|X F1|protein-coding	0	0	0	0	0	0	0	0	-5.13E-15	1
NM_001005508	chr1	171388960	171410239	+	4473	1	Arhgap30|6030405P05Rik|Gm102|mFLJ00267|-|1|1 H3|protein-coding	2.069362237	2.277405369	2.403384431	2.295396963	2.45780759	2.388158108	2.193390731	2.251138589	-0.36727383	0.309008578
NM_146059	chr15	75979872	75982285	-	2297	1	Ccdc166|2410075B13Rik|-|15|15 D3|protein-coding	1.320529844	1.14858834	1.64977397	1.442540946	1.606304383	1.669268154	1.259098945	1.004201031	-0.309953443	1
NM_001081275	chr1	171121661	171126967	+	1026	1	Cfap126|1700009P17Rik|AV282292|Flattop|Fltp|-|1|1 H3|protein-coding	0.937883724	0.785065071	1.677694486	1.360286425	1.111003704	1.29560655	0.960128569	0.816934533	0.248051389	1
NM_028388	chr17	66078795	66101559	-	1530	1	Ndufv2|2900010C23Rik|-|17 35.26 cM|17 E1.2|protein-coding	1.674272325	1.763081635	2.269380571	2.493279589	2.291001146	2.465691436	2.046013458	1.698613109	0.218082779	1
NR_130985	chr6	48536582	48537474	-	792	1	1700026J14Rik|-|-|6|6|ncRNA	0	0.079878549	0	0	0	0	0	0	-2.310721186	1
NM_001164786	chr15	94351432	94404350	-	1952	1	Adamts20|Adamst20|bt|-|15 E3|15 48.2 cM|protein-coding	0.146047138	0	0	0	0	0.27261313	0.252768378	0	2.91458769	0.249197678
NM_145598	chr8	71560555	71566649	-	2774	1	Nxnl1|A930031O08Rik|RdCVF|Txnl6|-|8|8 B3.3|protein-coding	0.100621174	0.122993025	0	0	0	0.074067495	0.194916937	0	-0.339602644	1
NM_001001332	chr16	36321665	36334332	-	382	1	BC117090|Gm1975|-|16|16 B3|protein-coding	0	0	0	0	0	0	0	0	-5.13E-15	1
NM_001081062	chr13	112987802	112990778	+	1871	1	Ccno|C86987|Ccnu|E130318K11|Ung2|-|13|13 D2.2|protein-coding	0	0	0.170397139	0	0.174349705	0	0.155920018	0	3.74289112	1
NR_073378	chr17	5480989	5483069	-	2080	1	Gm8363|EG666919|-|17|17 A1|pseudo	0.093491903	0.262676568	0	0	0	0	0	0.033274184	-3.014231432	0.485695052
NM_153780	chr8	129216354	129234046	-	1769	1	2610044O15Rik8|2610044O15Rik|-|8 E2|8|protein-coding	0.819651609	1.242221147	1.169709909	1.54100512	1.175661823	1.207973211	0.868107276	0.669977588	-0.473015779	1
NM_021053	chr4	59905899	59915056	-	2054	1	Slc46a2|5430429N04Rik|Ly110|TSO-1C12|Tscot|-|4 B3|4 32.81 cM|protein-coding	0	0.016738926	0	0	0	0	0	0	-2.310714515	1
NR_131983	chr16	21331900	21333356	-	1456	1	Magef1|6430590I03Rik|-|16|16 B1|pseudo	0.909523271	0.997979277	1.122529773	1.796415323	1.156838261	1.109508403	0.795341972	0.837479296	-0.667053433	0.729980215
NM_019968	chr13	54575013	54581128	+	1042	1	Arl10|Arl10a|Arm1|-|13|13 B1|protein-coding	1.643442156	1.585458108	2.04725385	1.68554619	1.682411454	1.944899908	1.746550804	1.708231144	-0.053024907	1
NM_146394	chr2	111292270	111293211	+	940	1	Olfr1278|MOR245-11|-|2|2 E3|protein-coding	0	0	0	0	0	0	0	0	-5.13E-15	1
NM_027498	chr9	46012820	46224194	+	6260	1	Sik3|5730525O22Rik|9030204A07Rik|AI447252|AI846254|AI849445|Qsk|SIK-3|mKIAA0999|-|9|9 A5.2|protein-coding	2.258085521	2.039458022	2.590190117	2.144135288	2.172067445	2.032981791	2.124230236	2.093029459	-0.158914618	1
NM_001003951	chr8	93499213	93535707	-	1879	1	Ces5a|1700081L16Rik|1700122C07Rik|BB081581|Ces7|Gm503|cauxin|-|8|8 C5|protein-coding	0	0	0	0	0	0	0	0	-5.13E-15	1
NM_025840	chr12	36091835	36156825	-	1857	1	Bzw2|1110001I24Rik|Bdm2|HSPC028|-|12|12 B2|protein-coding	2.660184113	2.318021059	2.780589312	2.67456013	3.119470977	2.737717985	2.32849786	2.290203775	0.329592008	0.589696673
NM_001126182	chr13	100144063	100202122	-	4764	1	Naip2|Birc1b|Naip-rs6|-|13 D1|13 53.01 cM|protein-coding	0.799691488	0.868119487	1.129963009	1.246749793	1.314204808	0.765419871	1.142233118	1.054950849	0.882577812	0.254640158
NM_010084	chr8	24602246	24674755	-	2339	1	Adam18|Adam27|Dtgn3|Tmdc3|tMDCIII|-|8|8 A3|protein-coding	0	0	0	0	0	0	0	0	-5.13E-15	1
NM_008786	chr10	7630236	7663584	-	1907	1	Pcmt1|C79501|PIMT|-|10 A1|10 2.26 cM|protein-coding	1.832254925	1.909125921	1.894533445	1.957522346	2.057548719	1.889995539	1.681381301	1.5082961	-0.117149555	1
NM_027732	chr7	24870057	24877651	+	1608	1	Dmrtc2|4933432E21Rik|Dmrt7|-|7|7 A3|protein-coding	0.08018939	0	0	0.124209295	0	0	0.082289946	0	-0.800759022	1
NM_013536	chr6	124704370	124712178	-	1037	1	Emg1|C2f|Grcc2f|-|6 F2|6 59.17 cM|protein-coding	1.633278556	1.677217388	2.404722353	2.25590674	2.31552231	2.259752034	2.14344834	1.913084521	0.741236843	0.200145048
NM_172694	chr4	70431927	70534928	-	3054	1	Megf9|4933405H16Rik|9630025C07|Egfl5|mKIAA0818|-|4|4 C2|protein-coding	1.336753892	1.459601345	1.736951681	1.427013879	1.691675987	1.476513511	1.54387855	1.712192751	0.613610404	0.427098119
NM_029203	chrX	37244992	37249690	+	777	1	Rhox2a|4930539I12Rik|Rhox2|Rhox2.1|-|X|X A3.3|protein-coding	0	0	0	0	0	0	0	0	-5.13E-15	1
NM_001017983	chr15	77940522	77956722	-	4782	1	Foxred2|A430097D04Rik|D15Bwg0759e|Gm304|-|15 E1|15 36.92 cM|protein-coding	1.960199642	2.180045137	2.717184411	2.202009409	2.514483862	2.042367864	2.009253271	1.835641944	-0.315774392	0.536726037
NM_001166716	chr7	20787285	20788208	+	922	1	Vmn1r113|EG436135|Gm5748|-|7|7 A3|protein-coding	0	0	0	0	0	0	0	0	-5.13E-15	1
NM_016779	chr5	104202617	104214102	+	2752	1	Dmp1|AV020965|Dmp|PP|-|5 E5|5 50.61 cM|protein-coding	0	0	0	0	0	0	0	0	-5.13E-15	1
NM_016864	chr10	63100156	63100605	+	448	1	Atoh7|Math5|bHLHa13|-|10 B4|10 32.54 cM|protein-coding	0	0	0	0	0	0	0	0	-5.13E-15	1
NM_001029938	chr11	75510094	75513166	+	1477	1	Rilp|AI835553|Gm857|-|11|11 B5|protein-coding	0.221535119	0.320110483	0	0	0	0	0.127733017	0.134151953	-1.066832647	1
NM_001301859	chr6	97185575	97205647	-	1337	1	Uba3|A830034N06Rik|AI256736|AI848246|AW546539|Ube1c|-|6|6 D3|protein-coding	1.755953668	1.644029013	2.149485388	2.174855873	2.049090582	2.359455253	2.02120085	1.805945346	0.225370926	1
NM_001163625	chr17	78883938	78906992	-	2052	1	Sult6b1|2410078J06Rik|AV101767|ST6B1|-|17|17 E3|protein-coding	0	0.028237208	0	0	0	0	0	0.108844152	0.858371445	1
NM_177420	chr19	15905123	15925059	-	2161	1	Psat1|D8Ertd814e|EPIP|PSA|Psat|-|19 A|19 10.86 cM|protein-coding	2.093318585	1.76903416	2.546301499	2.472789747	2.50771496	2.33600506	2.414890246	2.098233999	0.750335219	0.004104656
NR_105764	chr1	118954220	118954299	+	79	1	Mir6346|Gm27829|mmu-mir-6346|-|-|ncRNA	0	0	0	0	0	0	0	0	-5.13E-15	1
NM_001282034	chrX	33657140	33659082	+	1940	1	Gm2927|-|-|X A3.1|X|protein-coding	0	0	0	0	0	0	0	0	-5.13E-15	1
NR_030763	chr17	13521456	13528434	+	2315	1	Smok4a|4930513D10Rik|Smok2c|-|17|17 A1|pseudo	0	0	0	0	0	0	0	0	-5.13E-15	1
NR_037271	chr2	28733278	28733351	+	73	1	Mir3088|mir-3088|mmu-mir-3088|-|2|2 19.38 cM|ncRNA	0	0.32517498	0	0	0	0	0	0	-2.310695522	1
NM_009960	chr18	37010858	37187657	+	5248	1	Pcdha11|A830022B16Rik|Cnr7|Crnr7|-|18|18 B3|protein-coding	0	0.036529888	0	0	0.077408263	0	0	0	-3.158676761	1
NM_175478	chr7	30355514	30362772	-	2856	1	Lrfn3|A530045B06Rik|SALM4|-|7|7 B1|protein-coding	0.258474975	0.252912596	0.192701076	0	0.100372876	0.111742693	0	0.040528196	-4.187391026	0.017139463
NM_177086	chr8	23669661	24063116	+	4181	1	Zmat4|9630048M01Rik|-|8|8 A2|protein-coding	0	0	0	0	0	0	0	0	-5.13E-15	1
NM_001177420	chr9	109323238	109339659	-	1481	1	Fbxw28|Gm9337|-|9 F2|9|protein-coding	0	0	0	0	0	0	0	0	-5.13E-15	1
NM_172630	chr18	67225530	67245830	-	1994	1	Mppe1|A530095G11|-|18|18 E1|protein-coding	1.383885626	1.235937583	1.746815524	1.570847838	1.478227886	1.662897056	1.408845709	1.522583295	0.00828531	1
NM_011340	chr11	75410029	75422623	-	1484	1	Serpinf1|AI195227|EPC-1|Pedf|Pedfl|Sdf3|-|11|11 B5|protein-coding	1.871903227	1.2864713	2.087104743	1.979969137	1.88530148	2.143526068	1.777353073	1.705669544	-0.064437065	1
NM_001039047	chr11	58640465	58652404	+	2184	1	Trim58|Gm16|Gm1783|-|11|11 B1.3|protein-coding	0.898976598	0.681585622	1.548573678	1.202520926	1.276551394	1.074293693	1.115686493	0.998700401	0.876833575	0.479986628
NM_001200004	chr4	60066469	60139858	-	880	2	Mup15|Gm2068|Mup13|-|4 B3|4|protein-coding	0	0	0	0	0	0	0	0	-5.13E-15	1
NM_175112	chr2	173000117	173015739	+	1728	1	Rae1|3230401I12Rik|D2Ertd342e|MNRP|MNRP41|-|2 H3|2 95.66 cM|protein-coding	1.833608298	1.594031975	2.237871849	2.296158708	2.115254878	2.238937977	2.268380658	1.815262448	0.444074486	0.359780529
NM_025944	chr4	49584506	49597870	-	2979	1	Tmem246|2810432L12Rik|9330170P15Rik|AI835809|-|4|4 B1|protein-coding	0.071655068	0.020255071	0	0.427726311	0.228021232	0	0.11430473	0.069290451	1.191215286	1
NR_029818	chr7	79505264	79505353	+	89	1	Mir9-3|Mirn9-3|mir-9-3|mmu-mir-9-3|-|7|7|ncRNA	0	0	0	0	0	0	0	0	-5.13E-15	1
NM_175482	chr9	48985385	49042517	+	4194	1	Usp28|9830148O20Rik|AU022237|mKIAA1515|-|9|9 A5.3|protein-coding	1.554117023	1.383948821	1.550463473	1.387146884	1.528596937	1.628502105	1.809722813	1.587804745	0.047880456	1
NM_015775	chr16	97564682	97611195	-	3145	1	Tmprss2|D16Ertd61e|-|16 C2|16 57.53 cM|protein-coding	0	0	0	0	0	0	0.10407647	0	3.742871561	1
NM_182806	chr14	121911434	121915774	-	1306	1	Gpr18|-|-|14 E5|14 65.86 cM|protein-coding	1.553595341	1.43313608	1.539216023	1.599463628	1.423869137	1.716690394	1.03219768	1.312193464	-1.434204784	0.175680284
NM_011971	chr11	97703434	97713500	+	723	1	Psmb3|AL033320|C10-II|-|11 D|11 61.07 cM|protein-coding	1.392687229	1.031266916	1.970495012	2.102729067	2.2036645	2.073185774	1.611168725	1.420819333	0.746035882	0.55580143
NM_001024626	chr10	82048127	82061586	+	2295	1	Zfp873|-|-|10|10 C1|protein-coding	1.321759941	1.331619128	1.379348751	1.790289861	1.311030735	1.130432307	1.054950849	1.160461644	-0.878432888	0.161924511
NM_023202	chr17	33824572	33838316	+	521	1	Ndufa7|14.5kDa|2400007M02Rik|CI-B14.5a|-|17|17 B1|protein-coding	1.244869348	1.401323626	1.936093158	2.672017806	2.267262677	2.442493258	1.70808031	1.636555295	0.577296568	0.814653306
NR_073361	chr9	95855418	95857517	-	390	1	1700065D16Rik|-|-|9|9 E3.3|protein-coding	0.385578908	0.182259025	0	0.851549454	0.852125743	1.313544103	0.369395985	0.093130325	-0.519004826	1
NM_177330	chr3	27371351	27378010	+	4428	1	Ghsr|C530020I22Rik|-|3|3 A3|protein-coding	0	0	0	0	0	0	0	0	-5.13E-15	1
NM_145399	chr13	23953457	23991214	-	1398	1	Scgn|-|-|13|13 A3.1|protein-coding	0	0	0	0	0	0	0	0	-5.13E-15	1
NM_146331	chr9	39461433	39462377	+	943	1	Olfr954|MOR171-42|MOR171-53|-|9|9 A5|protein-coding	0	0	0	0	0	0	0	0	-5.13E-15	1
NM_148926	chr17	30005087	30210020	+	2610	1	Zfand3|AW539211|TEG-27|Tex27|-|17|17 A3.3|protein-coding	1.697899773	1.275018496	1.951057479	2.015603642	1.655731517	1.921515397	1.756123665	1.281376463	0.037928701	1
NM_173775	chr6	90403736	90428480	-	2122	1	Cfap100|AW048498|C030041G11Rik|C230069K22Rik|Ccdc37|-|6|6 D1|protein-coding	0	0.029394597	0	0	0	0	0	0	-2.31068645	1
NM_001163588	chr15	99055174	99058978	+	1852	1	Prph|Prph1|-|15 55.72 cM|15 E-F|protein-coding	0.065694706	0	0	0	0.234629939	0	0	0	-2.30318952	1
NR_131137	chr8	13986090	14003561	+	511	1	Gm5907|EG546036|Gm845|-|8|8 A1.1|ncRNA	0	0	0	0	0	0	0	0	-5.13E-15	1
NM_007444	chr10	40287465	40302186	-	3187	1	Amd2|AdoMetDC|Amd1|Amd3|ENSMUSG00000063953|-|10|10 B1|protein-coding	1.776473237	1.61795335	1.707801857	1.549703319	2.124099675	1.732164424	1.628661269	1.323867165	-0.031861686	1
NM_139059	chr11	120961741	120991333	-	3675	1	Csnk1d|1200006A05Rik|AA409348|D930010H05Rik|-|11|11 E2|protein-coding	2.370440775	2.218769923	2.338001766	1.988821357	2.446146153	2.255186137	2.110074818	1.995763438	-0.420811759	0.145838986
NM_145443	chr12	69690436	69724874	-	3326	1	L2hgdh|BC016226|-|12|12 C2|protein-coding	1.067076529	1.259506651	1.11023694	1.505856425	1.153913888	1.522070481	1.287093246	1.110780632	0.15477447	1
NM_001083918	chr4	146270385	146468233	+	2747	2	Gm13139|OTTMUSG00000010657|-|4|4 E1|protein-coding	1.320431487	1.817078565	0.747624969	1.144669584	1.002321957	1.133028693	1.439310492	1.205219037	-0.599984132	0.450971238
NM_018793	chr9	21104068	21131275	-	4777	1	Tyk2|JTK1|-|9|9 A3|protein-coding	1.645013374	1.838687037	1.956876254	1.798408736	1.825375641	1.97406219	1.783448661	1.762477587	-0.176673286	1
NM_001167534	chr4	3172083	3173003	+	919	1	Vmn1r2|Gm11776|OTTMUSG00000004179|-|4 A1|4|protein-coding	0	0	0	0	0	0	0	0	-5.13E-15	1
NM_207231	chr11	97989580	97996173	-	1553	1	Arl5c|Arl12|BC065791|-|11|11 D|protein-coding	1.376700312	1.339685555	1.452133336	1.545842822	1.219325062	1.079072365	1.269699746	0.753732563	-1.60819509	0.008288848
NM_146952	chr7	140162010	140162948	-	937	1	Olfr522|MOR103-5|-|7|7 F4|protein-coding	0	0	0	0	0	0	0	0	-5.13E-15	1
NM_010493	chr9	21015960	21028796	+	2530	1	Icam1|CD54|Icam-1|Ly-47|MALA-2|-|9 A3|9 7.69 cM|protein-coding	1.733816922	1.716450248	2.544678045	2.017447151	1.761134583	1.904792845	1.981231143	2.012504045	-0.056824424	1
NM_009085	chr17	46243920	46248045	-	1294	1	Polr1c|40kDa|AA409007|AA959927|AL024089|Polr1e|RPA40|Rpo1-1|-|17|17 C|protein-coding	1.612096227	1.355752273	2.152299919	2.369681126	2.020749444	2.099876862	1.694746592	1.447564156	-0.006878247	1
NM_030112	chr2	119675068	119735407	+	4644	1	Rtf1|2900005O08Rik|6530416A09Rik|AI853581|AU043144|AW553985|Gtl7|cbp82|-|2|2 E5|protein-coding	2.109456402	1.871679213	2.278993019	2.236440012	2.256850612	1.995716333	2.273633342	1.811750267	-0.219882769	0.81716351
NM_009769	chr14	99298691	99313409	+	1719	1	Klf5|4930520J07Rik|Bteb2|CKLF|IKLF|-|14|14 E2.2|protein-coding	1.227046667	0.76067485	0.998808033	1.092017402	1.269686763	1.321338003	1.553937146	0.822308529	0.528750703	1
NM_025900	chr13	47084767	47106221	-	2589	1	Dek|1810019E15Rik|D13H6S231E|-|13 24.5 cM|13 B1|protein-coding	2.518192481	2.406446496	2.46143294	2.854436468	2.75191744	2.666166731	2.695537563	2.363024854	0.114378581	1
NM_001159729	chr1	33720419	33742564	+	4199	1	Rab23|AW545388|opb|opb2|-|1 B|1 12.8 cM|protein-coding	0.841873867	0.885828329	1.204041963	1.120144225	1.022732033	1.106909694	1.067760189	0.677612451	-0.348603646	1
NM_001011831	chr19	13827459	13828394	-	934	1	Olfr1500|MOR212-4P|-|19|19 A|protein-coding	0	0	0	0	0	0	0	0	-5.13E-15	1
NM_027405	chr12	86241878	86291368	+	3907	1	Gpatch2l|1700020O03Rik|4732487G21Rik|A630090I05Rik|Kiaa1152|-|12|12 D3|protein-coding	1.82156289	1.700988453	1.800166885	1.883495406	1.961915536	2.010885742	1.779495681	1.776031056	-0.541736628	0.198913776
NM_181421	chr5	121220219	121368577	+	15404	1	Gm15800|A130010L24|AU042671|BC019639|EG545802|OTTMUSG00000026283|mKIAA0614|-|5|5 F|protein-coding	1.878705279	1.880969414	1.944042283	1.609530306	1.986274935	2.183041118	1.928251255	2.009561154	-0.173142657	0.949646345
NM_025833	chr5	144264525	144358112	-	3232	1	Baiap2l1|1300006M19Rik|AI585895|IRTKS|-|5|5 G2|protein-coding	0.028162867	0.074108947	0.353875921	0	0	0	0.074502331	0.155219151	0.592253276	1
NM_198410	chr3	88364589	88368541	+	1660	1	Paqr6|1500001B10Rik|-|3|3 F1|protein-coding	0.041496049	0.116691011	0	0	0	0.131016913	0.270655057	0	1.023252935	1
NM_146682	chr19	12119721	12120674	-	952	1	Olfr76|MOR215-3|V5|-|19|19 C1|protein-coding	0	0	0	0	0	0	0	0	-5.13E-15	1
NM_001013816	chr14	51552790	51662953	+	1574	1	Gm5622|EG434459|-|14 C2|14|protein-coding	0	0	0	0	0	0	0	0	-5.13E-15	1
NM_001303244	chr11	44400063	44414677	+	2495	1	Il12b|Il-12b|Il-12p40|Il12p40|p40|-|11 25.94 cM|11 A5-B2|protein-coding	0	0	0	0	0	0	0	0	-5.13E-15	1
NM_008926	chr5	98929773	99037079	-	4675	1	Prkg2|AW212535|CGKII|Prkgr2|cGK-II|-|5 E3|5 48.35 cM|protein-coding	0	0	0	0	0	0	0	0	-5.13E-15	1
NM_025285	chr3	8509527	8561604	+	1897	1	Stmn2|AI159727|SCG10|Scgn10|Stmb2|-|3 A1|3 2.15 cM|protein-coding	0	0	0	0	0	0	0	0	-5.13E-15	1
NM_030750	chr12	75714248	75735729	-	3319	1	Sgpp1|AI463453|SPP|SPP1|Spph1|-|12|12 C3|protein-coding	1.930337989	1.709378767	1.946666728	1.905736004	1.861930862	1.83938838	1.983334244	1.656117346	0.012265137	1
NM_146665	chr14	50281228	50282271	-	1041	1	Olfr732|MOR241-1|-|14|14 C3-D1|protein-coding	0	0	0	0	0	0	0.137227644	0	2.350274342	1
NM_001199432	chr9	20907206	20959888	-	5210	1	Dnmt1|Cxxc9|Dnmt|Dnmt1o|MCMT|MTase|Met-1|Met1|MommeD2|m.MmuI|-|9 A3|9 7.66 cM|protein-coding	2.576159296	2.484815822	2.885109069	2.34014888	3.004423641	2.703664792	2.653365194	2.489906144	0.156705952	0.99646939
NM_144543	chr9	26999677	27007334	+	953	1	Thyn1|D730042P09Rik|HSPC144|MDS012|MY105|Thy28|-|9|9 A4|protein-coding	1.743460969	1.361442767	2.2474367	2.45063466	2.231448975	2.234246079	1.666568441	1.675898076	0.570767218	0.555254675
NM_027338	chr8	22192860	22218597	+	1261	1	Vps36|1700010A24Rik|2210415M20Rik|2810408E15Rik|Eap45|-|8|8 A3|protein-coding	2.252398918	2.018675574	2.173334316	2.270888623	2.048533937	2.192517253	2.06298855	2.052318041	0.016974405	1
NM_013570	chr11	100023634	100029868	-	1572	1	Krt33b|Ha3|Ha4|Krt1-3|mHa3|-|11 D|11 63.37 cM|protein-coding	0	0.054899696	0	0	0	0	0	0	-2.310673355	1
NM_027198	chr11	62267224	62281395	-	745	1	Zswim7|2410012H22Rik|-|11|11 B2|protein-coding	0.913961429	1.048028979	1.58024542	2.094148931	1.543621071	1.370577502	1.036024513	0.430405569	-0.145890848	1
NM_013886	chr7	81881256	81934459	-	5860	1	Hdgfrp3|2700022B06Rik|HRP-3|-|7|7 D3|protein-coding	0.915808876	0.754481634	0.866423102	1.047323434	1.117741809	1.092014766	0.717036507	0.54039784	-1.075034587	0.358569517
NM_146878	chr11	58454915	58455980	-	1063	1	Olfr30|MOR2811|MTPCR07|-|11|11 B1|protein-coding	0	0	0	0	0	0	0	0	-5.13E-15	1
NM_001289677	chr2	91256165	91264680	+	1853	1	Pacsin3|4921507A02Rik|6330413E15Rik|AW413130|-|2|2 E1|protein-coding	0	0	0	0	0	0	0	0.047698634	2.321761376	1
NR_131018	chr6	102266100	102306804	+	504	1	4930587E11Rik|4930523E13Rik|-|6|6|ncRNA	0	0	0	0	0	0	0	0	-5.13E-15	1
NM_019960	chr13	113662896	113663676	-	778	1	Hspb3|2310035K17Rik|AI844863|Hsbp3|spb3|-|13|13 D2.2|protein-coding	0	0.086191036	0	0	0	0	0	0	-2.310664725	1
NM_001256118	chr5	139215158	139249839	+	3582	1	Sun1|4632417G13Rik|5730434D03Rik|Unc84a|mKIAA0810|-|5|5 G1|protein-coding	1.72211208	1.423167767	1.675333809	1.774004815	1.588895687	1.758582139	1.667223099	1.879221924	0.176650298	1
NM_020036	chr13	3837757	3838671	+	912	1	Calm4|2310037J09Rik|AI649108|DD112|Scarf|-|13|13 A1|protein-coding	0	0	0.845919243	0.439552509	0	0	0	0.174848652	3.16560928	1
NR_029643	chr7	3220343	3220422	+	79	1	Mir293|Mirn293|mir-293|mmu-mir-293|-|7|7|ncRNA	0	0	0	0	0	0	0	0	-5.13E-15	1
NM_011870	chr7	80227156	80232805	-	1021	1	Cib1|Cibkip|Kip|Prkdcip|-|7|7 D3|protein-coding	1.070792533	0.789420512	1.7528448	2.227889616	1.867606771	1.525444381	1.107332809	1.299561194	0.415818852	1
NR_040441	chr4	155608297	155624755	-	2490	1	Gm16023|OTTMUSG00000029160|-|4|4 86.65 cM|ncRNA	0.876908331	1.171686367	0.545271885	0.334356417	0.623564878	0.373040127	0.588277032	0.569774033	-0.967728137	0.464476526
NM_001277982	chr9	86765927	86880397	-	4103	1	Snap91|91kDa|AP180|F1-20|mKIAA0656|-|9|9 E3.2|protein-coding	0	0.025333131	0	0	0	0	0	0	-2.310657683	1
NM_001011518	chr17	37196806	37197966	-	1159	1	Olfr94|MOR256-32P|-|17|17 B1|protein-coding	0	0	0	0	0	0	0	0	-5.13E-15	1
NM_007685	chr1	34535648	34544311	+	1030	1	Cfc1|AV265756|b2b970Clo|cryptic|-|1|1 B|protein-coding	0.310655199	0	0	0	0	0.627924837	0	0	-4.617946879	0.71912554
NM_134028	chr11	101155884	101161787	+	1764	1	Tubg2|AI504772|Tubgl|-|11|11 D|protein-coding	0.086528924	0.510532631	0.622393804	0	0.700228342	0.138813908	0.238365221	0.728910349	0.95645602	1
NM_023655	chr9	43310763	43336125	+	2819	1	Trim29|1110047J21Rik|2810431N19Rik|4732461M22Rik|AI119726|-|9|9 A5.1|protein-coding	0	0	0	0	0	0	0	0	-5.13E-15	1
NM_001286502	chr2	129686549	129698658	-	2310	1	Pdyn|Dyn|-|2 F1|2 63.19 cM|protein-coding	0	0	0	0	0	0	0	0	-5.13E-15	1
NM_001258458	chr16	16819713	16820196	-	481	1	Rpl31-ps12|EG665562|Gm7689|-|16|16 A3|protein-coding	0.369011363	0.6888446	0	0	0.394605746	0.28503871	0.095030848	0.599845894	-0.557100632	1
NM_199311	chr6	122921848	122934619	+	1550	1	Clec4a1|BC049354|Dcir4|-|6|6 F2|protein-coding	0.147893113	0.14638179	0	0	0.355413416	0.317675391	0.171045538	0.38935302	1.855433966	0.708392656
NM_023554	chr13	43398376	43402858	+	1801	1	Nol7|2210008F15Rik|5730556I21Rik|NOP27|RARG-1|-|13|13 A4|protein-coding	1.724159339	1.793125655	2.306747413	2.373783335	1.919060532	2.216912714	1.895939389	1.731156801	0.135519268	1
NM_146999	chr16	58925557	58928644	-	1387	1	Olfr181|MOR184-4|-|16|16 C2|protein-coding	0	0	0	0	0	0	0	0	-5.13E-15	1
NR_028300	chr16	50726751	50732773	-	1813	1	Dubr|5330426P16Rik|Dum|-|16|16 B5|ncRNA	1.019463901	0.74645971	1.218762265	1.136697669	0.97106744	1.011397723	1.243273685	1.175683259	0.335492815	1
NM_147094	chr7	103451339	103452298	+	958	1	Olfr606|MOR17-2|-|7|7 E3|protein-coding	0	0	0	0	0	0	0	0	-5.13E-15	1
NM_025602	chr10	105841479	105847510	+	1072	1	Ccdc59|2300004H16Rik|D10Ertd718e|-|10 D1|10 55.12 cM|protein-coding	1.885804039	1.745459361	2.497028596	2.326780911	2.142528733	2.088264633	1.863676578	1.770421361	0.307252385	0.957619083
NM_001145800	chr1	172482213	172498877	+	4112	1	Igsf9|644ETD8|Dasm1|Kiaa1355-hp|NRT1|Ncaml|mKIAA1355|-|1 H3|1 79.86 cM|protein-coding	0.911227766	0.627455587	1.251648269	0.31156035	0.959284401	0.700175497	1.035980742	0.964996316	0.172476567	1
NM_010237	chr10	34483400	34611230	+	4636	1	Frk|BSK|BSK/IYK|C85044|GTK|RAK|-|10|10 B1|protein-coding	0	0	0	0	0	0	0	0	-5.13E-15	1
NR_110891	chr1	144519690	144567667	-	746	1	Rgs21|EG624910|-|1|1 F|protein-coding	0	0	0	0	0	0	0	0	-5.13E-15	1
NR_106109	chr11	6401630	6401693	+	63	1	Mir7651|Gm27664|mmu-mir-7651|-|-|ncRNA	0.861922888	1.138993985	0	1.883254996	0	0	1.087289451	1.025348896	0.034617706	1
NM_026693	chr8	111940703	111952915	+	974	1	Gabarapl2|0610012F20Rik|2900019O08Rik|AI173605|GATE-16|Gef2|-|8|8 E1|protein-coding	1.039214462	1.04569245	1.453935856	1.628173926	0.609584209	1.373197625	1.170523989	1.278249268	0.470742674	1
NM_009174	chr3	58674949	58692388	-	2484	1	Siah2|AA415433|Sinh2|-|3 D|3 28.68 cM|protein-coding	1.529824577	1.41589384	1.788754705	1.850067953	1.756723275	2.410485066	1.378055401	1.538583032	0.22016903	1
NM_001166210	chr16	49057486	49199104	+	6297	1	Myh15|EG667772|-|16|16 B5|protein-coding	0	0	0	0	0	0	0	0	-5.13E-15	1
NR_033171	chrX	15110586	15111489	-	903	1	Ppp1r2-ps9|4930403L05Rik|-|X|X A1.1|pseudo	0	0	0	0	0	0	0	0	-5.13E-15	1
NM_021284	chr6	145216699	145250231	-	4663	1	Kras|AI929937|K-ras|Ki-ras|Kras-2|Kras2|p21B|ras|-|6 77.37 cM|6 G2|protein-coding	1.994763555	1.720283493	2.028169573	1.919203141	1.784847403	2.178342274	2.125400152	2.12614225	0.402970374	0.259015137
NR_001461	chr7	143213111	143296547	-	83436	1	Kcnq1ot1|Kvlqt1-as|Lit1|Tssc8|-|7 F5|7 88.15 cM|ncRNA	1.523448855	1.559920883	0.933592833	1.284821515	0.930421125	1.085202577	1.576898239	1.810178144	0.337369164	0.629072156
NM_010489	chr9	107569163	107572778	+	1843	1	Hyal2|AI256841|AU020858|AW555733|-|9 F1|9 58.12 cM|protein-coding	1.839620697	1.185021025	2.010932001	1.878823754	1.899921705	1.601420709	1.572378878	1.34569898	0.260529044	1
NM_146784	chr9	38657458	38658390	-	931	1	Olfr916|MOR168-1|-|9|9 A5|protein-coding	0	0	0	0	0	0	0	0	-5.13E-15	1
NM_019575	chr10	80602882	80615783	+	1793	1	Scamp4|2410022D05Rik|AI448940|AU022392|AW742369|Sc4|-|10|10 C1|protein-coding	2.053758625	1.744139363	2.172170496	2.330700523	2.281890538	2.046795652	2.074692663	1.621686404	-0.145421846	1
NR_028273	chr2	32777988	32778009	+	21	1	Snord14a|Rnu14|U14|-|7|7 E1|snoRNA	0	1.105668087	0	0	0	0	0	0	-2.310647931	1
NM_028810	chr2	51130439	51149111	-	2820	1	Rnd3|2610017M01Rik|AI661404|Arhe|Rhoe|-|2|2 C1.1|protein-coding	0.275330527	0.341839422	0.972952708	0.327966438	0.464424997	0.593689383	0.424429487	0.815100084	1.156940484	0.763126727
NR_027923	chr4	72201244	72203930	+	2686	1	C630043F03Rik|AI851307|-|4|4|ncRNA	0.474459056	0.257629584	0.44518886	0.261337623	0.428271851	0.632893685	0.744246327	0.342567094	0.715835337	1
NM_001097978	chr4	73887065	73891112	-	1317	3	Gm11758|OTTMUSG00000004013|-|4|4 C3|protein-coding	0	0	0	0	0	0	0	0	-5.13E-15	1
NM_001122647	chr4	60578261	60582155	-	873	1	Mup10|2610016E04Rik|Mup8|-|4|4 B3|protein-coding	0	0	0	0	0	0	0	0	-5.13E-15	1
NM_020028	chr8	69822565	69831102	+	5696	1	Lpar2|Edg4|IPA2|LPA2|-|8 B3.3|8 33.91 cM|protein-coding	1.428738161	1.337847832	2.011736569	1.604846243	1.854194408	1.486655354	1.659747374	1.549621546	0.643025254	0.070203469
NM_146099	chr19	46599106	46657389	+	3872	1	Wbp1l|D19Wsu162e|Opal1|-|19 C3|19 38.97 cM|protein-coding	1.799164411	1.962705353	2.126541841	2.109599989	2.444674662	2.252359344	2.030916753	1.991007004	-0.188278302	0.993525309
NM_029590	chrX	95732590	95733265	-	499	1	1700010D01Rik|-|-|X|X C3|protein-coding	0	0	0	0	0	0	0	0	-5.13E-15	1
NM_133968	chr8	4253102	4256220	+	1507	1	Snapc2|0610007H10Rik|AU015675|-|8|8 A1.1|protein-coding	1.719685124	1.608416336	2.01931519	2.281759292	1.790825411	1.916537616	1.59512855	1.345140221	-0.030235164	1
NR_105041	chr13	34652923	34666774	+	1087	1	Gm15908|OTTMUSG00000027716|-|13|13 14.16 cM|ncRNA	0	0	0	0	0	0	0	0	-5.13E-15	1
NR_105768	chr1	47467021	47467125	-	104	1	Mir6350|Gm27958|mmu-mir-6350|-|-|ncRNA	0	0	0	0	0	0	0	0	-5.13E-15	1
NM_001166637	chr10	100381647	100382560	-	911	3	Gm4301|-|-|10 D1|10|protein-coding	0	0	0	0	0	0	0	0	-5.13E-15	1
NR_024325	chr1	56971469	56975196	+	3727	1	9130024F11Rik|B530002L08|EG329160|-|1|1 C1.3|ncRNA	0	0	0	0	0	0	0	0	-5.13E-15	1
NM_028453	chr4	138895379	138913947	-	1660	1	Otud3|3110030K17Rik|-|4|4 D3|protein-coding	1.330338814	0.905436143	1.58395938	1.085457571	1.509581444	1.54908095	1.007071489	0.918829068	-0.641175934	0.745657898
NM_027320	chr11	101448412	101458701	+	1351	1	Ifi35|2010008K16Rik|AW986054|IFP35|ifi-35|-|11|11 D|protein-coding	1.703974842	1.451768539	2.256724942	1.94771321	1.745572309	2.151447586	1.692053927	1.572114405	-0.187458965	1
NR_106165	chr19	47755022	47755157	-	135	1	Mir8090|Gm27862|mmu-mir-8090|-|-|ncRNA	0	0	0	0	0	0	0	0	-5.13E-15	1
NM_144803	chr14	66140960	66152948	+	3518	1	Chrna2|Acra-2|Acra2|BC011490|-|14 D1|14 34.36 cM|protein-coding	0	0.053179419	0	0	0	0	0	0.063309777	0.536532157	1
NM_019437	chr19	17394043	17401349	+	2476	1	Rfk|0610038L10Rik|AF031381|KOI-4|-|19|19 B|protein-coding	1.731336626	1.837882361	2.075820393	2.190661367	2.132144018	2.29150305	1.876950028	1.751730278	0.118960509	1
NM_146367	chr9	39954257	39957069	-	2810	1	Olfr976|MOR224-10|-|9|9 A5-B|protein-coding	0	0	0	0	0	0	0	0	-5.13E-15	1
NR_035484	chr1	63980973	63984483	-	32	1	Mir1958|mmu-mir-1958|-|4|4 26.09 cM|ncRNA	0	0	0	0	0	0	0	0	-5.13E-15	1
NM_029525	chr1	10993465	11303682	+	11012	1	Prex2|6230420N16Rik|AI316880|AI553603|C030045D06Rik|D430013K02|Depdc2|P-Rex2|-|1|1 A3|protein-coding	0.133848046	0.038460848	0.074709089	0.21254373	0.276441832	0	0.049284224	0	-1.612096628	0.760318842
NM_023631	chr1	58210397	58268596	+	4935	1	Aox4|2310003G12Rik|Aoh2|-|1 c1|1 28.97 cM|protein-coding	0.067769705	0.090935886	0	0	0.328378814	0.074517611	0.461761372	0.009085312	1.139875493	1
NM_009314	chr10	62252438	62265990	+	2251	1	Tacr2|Nk2r|Skr|Tac2r|-|10|10 B4|protein-coding	0	0.025841542	0	0	0	0	0	0	-2.310620198	1
NM_008074	chr7	56724242	57386871	-	1661	1	Gabrg3|B230362M20Rik|Gabrg-3|-|7 C|7 33.48 cM|protein-coding	0	0	0	0	0	0	0	0	-5.13E-15	1
NM_146711	chr11	74206198	74207289	-	1089	1	Olfr43|IA7|MOR125-1|MOR125-5_p|Olfr403|-|11|11 B4|protein-coding	0	0	0	0	0	0	0	0	-5.13E-15	1
NM_029017	chr3	32727497	32736755	-	863	1	Mrpl47|4833424P18Rik|CGI-204|ENSMUSG00000051761|Gm9859|L47mt|MRP-L47|MTF/L47|NCM1|-|3|3 B|protein-coding	1.365984617	1.083439707	1.368952938	2.088360718	1.738573645	1.590712429	1.556977808	1.145398036	0.056309317	1
NM_027695	chr14	16238659	16249808	-	3747	1	Oxsm|4933425A18Rik|C80494|-|14|14 A2|protein-coding	1.853470423	1.445223229	2.135101418	1.803699744	2.068399914	1.915467233	1.910243393	1.547073299	-0.005131164	1
NM_133248	chr5	107548967	107597639	-	1994	1	Glmn|9330160J16Rik|AW227515|Fap48|Fap68|-|5|5 E5|protein-coding	1.23807657	1.262684012	0.883638019	1.798794494	1.250873446	1.310578512	1.517718348	1.049690898	-0.027308909	1
NM_024434	chr5	45493374	45512691	+	2252	1	Lap3|2410015L10Rik|AA410100|LAP-3|Lap|Lapep|Pep-7|Pep-S|Pep7|Peps|-|5 B3|5 24.98 cM|protein-coding	1.480703557	1.529315286	2.124435652	2.199255076	2.095839603	2.053370587	1.989996699	1.631834174	0.672764114	0.131265157
NM_008125	chr14	57098602	57104702	-	2400	1	Gjb2|AI325222|Cnx26|Cx26|Gjb-2|-|14 30.1 cM|14 D1-E1|protein-coding	0	0	0	0	0	0	0.166079398	0	3.742840319	1
NM_133207	chr2	62702946	63184287	-	3780	1	Kcnh7|9330137I11Rik|Kv11.3|erg3|-|2|2 C1.3|protein-coding	0	0.019324776	0	0	0	0	0	0	-2.310618465	1
NM_026231	chr3	132982551	133091740	-	2605	1	Gstcd|4933434L15Rik|-|3|3 H2|protein-coding	1.575703197	1.453631421	1.742440113	1.950373999	2.087573826	2.230101137	1.62544373	1.767299111	0.151222683	1
NM_177600	chr2	104886324	104999737	+	3924	1	Ccdc73|2210415I11Rik|4931417A20|AV080665|BC095976|-|2|2 E2|protein-coding	0	0.03034024	0	0	0	0	0	0.164442673	1.768559871	1
NM_008794	chr9	45906569	45929722	+	3795	1	Pcsk7|AA959856|PC7|SPC7|-|9 A5.2|9 25.32 cM|protein-coding	1.442602723	1.571814513	1.658913972	1.705197423	1.731482548	1.866106058	1.546892103	1.647630807	0.219006058	1
NM_028657	chr10	81357570	81364035	+	1690	1	Mfsd12|C19orf28|F630110N24Rik|Wdt1|-|10|10 C1|protein-coding	1.880078965	1.755750495	2.153896291	1.832987084	2.268305061	2.15776175	1.906098305	1.771588674	0.280431622	0.933418637
NM_001024705	chr6	132311590	132314743	-	1279	1	Prpmp5|MP5|-|6|6 G1|protein-coding	0	0	0	0	0	0	0	0	-5.13E-15	1
NM_175770	chr18	37640491	37644204	-	3298	1	Taf7|55kDa|AI607308|BB007175|TAFII55|Taf2f|-|18|18 B3|protein-coding	1.572470596	1.363557532	1.608086657	1.872967116	1.592891948	1.732707918	1.49763603	1.174229586	-0.417806829	0.708392656
NR_046059	chr14	74355527	74369741	+	1655	1	4933402J15Rik|-|-|14|14|ncRNA	0	0	0	0	0	0	0	0	-5.13E-15	1
NM_008589	chr7	79810727	79813431	+	1932	1	Mesp2|bHLHc6|-|7 D3|7 45.18 cM|protein-coding	0.067910718	0.047039394	0.557432479	0.252741668	0	0.195401663	0.485463491	0	1.989843527	0.948753818
NM_013531	chr3	32583528	32616535	-	2739	1	Gnb4|6720453A21Rik|G(beta)4|-|3|3 B|protein-coding	1.169396276	0.918357768	1.192668297	1.274250725	1.173370139	1.095233832	1.455091754	1.165213478	0.950532934	0.077721483
NM_144933	chr9	15260351	15279867	-	3886	1	Med17|77kDa|C330002H14Rik|Crsp6|Trap80|-|9|9 A2|protein-coding	1.814697049	1.768292801	2.033820162	1.791632722	2.018227208	1.669859562	1.997629069	1.548619481	0.102886335	1
NM_146822	chr7	104021372	104022316	-	943	1	Olfr640|MOR13-4|-|7|7 E3|protein-coding	0	0	0	0	0	0	0	0	-5.13E-15	1
NM_026343	chr4	48124919	48186506	+	5766	1	Stx17|4833418L03Rik|6330411F21Rik|9030425C21Rik|AW048351|-|4|4 B1|protein-coding	1.650988836	1.374772939	1.663806077	1.596062906	1.639870847	1.412041876	1.343436655	1.355599001	-0.384608128	0.459558253
NM_022655	chr9	54863755	54912534	+	5784	1	Ireb2|D9Ertd85e|Irp2|-|9 B|9 29.81 cM|protein-coding	2.288079591	2.094580586	2.068995478	1.884782462	1.931888403	2.005739962	1.994509809	2.11383645	-0.171945993	1
NR_038029	chr3	117060522	117077765	-	1953	1	1700061I17Rik|-|-|3|3 G1|ncRNA	0	0	0	0	0	0	0	0	-5.13E-15	1
NR_030445	chr12	109715577	109715650	+	73	1	Mir679|Mirn679|mir-679|mmu-mir-679|-|12|12|ncRNA	0	0	0	0	0	0	0	0	-5.13E-15	1
NM_025951	chr5	52741574	52769344	+	3131	1	Pi4k2b|2610042N09Rik|4933409G22Rik|-|5|5 C1|protein-coding	1.202234408	1.145116174	1.133461309	1.209660241	1.453340572	1.413126291	1.186219642	1.345161788	-0.096303273	1
NM_029367	chr11	80858389	80867814	+	807	1	Spaca3|1700025M08Rik|ALLP17|Lyc3|SLLP1|mSLLP1|-|11|11 B5|protein-coding	0	0	0	0	0	0	0	0	-5.13E-15	1
NM_001002786	chr17	29135056	29148976	+	4095	1	Rab44|9830134C10Rik|-|17|17 A3.3|protein-coding	1.354963165	1.463494836	1.539525447	0.990789382	1.367844087	1.668948598	1.97781483	2.131832755	1.830881841	1.19E-06
NM_213721	chr17	37672025	37672990	+	964	1	Olfr118|MOR263-13|-|17|17 B1|protein-coding	0	0	0	0	0	0	0	0	-5.13E-15	1
NM_027717	chr14	41049209	41069074	-	586	1	Dydc2|4933428D01Rik|-|14|14 C1|protein-coding	0	0	0	0	0	0	0	0	-5.13E-15	1
NM_011239	chr16	18239979	18248694	-	844	1	Ranbp1|Htf9a|-|16 A3|16 11.3 cM|protein-coding	2.483993876	2.155300215	2.760964817	3.104275833	2.730265713	2.938871528	2.4965392	2.627821073	0.296903289	0.647322714
NM_010122	chr5	31187558	31193139	-	1719	1	Eif2b4|Eif2b|-|5|5 B1|protein-coding	1.793824035	1.567924728	2.134328229	1.991116325	2.167853997	1.978881333	1.595269934	1.662284092	0.740241016	0.152887134
NM_010242	chr9	14748459	14752122	-	3661	1	Fut4|AI451562|CD15|FAL|FucT-IV|LeX|SSEA-1|Ssea1|-|9 A2|9 4.3 cM|protein-coding	1.212723053	0.88811292	1.330922533	1.287431631	1.560135454	1.198642321	1.185695424	1.049985655	0.181130049	1
NM_028913	chr7	43607169	43618279	+	2405	1	Zfp819|4930427I11Rik|4933405K07Rik|-|7|7 B4|protein-coding	0	0.024355095	0	0	0	0	0	0	-2.310600812	1
NM_025312	chr12	36314169	36318452	+	1747	1	Sostdc1|0610006G05Rik|Sostl|USAG-1|Wise|ectodin|-|12|12 B2|protein-coding	0	0	0	0	0	0	0	0	-5.13E-15	1
NM_001080708	chr2	167980786	168010593	-	2911	1	Fam65c|2310033K02Rik|Gm124|-|2|2 H3|protein-coding	0	0	0	0	0	0	0	0.011457361	2.321736994	1
NM_177303	chr2	132868516	132880862	-	3468	1	Lrrn4|B430119L13Rik|Nlrr4|-|2|2 F2|protein-coding	1.037764852	1.105433223	1.455299625	0.934840546	1.346594739	0.928279362	1.315538675	0.41160371	-0.823641901	0.916838972
NM_177777	chr11	113684412	113694647	+	2189	1	D11Wsu47e|-|-|11 E2|11 79.15 cM|protein-coding	1.487269139	1.660193771	1.930439711	1.686941859	1.867302751	1.76502011	1.760422282	1.621398274	0.146785415	1
NM_198170	chr4	118362740	118409263	-	10884	1	Szt2|6430407N22|ENSMUSG00000058432|TIGR|-|4|4 D2.1|protein-coding	1.757624883	2.04822181	1.734438688	1.581717062	1.774586114	1.68859271	1.821940222	2.092439653	-0.002219814	1
NM_008379	chr11	97159710	97187892	-	5885	1	Kpnb1|AA409963|IPOB|Impnb|-|11|11 D|protein-coding	2.233750189	2.507161153	3.133425122	2.501625722	3.029112679	2.528147966	2.392615403	2.297177898	0.089289849	1
NM_007925	chr5	134702595	134747323	-	3812	1	Eln|AI385707|AI480567|E030024M20Rik|-|5 G2|5 74.76 cM|protein-coding	0	0	0	0	0	0	0	0	-5.13E-15	1
NM_001310742	chr9	20468549	20492746	-	3405	1	Zfp426|2900057C04Rik|KRAB1|Zfo61|Zfp68-rs1|Znf426|mKIAA4237|-|9 A3|9 7.55 cM|protein-coding	1.694270759	1.750024662	2.176106057	2.027974711	1.871732411	1.836713433	1.586081778	1.502600504	-0.669222048	0.066254257
NM_197995	chr11	120464326	120467600	-	2016	1	Arl16|2600005N12Rik|-|11|11 E2|protein-coding	1.348730547	1.281320942	1.373206113	1.681322023	1.153919287	1.445560569	1.275310956	1.139518577	-0.050348355	1
NM_019493	chr9	51116001	51119700	+	1304	1	Btg4|C86116|PC3B|-|9|9 A5.3|protein-coding	0	0	0	0	0	0	0	0	-5.13E-15	1
NM_001164705	chr14	60378286	60381003	+	2336	1	Amer2|2600011E07Rik|Fam123a|-|14|14 D1|protein-coding	0	0	0.174216944	0	0	0	0	0	-5.13E-15	1
NM_001177522	chr8	21565386	21566350	+	400	2	Gm14850|OTTMUSG00000018259|-|8|8 A2|protein-coding	0	0	0	0	0	0	0	0	-5.13E-15	1
NM_178799	chr5	121598281	121618938	-	2362	1	Acad12|9330129D05Rik|-|5|5 F|protein-coding	0.679233833	0.49641729	0.849776626	0.94798895	0.96522978	0.780523944	0.715633952	0.384844926	-0.490800271	1
NM_001168562	chr7	12977848	12985716	+	4907	1	Zfp446|A630035I11Rik|A930031C22|AA120513|AV306632|-|7|7 A1|protein-coding	1.153108256	1.016983235	1.633679676	1.376026112	1.229207538	1.341196441	1.117897761	0.85271787	-0.066635901	1
NM_001162947	chr8	22128286	22162494	-	1972	1	Nek3|-|-|8 A2|8 11.07 cM|protein-coding	0.746276156	0.713804077	1.137479803	0.678028647	0.799135727	0.670256127	0.910602549	0.864144165	-0.097947861	1
NR_045141	chr6	77380257	77382475	-	2218	1	6330415B21Rik|-|-|6|6|ncRNA	0	0	0	0	0	0	0	0	-5.13E-15	1
NM_027768	chrX	77919786	77925062	-	789	1	5430402E10Rik|-|-|X|X A7.3|protein-coding	0	0	0	0	0	0	0	0	-5.13E-15	1
NM_001037747	chr2	26352312	26359547	-	1598	1	Card9|Gm782|-|2|2 A3|protein-coding	1.572347876	1.518586917	1.552769809	1.500083836	1.584526439	2.012578899	1.679077027	1.991225193	1.132042819	0.024616281
NM_001256161	chr15	34349051	34357872	-	566	1	9430069I07Rik|-|-|15|15|protein-coding	0	0	0.822120994	0.300679911	0	0	0.123349432	0	2.350228412	1
NM_133738	chr5	97884688	98030962	-	3732	1	Antxr2|2310046B19Rik|AW561899|CMG-2|CMG2|cI-35|-|5|5 E3|protein-coding	1.746167392	1.680804253	1.871092761	1.783943717	1.669258369	2.087062358	1.295004762	1.527909736	-0.76118441	0.030749126
NM_008559	chr8	123407082	123410744	+	3660	1	Mc1r|Mshra|Tob|e|-|8 E1|8 72.1 cM|protein-coding	0	0.086461868	0	0	0.201339491	0	0.218928953	0.0288807	1.158957767	1
NM_012012	chr1	175880778	175911396	+	5489	1	Exo1|5730442G03Rik|Msa|-|1 H4|1 81.9 cM|protein-coding	1.524717841	1.41079105	1.883328828	1.622258134	1.736595767	1.874111877	1.827675815	1.755280354	0.541287558	0.066880199
NM_010883	chrX	16885521	16911774	-	1934	1	Ndp|ND|Ndph|-|X A1.2|X 12.07 cM|protein-coding	0	0.040087622	0	0	0	0	0	0	-2.310595665	1
NM_016881	chr16	8637707	8657524	+	1791	1	Pmm2|AI585868|C86848|-|16|16 A1|protein-coding	2.067754646	1.920189155	2.172678074	2.165203828	1.934103239	2.013921402	1.957993503	2.148992437	0.040675039	1
NM_007964	chr5	107744795	107875107	-	5829	1	Evi5|NB4S|-|5 F|5 52.23 cM|protein-coding	1.682022653	1.243049247	1.77809033	1.588261531	1.662887596	1.513229236	1.121328191	1.072536863	-0.802871128	0.015875601
NM_146838	chr2	87606212	87608334	+	1122	1	Olfr1130|MOR264-4|-|2|2 E1|protein-coding	0	0	0	0	0	0	0	0	-5.13E-15	1
NM_019995	chr3	54693105	54716837	+	1946	1	Supt20|AA667204|AI450544|D3Ertd300e|Fam48a|Supt20h|p38IP|-|3|3 D|protein-coding	2.41088732	2.094614899	2.134246496	2.440421393	2.323223259	2.162167589	2.362623455	1.995717999	-0.233181054	0.804949413
NM_010030	chr8	21839926	21843481	+	300	1	Defb2|BD-2|-|8 10.45 cM|8 A4|protein-coding	0	0	0	0	0	0	0	0	-5.13E-15	1
NM_001135093	chr6	30956021	30958990	-	2967	1	Klf14|5330411L03Rik|AL022736|BTEB5|-|6|6 A3.3|protein-coding	0	0	0	0	0	0	0	0	-5.13E-15	1
NM_146586	chr2	85822973	85823908	+	934	1	Olfr1018|MOR260-5|-|2|2 E1|protein-coding	0	0	0	0	0	0	0	0	-5.13E-15	1
NM_201230	chr17	8165518	8196470	+	3080	1	Fgfr1op|4930553O10Rik|FOP|-|17|17 A1|protein-coding	1.67447242	1.632346722	1.716290095	1.821899409	2.008046515	2.035870107	2.093406455	1.717366833	0.160226201	1
NM_011500	chr17	78653964	78736560	-	3922	1	Strn|AU022939|D130055P19|-|17|17 E3|protein-coding	2.041081479	1.688684676	1.764757985	1.696096879	1.996893104	1.842038628	2.047328569	1.932113918	0.100534588	1
NM_001081107	chr5	100762148	100798600	-	3668	1	Helq|AU021725|D430018E21Rik|Hel308|-|5|5 E|protein-coding	1.406711181	1.404005364	1.626469489	1.522488232	1.55329252	1.299851178	1.450745805	1.591652329	0.301615455	0.93173844
NM_021385	chr6	112619851	112696670	-	2546	1	Rad18|2810024C04Rik|Rad18sc|-|6|6 F|protein-coding	1.795235032	1.867421544	1.974363458	2.215316369	2.362139534	2.277456608	2.162283918	2.152669229	0.473598676	0.169865584
NM_029631	chr9	106448640	106452918	+	1469	1	Abhd14b|1810013B01Rik|-|9|9 F1|protein-coding	1.935489039	1.507512277	1.848640975	1.691089752	1.829579178	1.792074994	1.596780767	1.290965539	-0.273235921	1
NM_001033300	chr3	63976143	64019078	+	4549	1	Gmps|AA591640|AI047208|-|3|3 E1|protein-coding	1.985132333	1.84163199	1.910233418	2.449088187	2.134372719	2.100739635	1.874758758	1.612735406	0.061145354	1
NM_026271	chr2	110360925	110362993	-	2066	1	Fibin|1110018M03Rik|-|2|2 E3|protein-coding	0	0	0	0	0	0	0	0	-5.13E-15	1
NM_001005424	chr2	25575416	25580099	-	4681	1	Gm996|-|-|2|2 A3|protein-coding	0.329450628	0.431884595	0.510388372	0.190277701	0.059896661	0.067906878	0.71472329	0.304039401	0.661511917	1
NM_178215	chr3	96268654	96269155	+	499	1	Hist2h3b|H3-615|H3-616|-|3|3 F2.1|protein-coding	0.991364783	0.866124632	2.373760435	2.628782532	2.182508586	2.63581618	1.534245378	1.12693513	1.316045994	0.240559236
NR_033228	chr19	16164098	16170458	+	6360	1	E030024N20Rik|9030417F11Rik|Ppia-ps8|-|19|19 A|pseudo	1.280878429	1.108209831	0.563913618	0.810943389	0.648381676	1.187696118	0.965971764	0.975811643	-0.368576807	0.983946379
NM_008743	chr17	24632682	24638838	+	1072	1	Nthl1|Nth1|Octs3|-|17|17 A3|protein-coding	0.815835063	0.514963763	1.360237297	1.01154635	1.014103275	0.925934824	1.121536173	0.571262322	0.679285941	0.950796638
NM_146733	chr7	108094597	108095568	-	970	1	Olfr482|MOR204-14|-|7|7 E3|protein-coding	0	0	0	0	0	0	0	0	-5.13E-15	1
NM_019780	chr5	122354413	122363287	+	969	1	Vps29|2010015D08Rik|AW049835|PEP11|-|5|5 F|protein-coding	1.830091172	1.602913412	2.295883955	2.296164319	2.624419231	2.240732323	1.832133161	1.683224491	0.845508345	0.129317176
NM_133859	chr3	103735394	103738001	-	1731	1	Olfml3|2810002E22Rik|AI115209|AW550633|HNOEL-iso|ONT3|mONT3|-|3|3 F2.2|protein-coding	1.039341567	0.91666486	0.702732209	1.110943272	0.936967544	0.321399044	1.07508319	0.400170779	-0.178580808	1
NM_010167	chr10	23104168	23349903	-	4078	1	Eya4|B130023L16Rik|-|10 A3|10 10.44 cM|protein-coding	0	0	0	0	0	0	0.091756784	0	4.441581236	0.811252934
NM_001201323	chr15	101485130	101491512	-	1746	1	5430421N21Rik|Krt83|-|15|15|protein-coding	0	0	0	0	0	0	0	0	-5.13E-15	1
NR_045702	chr5	119570129	119580358	-	1764	1	AW549542|-|-|-|ncRNA	0	0	0	0	0	0	0	0	-5.13E-15	1
NM_027122	chr15	76701542	76704239	+	2162	1	Mfsd3|2310010G13Rik|-|15|15 E1|protein-coding	0.74585491	0.770570633	1.066496313	1.071708871	1.030572127	1.26764216	0.875550135	0.962643882	0.534013562	0.93173844
NM_001110250	chrX	29976311	29999181	+	882.2	12	Gm14819|OTTMUSG00000018086|-|X A3.2|X|protein-coding	0	0	0	0	0	0	0	0	-5.13E-15	1
NM_029983	chr2	156872922	156887078	-	2498	1	Sla2|A930009E21Rik|AI430952|SLAP-2|SLAP2|-|2|2 H1|protein-coding	1.800529915	1.308963146	1.931459318	2.182590166	1.591695571	1.660324156	1.556425748	1.161972935	-1.315509541	0.017106481
NR_040390	chr3	65324020	65349429	-	1379	1	A730090N16Rik|-|-|3|3|ncRNA	0.153583607	0.097204533	0	0	0	0	0.444644768	0	0.31667652	1
NM_172833	chr18	65430997	65478792	+	4990	1	Malt1|A630046N12|D430033E09Rik|-|18|18 E1|protein-coding	1.775263584	1.558370593	1.859243375	1.796117333	1.795200489	1.760885336	1.784451963	1.723019638	-0.005813769	1
NM_025705	chr10	52233619	52321377	+	3012	1	Dcbld1|4631413K11Rik|-|10|10 B3|protein-coding	0.123030975	0.053264906	0	0	0.224996469	0.13494659	0.105126873	0.153930736	0.654008646	1
NM_008029	chr11	49609679	49652739	+	5807	1	Flt4|AI323512|Chy|Flt-4|VEGFR-3|VEGFR3|-|11 29.69 cM|11 A5-B1|protein-coding	0.556447689	0.269205624	1.101957996	0.599009934	1.033058872	0.832799251	0.872477184	0.585583136	1.238618809	0.07909046
NM_001111075	chr2	131186948	131198511	+	3011	1	Cdc25b|AI604853|-|2 F1|2 63.29 cM|protein-coding	1.606717858	1.490333934	1.805676502	1.939027598	1.682863692	1.755462873	1.852564371	1.576873008	0.477299395	0.395151951
NM_001122603	chr7	28071236	28120864	+	7908	1	Fcgbp|A430096B05Rik|-|7|7 A3|protein-coding	0	0.01068562	0	0	0	0	0	0	-2.310576086	1
NM_001163728	chr11	72215138	72218450	+	3310	1	4930563E22Rik|-|-|11|11 B4|protein-coding	0.240889156	0.033882057	0	0.548428923	0.403099584	0.5181709	0.4209078	0.171045538	0.631001627	1
NM_001081089	chr2	127425199	127436092	+	2604	1	Gpat2|A530057A03Rik|Gm116|xGPAT1|-|2|2 F1|protein-coding	0.130726923	0.274526598	0.206132448	0	0.541622135	0	0.060333737	0.24279251	-0.970381478	1
NM_009645	chr6	122553809	122564180	+	2390	1	Aicda|Aid|Arp2|-|6|6 F2|protein-coding	0	0	0	0	0	0	0	0	-5.13E-15	1
NM_001081136	chrX	100572247	100578206	+	1386	1	Awat1|Dgat2l3|-|X|X C3|protein-coding	0	0	0	0	0	0	0	0	-5.13E-15	1
NM_008641	chr4	116306760	116464181	-	5675	1	Mast2|MAST205|Mtssk|-|4|4 C7|protein-coding	1.608817929	1.76576646	2.061940302	1.730936397	1.974932459	2.033136912	1.773771129	1.838177823	0.332659177	0.479705404
NM_029408	chr5	120589023	120607113	+	1661	1	Iqcd|4933433C09Rik|AI662646|-|5|5 F|protein-coding	0.352348063	0.159142139	0	0	0	0	0.127278559	0	-2.275314236	0.559459617
NM_146797	chr19	13861795	13862745	+	949	1	Olfr1502|MOR211-1|-|19|19 C1|protein-coding	0	0	0	0	0	0	0	0	-5.13E-15	1
NM_011002	chr11	74283809	74289646	+	1324	1	Olfr59|IH3|MOR133-3P|-|11|11 B5|protein-coding	0	0	0	0	0	0	0	0	-5.13E-15	1
NR_040674	chr4	55410443	55418842	-	753	1	Gm12505|OTTMUSG00000007226|-|-|ncRNA	0	0	0	0	0	0	0	0	-5.13E-15	1
NM_001145352	chr2	156000443	156007977	-	1572	1	6430550D23Rik|-|-|2|2 H1|protein-coding	0.319330652	0.562765953	0	0	0.218731412	0	0.375137039	0	-2.311796785	0.256831797
NM_146259	chr7	127865359	127876823	-	3446	1	Zfp668|BC030314|E130018B19Rik|Znf668|-|7|7 F3|protein-coding	1.663380112	1.584412776	2.054845599	1.792085778	1.790504503	1.712482042	1.857167138	1.501121354	0.193814949	1
NM_008078	chr2	22622327	22693877	+	5607	1	Gad2|6330404F12Rik|GAD(65)|GAD65|Gad-2|-|2 A3|2 15.15 cM|protein-coding	0	0	0.037453177	0	0	0	0	0	-5.13E-15	1
NR_046307	chr14	22507174	22542798	-	972	1	4930405A10Rik|4930456G20Rik|-|14|14|ncRNA	0	0	0	0	0	0	0	0	-5.13E-15	1
NM_001166066	chr15	4898737	4962201	+	5186	1	Mroh2b|4930455B06Rik|Heatr7b2|SPIF|-|15|15 A1|protein-coding	0	0	0	0	0	0	0	0.008038762	2.321730159	1
NM_177735	chr5	144735915	144761578	-	2724	1	Tmem130|BC067004|C130036G08|-|5|5 G2|protein-coding	0.107703853	0.058284675	0	0	0	0	0	0	-4.070165858	0.820744699
NM_174877	chr5	72577114	72581084	-	1253	1	Zar1|-|-|5|5 C3.2|protein-coding	0	0	0	0	0	0	0	0	-5.13E-15	1
NM_001167158	chr7	20333142	20334065	-	922	2	Gm4133|Vmn1r98|-|7 A3|7|protein-coding	0	0	0	0	0	0	0	0	-5.13E-15	1
NM_001037716	chrX	149594601	149636621	+	1794	1	Gm10439|ENSMUSG00000072923|-|X F3|X|protein-coding	0	0	0	0	0	0	0	0	-5.13E-15	1
NM_025667	chr4	133266045	133277790	-	1474	1	Tmem222|5730406H10Rik|AA409341|D4Ertd196e|-|4 D2.3|4 66.25 cM|protein-coding	1.440734472	1.610657518	1.864666477	2.267916015	1.860516789	2.129714986	1.590896565	1.50296512	-0.050940626	1
NM_001170978	chr16	8513429	8621567	+	4450	1	Abat|9630038C02Rik|AI255750|ENSMUSG00000051226|Gabaat|Gabat|Gm9851|I54|Laibat|X61497|-|16|16 A3|protein-coding	0.284930408	0.197751341	0.461512126	0.494788416	0.127542459	0.241347481	0.146956564	0.095757803	-1.701451714	0.255359748
NM_025523	chr3	51405479	51408955	-	408	1	Ndufc1|2310016K22Rik|KFYI|-|3|3 D|protein-coding	1.18700953	0.720226124	2.22969561	2.647194387	2.216476066	2.156719455	1.299255373	1.356831793	1.306538921	0.304800913
NM_029166	chr10	89744991	89819869	+	6423	1	Uhrf1bp1l|2010319N22Rik|4930506D01Rik|AA589495|C80672|E030041M21Rik|mKIAA0701|-|10|10 C2|protein-coding	2.127784734	1.942003816	2.197038687	1.994626514	1.980393964	1.841102641	1.858343893	1.928456961	-0.481174714	0.175680284
NR_105759	chr1	12425986	12426106	+	120	1	Mir6341|Gm27262|mmu-mir-6341|-|-|ncRNA	0	0	0	0	0	0	0	0	-5.13E-15	1
NM_178281	chr17	36258873	36271433	-	3061	1	Trim39|1100001D15Rik|E130103K13Rik|RBCC-B30.2|Rnf23|mKIAA4179|tfp|-|17|17 B1|protein-coding	1.938981538	1.661759637	1.574670645	1.518523774	1.603360579	1.403926917	1.316066162	1.633606754	-0.142601319	1
NM_011032	chr11	120560304	120572936	-	2525	1	P4hb|ERp59|PDI|Pdia1|Thbp|-|11 84.27 cM|11 D-E|protein-coding	2.563342365	2.395417276	2.910159344	3.108604494	2.996524556	2.75713455	2.655849934	2.455665989	0.20419315	0.817990152
NR_040562	chr1	162004969	162016485	+	916	1	2810442N19Rik|-|-|1|1|ncRNA	0	0.088462481	0	0	0	0	0	0	-3.158641516	1
NR_029541	chr2	26591357	26591429	+	72	1	Mir126a|Mir126|Mirn126|mir-126a|mmu-mir-126|mmu-mir-126a|-|2|2|ncRNA	0	0.870771211	1.476450318	0	0	0	0	0	-2.310565697	1
NM_020561	chr10	57794544	57811830	+	1781	1	Smpdl3a|0610010C24Rik|AI529588|ASM3A|ASML3|ASML3A|-|10|10 B4|protein-coding	1.669694965	1.719685124	1.581621315	1.775100165	1.99584269	1.93522507	1.492949741	0.9862387	-1.704097545	0.000165947
NM_134219	chr13	23075792	23076694	+	901	1	Vmn1r215|V1ri2|-|13|13 A3.1|protein-coding	0	0	0	0	0	0	0	0	-5.13E-15	1
NR_015532	chr14	122229905	122233638	-	466	1	1700108J01Rik|-|-|14|14 E5|ncRNA	0	0	0	0	0	0	0	0	-5.13E-15	1
NM_001164626	chr15	85806972	85811697	-	846	1	Cdpf1|2210021J22Rik|-|15|15 E2|protein-coding	0.725871809	0.893612909	1.040752026	1.689999572	1.354671771	1.609860267	1.0306471	1.162734389	0.486842269	1
NM_030687	chr6	141805440	141856171	-	3804	1	Slco1a4|AI785519|Oatp1a4|Oatp2|Slc21a5|-|6|6 G2|protein-coding	0	0	0	0	0	0	0	0	-5.13E-15	1
NR_033457	chr18	3336416	3366863	+	1698	1	Gm6225|EG621440|-|18|18 A1|ncRNA	0.289040828	0.55889122	0	0.393813795	0	0.387343717	0.369883406	0.334874465	-0.198440209	1
NM_001081021	chr7	27959800	27979157	-	5503	1	Zfp780b|B230208L21Rik|-|7|7 A3|protein-coding	1.253487443	1.250781123	1.684889269	1.513200221	1.205646459	1.391062939	1.107907767	1.010053799	-0.705546943	0.145506358
NR_040450	chr3	74009219	74017277	-	2471	1	Gm20356|-|-|3|3 33.61 cM|ncRNA	0	0	0	0	0	0	0	0	-5.13E-15	1
NR_105998	chr5	121819209	121819273	-	64	1	Mir7031|Gm27859|mmu-mir-7031|-|-|ncRNA	1.578009249	1.564045684	1.911468832	1.911245763	1.364227019	1.78086862	1.751673402	1.728901853	0.539788295	1
NM_001080941	chr13	67389328	67399767	-	2026	1	Zfp429|2810487A22Rik|AI929863|Rsl2|-|13|13 B3|protein-coding	1.247437103	1.068850631	1.635758185	1.584241744	1.372373254	1.69044178	1.46588265	1.160038827	0.028057105	1
NM_011941	chr2	119972699	120027403	+	6905	1	Mapkbp1|2810483F24Rik|AW123212|JNKBP-1|Jnkbp1|mKIAA0596|-|2|2 E5|protein-coding	1.549276214	1.198880696	1.438771496	0.755054619	1.306818084	1.091840391	1.617956316	1.390956843	-0.466021079	0.381446587
NM_017372	chr10	117277541	117282272	-	1051	1	Lyz2|AI326280|Lys|Lysm|Lyzs|Lzm|Lzm-s1|Lzp|-|10 D2|10 65.34 cM|protein-coding	1.714183252	1.226022988	2.267029516	2.397426391	1.933760696	1.982415338	1.550740468	1.180501921	-0.723395344	0.533380226
NR_040716	chr9	118429839	118437048	+	832	1	4933432G23Rik|-|-|9|9|ncRNA	0	0	0	0	0	0	0	0	-5.13E-15	1
NR_106181	chr11	97063768	97063874	+	106	1	Mir8103|Gm27841|mmu-mir-8103|-|-|ncRNA	0	0.320913451	0	0	0	0.526033735	0	0	-2.310573774	1
NM_033607	chr9	64235201	64236362	+	1159	1	Uchl4|-|-|9 C|9 34.58 cM|protein-coding	1.04082657	0.780554895	1.009252361	1.402234419	1.30352864	1.529349341	1.099442782	0.987970506	0.514844184	1
NR_030547	chr2	122640803	122640881	+	78	1	Mir147|Mirn147|mmu-mir-147|-|2|2|ncRNA	1.845979688	1.67188024	1.863673188	2.167290099	1.311945074	1.878623777	0	1.090402652	-3.532150048	0.008457642
NM_001104525	chr19	39842660	39886769	-	1759	1	Cyp2c69|AI098658|-|19|19 C3|protein-coding	0	0	0	0	0	0	0	0	-5.13E-15	1
NM_172264	chr14	30021303	30040466	+	5440	1	Chdh|AU041472|D630034H06Rik|-|14|14 B|protein-coding	2.30735455	2.37418451	2.679523189	2.323816292	2.516413482	2.601102556	2.392832689	2.550877973	0.251024426	0.626621118
NM_013813	chr17	69156810	69289987	+	4021	1	Epb41l3|4.1B|DAL1P|Dal1|Epb4.1l3|NBL3|-|17 E1.3|17 40.15 cM|protein-coding	1.172240438	1.12867765	1.600869627	1.351705174	1.441700879	1.559233582	1.06313839	1.33703359	0.447407013	0.734817072
NM_033581	chr18	37806410	37841872	+	4680	1	Pcdhgc3|PC43|Pcdh2|-|18 B3|18 19.67 cM|protein-coding	1.109699063	1.118210304	1.373379444	1.133266015	1.245027783	1.230161589	1.146660287	1.255716468	0.020138175	1
NM_146629	chr17	37748866	37753004	+	1233	1	Olfr121|MOR263-4|-|17|17 B1|protein-coding	0	0	0	0	0	0	0	0	-5.13E-15	1
NM_001163143	chr9	67830532	67832330	-	1348	1	C2cd4a|EG244911|Fam148a|-|9|9 C|protein-coding	0	0	0	0	0	0	0	0.092834417	2.32170328	1
NM_153801	chr5	83278122	83355195	-	2359	1	Tecrl|D330017N19Rik|Srd5a2l2|-|5|5 E1|protein-coding	0	0	0	0	0	0	0	0	-5.13E-15	1
NM_026617	chr10	120208826	120224897	+	799	1	Tmbim4|0610007H07Rik|AU022431|-|10|10 D2|protein-coding	1.914248387	1.40425958	2.258755099	2.25537425	2.201566887	2.255786037	1.518457982	1.42799914	-0.166298099	1
NM_028608	chr10	111985448	111997264	-	1073	1	Glipr1|2410114O14Rik|RTVP-1|RTVP1|mRTVP-1|-|10|10 D1|protein-coding	2.232959197	1.997626988	2.663359367	2.879178999	2.604028637	2.659448094	2.781407951	2.384347714	0.903013803	7.66E-05
NM_178898	chr6	47953390	47965299	+	2753	1	Zfp956|AI894139|-|6|6 B2.3|protein-coding	1.477427174	1.276222212	1.404124045	1.56890777	1.476331466	1.411109409	1.503258365	1.152237625	-0.167828358	1
NM_028557	chr9	18478395	18485292	+	823	1	Mbd3l1|1700070G05Rik|1700095H13Rik|Mbd3l|-|9|9 A3|protein-coding	0	0	0	0	0	0	0	0	-5.13E-15	1
NM_001012323	chr4	62050235	62054117	-	877	1	Mup20|Gm12560|Mup24|OTTMUSG00000007485|darcin|-|4|4 B3|protein-coding	0	0	0	0	0	0	0	0	-5.13E-15	1
NM_175136	chr8	31111846	31131473	+	3539	1	Rnf122|1110063C11Rik|-|8|8 A3|protein-coding	1.470648145	1.479867643	1.755404824	1.602492558	1.639072587	1.575962586	1.370628191	1.318315333	-0.745056192	0.080639043
NM_178204	chr13	23575763	23576266	+	501	1	Hist1h3d|H3-b|-|13|13 A2-A3|protein-coding	1.735917266	1.723412902	2.566550047	2.763509084	2.831118489	3.058845433	2.394519552	2.079579226	1.016538166	0.027324736
NM_207236	chr2	111368634	111369551	+	916	1	Olfr1283|GA_x6K02T2Q125-72420217-72421134|MOR248-19|-|2|2 E3|protein-coding	0	0	0	0	0	0	0	0	-5.13E-15	1
NR_028042	chr17	25901856	25902227	-	371	1	Gm10012|ENSMUSG00000056875|-|17|17 A3.3|pseudo	0	0.651161661	0	0	0.907683899	0	0.211713425	1.074755561	1.473418081	1
NM_144798	chr17	74395608	74424229	+	2140	1	Slc30a6|9530029F08Rik|ZnT6|-|17|17 E2|protein-coding	1.2220677	1.24440673	1.392634428	1.855470527	1.887910758	1.613157128	1.395157026	1.409655309	-0.033396331	1
NM_025592	chr2	39001581	39005131	-	446	1	Rpl35|2410039E09Rik|-|2|2 B|protein-coding	1.929457351	1.437924495	2.053475523	2.510661776	2.248993644	2.257275495	1.741981851	1.585237362	0.569576424	0.777792334
NM_008790	chr8	3623371	3625282	-	495	1	Pcp2|L7|Pcp-2|-|8 A1.1|8 1.92 cM|protein-coding	0	0	0	0	0	0	0	0	-5.13E-15	1
NM_001126325	chr4	143653760	143657246	-	1813	1	Gm13088|OTTMUSG00000010332|-|4|4 E1|protein-coding	0	0	0	0	0	0	0	0	-5.13E-15	1
NM_177544	chr14	51763892	51773590	-	691	1	Ang4|Raa4|Rnase5d|-|14|14 C2|protein-coding	0	0	0	0	0	0	0	0	-5.13E-15	1
NM_175521	chr5	137730963	137739998	-	3493	1	Nyap1|6430598A04Rik|-|5|5 G2|protein-coding	0.223990612	0.257137053	0	0	0.457247246	0.762232751	0.54742779	0.211120082	0.474776804	1
NM_053154	chr6	130013034	130026960	-	1096	1	Klra19|Ly49s|-|6|6 F3|protein-coding	0	0	0	0	0	0	0	0	-5.13E-15	1
NM_025474	chr1	160195260	160201186	+	1965	1	Mrps14|1810032L21Rik|AL022847|Rpms14|-|1|1 H2.1|protein-coding	1.234706794	0.849514549	1.72926588	1.93435586	1.517063242	1.522116341	1.161618373	1.032919396	0.110526393	1
NM_146789	chr2	89296351	89297268	-	916	1	Olfr1230|MOR237-1|-|2|2 E1|protein-coding	0	0	0	0	0	0	0	0	-5.13E-15	1
NM_177863	chr4	82897927	83021102	-	9269	1	Frem1|BC037594|D430009N09|D630008K06|crf11|eye<m02Jus>|eyes2|heb|qbrick|-|4|4 C3|protein-coding	0	0	0	0	0	0	0	0	-5.13E-15	1
NM_001270542	chr7	31712665	31713980	+	416	1	Scgb1b7|Abpa7|EG626305|Gm6662|-|7|7 B1|protein-coding	0	0	0	0	0	0	0	0	-5.13E-15	1
NM_001163131	chr1	135253574	135258472	-	1989	1	Elf3|ESE-1|ESX|jen|-|1|1 F|protein-coding	0	0	0	0	0	0	0	0	-5.13E-15	1
NM_026772	chr19	5917556	5924816	-	1487	1	Cdc42ep2|1110008C05Rik|Borg1|Cep2|D19Bwg1013e|-|19 A|19 4.34 cM|protein-coding	0.192183925	0.276442767	0	0.604259085	0	0	0	0.288926162	0.318452806	1
NM_207659	chr8	26021421	26119224	-	12812	1	Hook3|5830454D03Rik|AI317159|E330005F07Rik|-|8|8 A2|protein-coding	1.541257928	1.702296001	1.616515513	1.737389263	1.534275456	1.712940864	1.613601994	1.644939525	-0.254055798	0.680493753
NM_177326	chr16	32016290	32079342	-	5724	1	Pak2|5330420P17Rik|A130002K10Rik|AI836325|D16Ertd269e|PAK-2|mKIAA4182|-|16 B2|16 22.4 cM|protein-coding	2.250678764	2.080169799	2.514228821	2.191702213	2.407040876	2.271739785	2.078494544	2.183079828	-0.175138076	0.942544965
NM_138586	chr7	25659153	25668032	+	1023	1	Exosc5|D7Wsu180e|-|7 A3|7 13.96 cM|protein-coding	1.941321121	1.903207197	2.59333112	2.364045424	2.524583216	2.679877973	2.496851744	1.951819726	0.662681356	0.175006591
NM_134125	chr17	57249451	57263697	+	2274	1	Trip10|AI646975|Cip4|-|17|17 D|protein-coding	1.263418259	0.810943389	1.78596013	1.621607674	1.403227881	1.427145788	1.489177657	1.234721892	0.492246612	0.88490547
NR_045879	chr18	75514645	75522806	+	2297	1	Gm10532|ENSMUSG00000073534|-|-|ncRNA	0.403622434	0.490853193	0	0	0.281992092	0.118294713	0.444644768	0.391565535	-1.155874587	0.51456723
NM_023517	chr11	69682577	69685554	-	1671	1	Tnfsf13|2310026N09Rik|April|Tall2|Trdl1|-|11|11 B4|protein-coding	0.06726676	0.199994294	0	0.169928552	0.195480635	0	0.080166295	0.216908051	-0.199184894	1
NM_173363	chr12	111538101	111546753	+	3952	1	Eif5|2810011H21Rik|D12Ertd549e|-|12 F1|12 61.03 cM|protein-coding	2.286600031	1.995926492	2.274474309	2.631844139	2.525999288	2.260970903	2.435800107	1.966454702	-0.191375117	0.910707542
NR_033570	chr12	88282867	88287070	-	4203	1	Gm7104|-|-|12 D3|12|pseudo	0.031133704	0.025227544	0	0	0	0.190333908	0.112646611	0.014945942	0.43000708	1
NM_016859	chr17	47599331	47611492	-	3845	1	Bysl|Bys|Enp1|-|17 C|17 23.63 cM|protein-coding	1.370149492	1.224900301	1.616676358	1.759837027	1.6909903	1.654004552	1.799911074	1.225908828	0.646093014	0.211861164
NM_011095	chr7	3712505	3720382	-	2711	1	Pirb|Gp91|LIR-3|Lilrb3|PIR-B|-|7 A1|7 2.14 cM|protein-coding	0.695029609	0.7583706	0	0.729967201	0.344274381	0.353991078	0.903392205	0.781034044	0.083862755	1
NM_146638	chr2	87857177	87858103	+	925	1	Olfr1151|MOR177-9|-|2|2 E1|protein-coding	0	0	0	0	0	0	0	0	-5.13E-15	1
NM_019764	chr9	102717804	102733417	+	4179	1	Amotl2|AW549739|C79691|Lccp|MASCOT|mKIAA0989|-|9|9 F1|protein-coding	0	0	0	0	0	0	0	0	-5.13E-15	1
NM_146144	chr4	98923810	98935542	+	3565	1	Usp1|-|-|4|4 C6|protein-coding	2.070709164	1.985558306	2.239656109	2.328711775	2.620486789	2.616890848	2.20582947	2.274885473	0.243614393	0.673328327
NM_023060	chr6	88257334	88446539	-	2670	1	Eefsec|Selb|sec|-|6|6 D2|protein-coding	1.618608962	1.962942031	1.982485485	1.820126464	2.236916323	2.220706495	1.822378612	2.092696874	0.069940887	1
NM_199145	chr6	34871771	34878065	-	3719	1	3110062M04Rik|AL023049|Mri|-|6|6 B1|protein-coding	0.833173392	1.032538274	1.07864509	1.329403031	1.135874586	1.148526752	0.945403431	0.980131095	0.039162874	1
NM_001040072	chr14	55854115	55874736	+	7403	1	Nynrin|AA409373|C80530|mKIAA1305|-|14|14 C3|protein-coding	1.579329389	1.335879132	1.863528406	1.394156445	1.871058569	1.699129985	1.542787811	0.879024178	-0.438353299	0.987477984
NM_011810	chr9	98986373	99002019	+	1010	1	Faim|-|-|9|9 E3.3|protein-coding	1.065609567	1.208394847	1.733201877	2.013463634	1.70833612	1.838933892	1.443597867	1.431953986	0.512875777	0.880095629
NM_001136076	chr11	54100924	54131667	+	2260	1	P4ha2|AA407196|C76437|P4hl|-|11 A5-B1|11 32.13 cM|protein-coding	0.039081749	0.099424391	0.471413316	0.293481766	0.258474975	0.460647169	0.215439754	0.075050626	0.997010672	1
NM_007852	chr8	21734537	21735377	+	279	1	Defa6|Defcr6|-|8|8 A2|protein-coding	0	0	0	0	0	0	0	0	-5.13E-15	1
NR_040580	chr10	76389015	76401507	+	992	1	1700094J05Rik|-|-|10|10|ncRNA	0.279373654	0.707175123	0	0	0	0.636957692	0.584328244	0.51922655	-0.092782386	1
NR_105813	chr3	97309256	97411316	+	39	1	Mir378c|Gm27930|mmu-mir-378c|-|-|ncRNA	0	0	0	0	0	0	0	0	-5.13E-15	1
NM_001159324	chr11	119267967	119285698	+	3644	1	Gaa|E430018M07Rik|-|11 83.35 cM|11 D-E|protein-coding	2.158183666	2.036909576	2.579404593	2.044952521	2.532140059	2.114240415	2.368237206	1.723501167	0.029220429	1
NM_023126	chr8	72161200	72181366	+	2002	1	Rab8a|AA409338|Mel|-|8 B3.3|8 34.84 cM|protein-coding	2.084167055	1.934961956	2.511090346	2.300445261	2.66075211	2.26478583	2.093912614	1.97749957	0.109939853	1
NR_039597	chr12	76533134	76533212	-	78	1	Mir5135|mir-5135|mmu-mir-5135|mu-mir-5135|-|12|12 33.73 cM|ncRNA	0	0	0	0	1.638056211	0	0	0	-5.13E-15	1
NM_001045550	chr4	61300952	61439702	-	754	3	Mup2|AA589603|Mup-2|Mup4|-|4|4 B3|protein-coding	0	0	0	0	0	0	0	0	-5.13E-15	1
NM_001167878	chr4	113477891	113999503	-	4374	1	Skint5|OTTMUSG00000008560|Skint-5|-|4|4 D1|protein-coding	0	0	0	0	0	0	0	0	-5.13E-15	1
NR_106115	chr2	18057846	18057903	+	57	1	Mir7655|Gm27794|mmu-mir-7655|-|-|ncRNA	0	0	0	0	0	0	0	1.013284052	4.07723778	0.942544965
NM_134160	chr3	146121791	146140646	+	1698	1	Mcoln3|6720490O21Rik|TRPML3|Va|-|3 H2|3 71.03 cM|protein-coding	1.084370417	0.970170062	1.25370778	1.563508404	1.090802875	1.139748033	0.945969524	0.833108956	-0.803423766	0.689797273
NR_036631	chr7	6955686	6976662	-	3217	1	Zim3|1700128I23Rik|-|7|7|ncRNA	0	0	0	0	0	0	0	0	-5.13E-15	1
NM_025631	chr2	153875045	153895270	+	1712	1	Bpifb2|2310034L21Rik|2310069A01Rik|AV089125|Bpil1|LPLUNC2|RYSR|-|2|2 H1|protein-coding	0	0.047942259	0	0	0	0	0	0	-2.310541387	1
NR_029460	chr2	29245116	29252993	-	4290	1	6530402F18Rik|mKIAA1857|-|2|2|ncRNA	1.572734815	1.301730807	1.585517764	1.590412591	1.78259391	1.539194725	1.438496563	1.631992547	0.336552047	0.736206011
NM_026208	chr19	58785803	58794414	-	915	1	1700019N19Rik|-|-|19|19 D2|protein-coding	0	0	0	0	0	0	0	0	-5.13E-15	1
NM_001034872	chr4	130209109	130222295	-	2196	1	Gm853|OTTMUSG00000009560|-|4|4 D2.2|protein-coding	0	0	0	0	0	0	0	0	-5.13E-15	1
NM_175833	chr9	103353102	103365780	-	3312	1	Cdv3|2510010F10Rik|C230084J24Rik|C79446|TPP36|-|9|9 F1|protein-coding	2.381577041	2.099418569	2.5708482	2.411171584	2.806559317	2.429253631	2.048656316	1.953357353	0.095252765	1
NM_172702	chr4	130253497	130275586	-	1864	1	Serinc2|2310004K20Rik|AW121759|FKSG84|TDE2|Tde2l|-|4|4 D2.2|protein-coding	0	0	0	0	0	0	0	0	-5.13E-15	1
NR_045764	chr17	4044658	4082995	-	1730	1	4930470H14Rik|-|-|17|17 A1|ncRNA	0	0	0	0	0	0	0	0	-5.13E-15	1
NM_001166028	chr11	83275112	83286726	-	3697	1	Slfn14|Gm20|Slfn14-ps|-|11|11 C|protein-coding	0	0	0	0	0	0	0	0	-5.13E-15	1
NM_199222	chr9	57607033	57620774	-	1722	1	Lman1l|BC020188|slamp|-|9|9 B|protein-coding	0.075050626	0	0	0	0.456128877	0.201713534	0	0	-3.148100065	1
NM_001277340	chr12	55565205	55566896	+	1689	1	Aldoart2|4933425L11Rik|Aldo1-ps1|Aldoa-ps1|-|12|12 C1|protein-coding	0.20661063	0.264278494	0	0	0.291694708	0.233791488	0.712169462	0.486380677	1.502271236	0.448535015
NR_040499	chr2	160016653	160040620	+	603	1	9130015L21Rik|-|-|2|2|ncRNA	0	0	0	0	0	0	0	0	-5.13E-15	1
NM_146853	chr4	118709409	118710347	+	937	1	Olfr1341|MOR258-1|-|4|4 D2|protein-coding	0	0	0	0	0	0	0	0	-5.13E-15	1
NM_009135	chr2	66673426	66784910	-	7306	1	Scn7a|1110034K09Rik|AI642000|NaG|Nav2|Nav2.3|Nax|Scn6a|-|2 C1.3|2 39.21 cM|protein-coding	0	0	0	0	0	0	0	0	-5.13E-15	1
NM_001037918	chr1	37872206	37876298	+	1551	1	Lipt1|EG623661|-|1|1 B|protein-coding	0.812474206	0.818677893	1.102484873	1.203229763	0.993393389	1.134180987	0.968990799	0.816446195	0.560485203	1
NM_173433	chr9	14462581	14500482	-	2658	1	Kdm4d|4932416A15|Jmjd2d|-|9|9 A1|protein-coding	0.182729703	0.092665703	0	0	0	0	0	0.031619023	-3.005725418	0.427780163
NR_030729	chr9	36134287	36135630	-	412	1	Gm3434|-|-|9 A4|9|ncRNA	0	0	0	0	0	0	0	0	-5.13E-15	1
NM_026928	chr7	140097815	140102441	-	2332	1	Fuom|Fucu|Le51|-|7|7 F4|protein-coding	0.422220667	0.376318763	0.238947447	0.79965737	0	0.66902905	0.11162916	0.473594004	-0.184433388	1
NR_015470	chr1	9560833	9631092	-	1240	1	2610203C22Rik|2310007M24Rik|-|1|1|ncRNA	0.026226142	0.041346646	0	0	0	0	0	0	-3.153588007	1
NM_024218	chr16	55966275	55971437	+	671	1	Rpl24|0610008L05Rik|Bst|-|16 33.74 cM|16 C1|protein-coding	0.912977536	0.935748987	1.138467302	0.82323207	1.168602553	1.231903661	1.245929523	1.11433669	-0.122421076	1
NM_001024614	chr5	98329304	98802019	+	853	1	1700007G11Rik|4930428O21Rik|-|5|5 E3|protein-coding	0	0	0	0	0	0	0	0	-5.13E-15	1
NM_001159646	chr2	125247248	125259049	+	2254	1	Dut|5031412I06Rik|5133400F09Rik|D2Bwg0749e|Dutp|dUTPase|-|2 F1|2 61.33 cM|protein-coding	1.804254048	1.717298897	2.46919188	2.310039265	2.090904398	2.172956839	1.908204879	1.725025915	0.487199321	0.261619933
NM_175561	chr8	125751508	125898317	-	7200	1	Pcnxl2|A830048P05|AU067631|E330039K12Rik|mKIAA0435|-|8|8 E2|protein-coding	0.019130204	0.088197252	0	0	0	0	0	0.156480632	-0.188179691	1
NR_040329	chr7	40849153	40898324	-	2913	1	A230077H06Rik|-|-|7|7 B3|ncRNA	0	0.056760048	0	0	0	0	0	0	-3.158612726	1
NM_001276315	chr5	92006074	92042696	-	4228	1	Cdkl2|5330436L21Rik|AI505225|KKIAMRE|Kkm|-|5|5 E2|protein-coding	0.124623619	0	0.145592466	0	0	0	0	0	-4.062936916	0.948635379
NM_029006	chr14	20262756	20269162	-	873	1	Kcnk16|4731413G05Rik|TALK-1|TALK1|-|14|14 B|protein-coding	0	0.183700213	0	0	0	0	0	0	-3.158611942	1
NM_026192	chr15	102706777	102722178	-	2807	1	Calcoco1|1810009B06Rik|Cocoa|Gcap11|mKIAA1536|-|15 F3|15|protein-coding	2.04696747	2.158251631	2.352349385	1.84727855	2.145925861	2.213657644	1.747153826	1.922321954	-1.096027141	2.31E-06
NM_001252528	chrX	7894519	7899000	-	1029	1	Pqbp1|PQBP-1|Sfc2|npw38|-|X A1.1|X 3.56 cM|protein-coding	2.020665333	2.018227539	2.528155075	2.123738427	2.384059669	2.687065433	1.837735123	2.121435008	0.138337789	1
NM_011686	chr14	51411001	51418882	+	2567	1	Vmn2r88|V2r13|V2r3|-|14|14 C1|protein-coding	0	0	0	0	0	0	0	0	-5.13E-15	1
NM_146135	chr3	96696375	96706070	+	2959	1	Pias3|Pias3l|-|3|3 F2.1|protein-coding	1.570620714	1.404670551	1.727513942	1.501854783	1.42440709	1.599746191	1.675726916	1.631398821	0.00730233	1
NM_145404	chr8	106211054	106251694	+	2234	1	Prmt7|4933402B05Rik|BC006705|-|8|8 D3|protein-coding	1.730936397	1.530080575	2.157868548	1.907812273	1.775495582	2.220215337	2.058829263	1.83300344	0.602089916	0.301658686
NM_025644	chr19	41922980	41933314	-	1612	1	Exosc1|2610035C18Rik|2610104C07Rik|2610312F07Rik|AI447561|-|19|19 D1|protein-coding	1.785920008	1.628632038	2.173777766	2.169171321	2.01126293	1.945046458	1.880381166	2.000675635	0.618381043	0.164589204
NM_019774	chr17	32303672	32321238	-	3768	1	Akap8|1200016A02Rik|AA673585|AKAP-8|AKAP95|AU015639|-|17|17 B2|protein-coding	2.282830677	1.844227406	2.394798212	2.057148835	2.347857169	2.142517631	1.957352414	1.761691178	-0.216517164	0.841186828
NR_132735	chr4	88909854	88942042	-	1006	1	LOC106557447|-|-|-|ncRNA	0	0	0	0	0	0	0	0	-5.13E-15	1
NM_001134767	chr5	123930689	123969895	+	3905	1	Ccdc62|AI661708|Gm150|-|5|5 F|protein-coding	0.541600788	0.388569194	0.588132593	0.464475223	0.365164443	0.127740018	0.603233371	0.371726232	0.109897303	1
NM_011834	chr8	60506124	60545677	+	1765	1	Aadat|AI875679|Aadt|KATII|Kat2|mKat-2|-|8 B3.1|8 30.85 cM|protein-coding	0	0.055791139	0	0	0	0	0	0	-2.310531448	1
NM_026412	chr2	118814003	118836212	+	3107	1	Knstrn|1700025D04Rik|C15orf23|D2Ertd750e|SKAP|Traf4af1|-|2|2 E5|protein-coding	1.66986897	1.589073466	1.94479575	1.709753214	1.759735775	1.824545887	1.890174962	1.890215316	0.162083865	1
NR_102393	chr4	131899478	131920029	-	4488	1	Gm12992|OTTMUSG00000009742|-|4|4 D2.3|ncRNA	1.384215068	1.34915035	1.119594679	0.852622122	1.363981377	1.489929152	1.398165764	1.310228353	-0.33531714	0.777625416
NM_008738	chr17	56751325	56757530	-	1018	1	Nrtn|NTN|-|17 D|17 29.49 cM|protein-coding	0.063272162	0	0.170711943	0	0.666789953	0.862899145	0.91334736	0.175447035	4.150666375	0.110562555
NM_001039942	chr9	24625204	24625737	+	531	1	Cypt9|-|-|-|protein-coding	0	0	0	0	0	0	0	0	-5.13E-15	1
NM_010364	chr17	35667728	35673743	-	1669	1	Gtf2h4|AW545633|BTF2 p52|p52|-|17|17 B1|protein-coding	1.144860515	1.269528377	1.961374288	1.966110987	1.842033249	1.734855651	1.491327592	1.404433136	0.70760138	0.409867444
NM_013744	chr11	50921786	50931635	-	2487	1	Zfp354b|Kid2|Tcf17l1|Znf354b|-|11|11 B1.3|protein-coding	0.079863581	0.037628457	0	0	0	0	0	0	-4.06742714	0.841186828
NM_027784	chr6	133292216	133295790	+	642	1	5530400C23Rik|GRP|-|6|6 G1|protein-coding	0	0	0	0	0	0	0	0	-5.13E-15	1
NR_038015	chr10	53280270	53283687	+	655	1	Gm19395|-|-|10|10 27.08 cM|ncRNA	0	0.131313854	0	0	0	0	0	0	-2.31052825	1
NM_054072	chr18	36930285	37187657	+	5242	1	Pcdha1|CNR|-|18|18 B3|protein-coding	0	0.05070481	0	0	0.062604177	0	0	0	-3.158610877	1
NM_207248	chr7	40987609	40994833	+	2018	1	4930433I11Rik|Gm481|-|7|7 B3|protein-coding	0	0	0	0	0	0	0	0	-5.13E-15	1
NM_001205072	chr7	44467980	44471658	+	901	1	Josd2|1110007C05Rik|-|7|7 B2|protein-coding	1.686946395	1.360558386	2.224490903	2.419700947	2.100774613	2.360395189	1.899008277	1.403297627	0.400170967	0.918738701
NM_138660	chr11	98809808	98833807	+	3726	1	Casc3|Btz|Mln51|-|11|11 D|protein-coding	2.274323018	1.912305637	2.384630544	1.841219067	2.428104066	2.309530246	2.059236458	1.841588478	-0.06289996	1
NM_001011777	chr2	86159345	86160441	-	1094	1	Olfr1042|MOR185-10|-|2|2 D|protein-coding	0	0	0	0	0	0	0	0	-5.13E-15	1
NM_019974	chr7	43776329	43779262	+	1257	1	Klk11|2310015I08Rik|Prss20|TLSP|-|7|7 B4|protein-coding	0	0.053398923	0	0	0	0	0	0	-2.310524885	1
NM_146755	chr7	102587741	102588819	-	1076	1	Olfr551|MOR29-1|-|7|7 E3|protein-coding	0	0	0	0	0	0	0	0	-5.13E-15	1
NM_025811	chr19	56548261	56598846	+	3921	1	Nhlrc2|1200003G01Rik|AI835049|AV002846|AW496455|-|19|19 D2|protein-coding	1.790774354	1.676058004	1.630346947	1.383920081	1.859508052	1.6282768	1.69374892	1.581210519	0.067203165	1
NM_007533	chr7	25629852	25658761	-	1762	1	Bckdha|-|-|7|7 A3|protein-coding	1.640504528	1.733053346	2.180763181	2.12748878	2.065937571	2.274123992	1.721208964	1.550400605	-0.145150818	1
NM_146459	chr2	89001348	89002290	-	940	1	Olfr1215|MOR233-13|-|2|2 E1|protein-coding	0	0	0	0	0	0	0	0	-5.13E-15	1
NM_031171	chrX	91331905	91332897	+	991	2	Mageb2|Mage-b2|Mage-rs2|Smage2|-|X C1|X 40.35 cM|protein-coding	0	0	0	0	0	0	0	0	-5.13E-15	1
NM_029384	chr7	4784785	4789560	-	1047	1	Tmem238|2210411K11Rik|-|7|7 A1|protein-coding	1.07964938	0.885942529	1.322119984	1.497413485	1.551074601	1.235266444	1.135946696	1.01944786	0.333039698	1
NM_009033	chr8	78505269	78508928	-	1721	1	Rbmxl1|Hnrpg|Rbmx|Rbmxrt|-|8|8 C1|protein-coding	1.922488809	1.884852204	2.255207096	2.139865529	2.030159312	2.265357059	2.370140654	1.827574695	0.29722878	0.874875587
NR_030706	chrX	61116378	61139460	+	861	1	C230004F18Rik|-|-|X|X A6|ncRNA	0	0	0	0	0	0	0	0	-5.13E-15	1
NM_001289474	chr13	103818786	103920586	-	6170	1	Erbb2ip|1700028E05Rik|Erbin|mKIAA1225|-|13|13 D1|protein-coding	2.337445715	2.263348249	2.762921074	2.290124354	2.255703655	2.356227932	2.56971368	2.506404798	-0.182786665	0.867501187
NM_010809	chr9	7445822	7455974	+	1788	1	Mmp3|EMS-2|MMP-3|SL-1|SLN-1|SLN1|STR-1|Stmy1|Str1|-|9 A1|9 2.46 cM|protein-coding	0	0	0	0	0	0	0	0	-5.13E-15	1
NR_035476	chr2	115638725	115638813	+	88	1	Mir1951|mir-1951|mmu-mir-1951|-|2|2 58.2 cM|ncRNA	0	0	0	0	0	0	0	0	-5.13E-15	1
NM_001141925	chr8	104170513	104219097	+	3169	1	Bean1|Bean|-|8|8 D1|protein-coding	0	0	0	0	0	0	0	0	-5.13E-15	1
NM_133697	chr5	65448755	65492835	-	2077	1	Smim14|1110003E01Rik|1700127H04Rik|5430439C17Rik|MAd4|-|5|5 C3.1|protein-coding	2.382865385	2.232142059	2.382778059	2.745822502	2.354404602	2.387074157	2.180883939	1.895674918	-1.000135426	4.86E-05
NM_001145830	chr2	134786164	135475258	+	6964	1	Plcb1|3110043I21Rik|AI132408|Plcb|mKIAA0581|-|2 F3|2 65.66 cM|protein-coding	0	0.01068562	0	0	0	0	0	0.072628554	2.717799974	0.868429145
NM_020622	chr16	97471086	97504936	-	841	1	Fam3b|2-21|9030624C24Rik|D16Jhu19e|ORF9|Pander|-|16 C4|16 57.47 cM|protein-coding	0.101854192	0	0	0.324407059	0	0	0.458501289	0.289470841	2.574347763	0.718256801
NM_008674	chr8	67523854	67548627	+	1390	1	Nat3|-|-|8 B3.3|8 33.39 cM|protein-coding	0	0	0	0	0	0	0	0	-5.13E-15	1
NM_001160400	chr7	25317164	25365917	+	9997	1	Megf8|AW049492|Egfl4|b2b1702Clo|b2b288Clo|m687Ddg|mKIAA0817|-|7|7 A3|protein-coding	0.764775818	0.706011205	1.051595882	0.858542589	1.203452198	1.031290355	0.825361902	0.895213966	0.026858149	1
NM_144551	chr12	15791727	15816785	-	4193	1	Trib2|AW319517|TRB-2|TRB2|-|12|12 A1.1|protein-coding	0.209438531	0.515097646	0.217404511	0.298658144	0.620173236	0.162595389	0.13958966	0	-2.547122349	0.14350789
NM_013918	chr16	77014069	77116780	+	4387	1	Usp25|-|-|16|16 C3.1|protein-coding	2.089583132	2.172715346	2.313540814	2.356194171	2.338180856	2.51960979	2.086387821	2.188025354	-0.046122216	1
NM_018782	chr2	84330627	84425266	-	4718	1	Calcrl|AV071593|CRLR|-|2|2 D|protein-coding	2.329677004	2.201308152	2.506894267	2.486522781	2.53411269	2.413883911	2.229982279	1.870401605	-0.483849959	0.203788998
NM_001003685	chr6	55376295	55388530	+	1583	1	Ghrhr|Ghrfr|lit|little|-|6 B3|6 27.38 cM|protein-coding	0	0	0	0	0	0	0	0	-5.13E-15	1
NM_021901	chr19	45150715	45156943	+	2025	1	Tlx1|Hox-11|Hox11|-|19 C3|19 38.45 cM|protein-coding	0	0	0	0	0	0	0	0	-5.13E-15	1
NM_030236	chr14	47472561	47531962	+	2941	1	Fbxo34|2900057B08Rik|5830426G16Rik|-|14|14 C1|protein-coding	1.341103924	1.460574288	2.04340285	1.625189187	1.719223698	1.798795633	1.433773674	1.262511325	0.067925646	1
NM_198625	chr8	110721476	110741401	+	4702	1	Mtss1l|ABBA|-|8|8 E1|protein-coding	0.401164247	0.57527417	0.723195905	0.513968249	0.897974063	0.52469739	0.850938621	0.279407117	0.180915327	1
NM_133665	chr3	88142372	88172091	+	5393	1	Mef2d|C80750|-|3 F1|3 38.78 cM|protein-coding	2.632773636	2.487399938	2.876920239	2.427363474	2.684605115	2.468099185	2.620725317	2.351901043	-0.229559321	0.669449736
NM_001164056	chr3	27938680	28133362	+	4958	1	Pld1|AA536939|C85393|Pld1a|Pld1b|-|3 A3|3 11.15 cM|protein-coding	0.711658565	0.627683158	0.898568466	0.57092897	0.849864421	0.282511408	0.776661028	0.496380282	0.004560136	1
NM_031198	chr6	16833381	16898441	-	1770	1	Tfec|BB107417|Tcfec|bHLHe34|-|6|6 E4-G|protein-coding	0.486384954	0.208702621	0.370553663	0.236592125	0.377473316	0	0.486345568	0.296741566	0.236652652	1
NR_045820	chr5	122989354	122998341	+	1889	1	A930024E05Rik|-|-|5|5 F|ncRNA	0.66902905	0.641905203	1.109391815	1.171392672	0.559699431	0.684957401	0.114297479	0.111494196	-3.393403273	0.000712758
NM_001033150	chr4	141625734	141664115	-	4111	1	Plekhm2|2310034J19Rik|AI854247|mKIAA0842|-|4|4 E1|protein-coding	1.892193389	1.731732485	1.972615811	1.52341888	1.799781361	1.920228456	1.735475439	1.70811115	-0.022530264	1
NM_001110272	chr9	106440051	106447678	-	1118	1	Abhd14a|1110013B16Rik|AW558221|Dorz1|-|9|9 F1|protein-coding	1.680311292	1.562367628	2.087595704	1.965386935	2.263015765	2.228364953	1.702970956	1.490123326	-0.065633442	1
NR_003617	chr3	48605731	48609100	-	3369	1	1700018B24Rik|-|-|3|3 C|pseudo	0	0.037816203	0	0	0	0	0	0	-2.310504918	1
NR_040505	chr2	156714539	156720909	-	991	1	4930405A21Rik|-|-|2|2|ncRNA	0.035442694	0.035111014	0.241268782	0.589189133	0	0.46338699	0	0	-3.153587982	1
NM_027077	chr1	177729814	177753305	+	741	1	1700016C15Rik|-|-|1|1 H3|protein-coding	0	0	0	0	0	0	0	0	-5.13E-15	1
NM_001081473	chrX	94724569	94730191	+	5620	1	Zxdb|Zxda|-|X|X C3|protein-coding	1.323288381	1.169247474	1.03819439	1.198850147	0.735404371	1.077811627	1.184668432	1.179113629	-0.674529363	0.301242849
NR_132443	chr13	51200084	51203066	-	2982	1	Hist1h2al|EG667728|-|13|13 A5|pseudo	0.04424992	0.09160295	0.201778562	0.134147285	0.187573261	0	0	0.289076568	1.095230322	1
NR_015530	chr6	92940582	93111749	+	992	1	9530026P05Rik|B430306B02|-|6|6 D1|ncRNA	0	0	0	0	0	0	0	0	-5.13E-15	1
NM_175198	chr12	85086814	85106431	-	2675	1	Prox2|1700058C01Rik|-|12|12 D2|protein-coding	0.806895286	0.68382729	1.17283782	0.385033271	0.669988229	0.268905839	0.704021445	0.866002067	-0.353002834	1
NM_011540	chr11	98383811	98384953	+	944	1	Tcap|AI503981|AJ223855|-|11|11 D|protein-coding	0	0	0	0	0	0	0	0	-5.13E-15	1
NM_028140	chr3	40818172	40846854	-	3037	1	Mfsd8|2810423E13Rik|AI836898|AV142426|Cln7|-|3|3 C|protein-coding	1.296729975	1.173637557	1.083582541	1.588666532	0.912416689	1.282747519	1.203282418	1.142869912	-0.252741433	1
NM_001104575	chr17	22601148	22619133	+	2567	1	Vmn2r112|EG628185|V2rp1|-|17|17 A3.3|protein-coding	0	0	0	0	0	0	0	0	-5.13E-15	1
NM_029580	chr12	73280410	73286711	-	1662	1	Trmt5|2610027O18Rik|mKIAA1393|-|12|12 D1|protein-coding	1.884680166	1.948172413	1.826498754	1.790459428	1.982697116	1.658530808	1.774682767	1.603917563	0.048884024	1
NR_030498	chrX	53047997	53048078	-	81	1	Mir450b|Mirn450b|mir-450b|-|X|X|ncRNA	0	0	0	0	0	0	0	0	-5.13E-15	1
NM_028982	chr6	135197987	135236240	+	4194	1	Fam234b|8430419L09Rik|Kiaa1467|mKIAA1467|-|6|6 G1|protein-coding	1.615603677	1.711137753	1.954304674	1.338816771	2.068997524	1.640546778	1.76921023	1.363625444	-0.806521958	0.055071813
NM_001276301	chr7	110768206	110812408	+	3961	1	Ampd3|-|-|7 57.85 cM|7 E2-E3|protein-coding	1.374891468	1.432104531	1.35065364	1.23110333	1.388388666	1.445979839	1.30756847	1.229431881	-0.70697811	0.123997449
NR_046180	chr6	72013896	72042528	-	2628	1	9130221F21Rik|9130221F21|-|6|6 C1|ncRNA	0	0	0	0	0	0	0	0	-5.13E-15	1
NM_001007583	chr10	116986314	117025040	+	2707	1	Best3|Vmd2l3|mBest4|-|10|10 D2|protein-coding	0.487414089	1.274317995	1.728245208	0.617883782	0	0.455217373	0	0.026022113	-7.358887936	7.25E-08
NM_144839	chr14	18573577	18893627	-	1366	1	Ube2e2|BC016265|-|14|14 A2-A3|protein-coding	0.880893482	0.548459588	1.439164449	1.148888227	1.312650771	1.023443611	0.843241823	0.962911273	0.727800464	0.93803095
NM_001033438	chr13	50245181	50250308	-	3146	1	Gm906|-|-|13|13 A5|protein-coding	0	0	0	0	0	0	0	0	-5.13E-15	1
NM_025701	chr8	3676477	3680921	+	2030	1	Trappc5|4021401A16Rik|TRS31|-|8 1.92 cM|8 A1|protein-coding	1.718041486	1.772360652	2.05686957	2.241843727	1.850526134	2.117519072	1.710616049	1.194487433	-0.641074153	0.449043212
NR_045829	chr12	12351522	12392475	-	1336	1	4921511I17Rik|-|-|12|12|ncRNA	0	0.146293957	0	0	0	0	0	0	-3.158856618	1
NR_131015	chr10	126788851	126793710	-	1746	1	4930484H19Rik|-|-|10|10|ncRNA	0	0	0	0	0	0	0	0	-5.13E-15	1
NM_026904	chr8	79711820	79777321	+	2795	1	Anapc10|1500026N15Rik|A830003M23Rik|APC10|-|8 37.79 cM|8 C3|protein-coding	1.212980636	0.926715604	1.291110062	1.272869717	1.373312949	1.376924397	1.497288563	1.271121133	0.19315847	1
NM_207022	chr6	23969161	23970060	-	898	1	Tas2r118|Gm465|T2R18|Tas2r16|Tas2r18|mGR18|mt2r40|-|6|6 A3.1|protein-coding	0	0	0	0	0	0	0	0	-5.13E-15	1
NM_019866	chr7	44525995	44532071	-	2778	1	Spib|Spi-B|-|7 B4|7 28.83 cM|protein-coding	1.038443983	1.146179951	1.49343061	1.005686155	1.146264914	1.187252103	0.736900852	0.95440516	-0.492023394	1
NM_153586	chrX	139941528	139998595	-	5530	1	Rbm41|BB131279|D330023I21Rik|-|X|X F1|protein-coding	1.632904351	1.470655981	1.284377217	1.297455685	1.429281946	1.184512627	1.510056318	1.649513631	-0.604388953	0.131972789
NM_030258	chr5	139380667	139396409	+	4061	1	Gpr146|BC003323|PGR8|-|5|5 G1|protein-coding	1.458740241	1.45545454	1.488734303	1.407104672	1.580261845	1.477445867	1.357796275	1.727083201	0.319914529	0.941408541
NR_033541	chr15	10600293	10611651	+	3465	1	Gm10389|ENSMUSG00000072658|-|-|ncRNA	0	0.028521893	0	0	0	0.115246139	0.01529076	0	-0.809774538	1
NM_016681	chr5	110840017	110874133	+	2230	1	Chek2|CHK2|Cds1|HUCDS1|Rad53|-|5|5 F|protein-coding	1.703315412	1.625677229	1.781822122	2.004063787	1.984345707	2.012887924	1.689686141	1.715575661	0.211902369	1
NM_146633	chr19	13838224	13839171	-	946	1	Olfr1501|MOR212-3|-|19|19 C1|protein-coding	0	0	0	0	0	0	0	0	-5.13E-15	1
NM_001284427	chr11	3517522	3539292	-	3149	1	Smtn|smsmo|-|11|11 A2-A3|protein-coding	1.685460503	1.656048185	1.969079037	1.542023985	1.815418614	2.247832795	1.592204665	1.922200581	0.562362918	0.171437805
NM_017375	chr19	18580364	18631813	-	1702	1	Ostf1|C78236|SH3P2|Sh3d3|-|19 B|19 13.17 cM|protein-coding	1.649737393	1.583172471	2.104995828	2.319984288	1.885835842	2.079516689	1.60412585	1.771042635	-0.032737199	1
NR_045904	chr8	26814597	26824423	-	561	1	2310008N11Rik|-|-|8|8|ncRNA	0	0	0	0	0	0	0	0	-5.13E-15	1
NR_046303	chr12	109642838	109642904	+	66	1	AF357426|MBII-49|-|-|snoRNA	0	0	0	0	0	0	0	0	-5.13E-15	1
NM_001190156	chr3	117781497	117868936	-	2008	1	Snx7|2510028H01Rik|-|3|3 G2|protein-coding	1.110935943	0.823430131	1.453462318	1.638495025	0.834996308	1.148235142	0.930687076	1.171484918	0.181573298	1
NM_026648	chr8	119575235	119598454	+	2807	1	Dnaaf1|4930457P18Rik|Lrrc50|-|8|8 E1|protein-coding	0.097853365	0.03769011	0	0	0	0	0.101173978	0.129503154	1.55504269	0.816676388
NM_027462	chr3	99141090	99220203	+	4380	1	Wars2|5730427B17Rik|9430020O07Rik|AI413375|TrpRS|-|3|3 F3|protein-coding	0.957988864	0.866409986	1.177660268	1.522602029	1.205397647	1.254337735	1.294686511	0.976979118	0.153952337	1
NM_001166474	chr17	56713932	56717699	-	1984	1	Vmac|AI662250|-|17|17 D|protein-coding	1.5164624	1.158988235	1.614134533	2.064005737	1.663558764	1.595481491	1.434131901	0.766988995	-0.700768625	0.651350724
NR_104382	chr17	84683121	84700333	+	3017	1	Abcg8|1300003C16Rik|AI114946|sterolin-2|-|17 E4|17 55.02 cM|protein-coding	0	0.035699915	0	0	0	0	0	0	-2.311166178	1
NM_010748	chr13	13590409	13777440	+	11751	1	Lyst|D13Sfk13|beige|bg|-|13 A1|13 5.28 cM|protein-coding	1.88289171	1.749985656	1.872069173	1.622249445	1.601958888	1.719824818	2.003668292	2.051589301	0.012761463	1
NM_025834	chr8	13060908	13075006	+	2388	1	Proz|1300015B06Rik|-|8|8 A2|protein-coding	0	0.114383897	0.08333928	0	0	0	0.13098864	0	-0.33391328	1
NR_045099	chr11	119548630	119569046	+	1701	1	Gm11762|OTTMUSG00000004029|-|11 E1-E2|11 83.96 cM|ncRNA	0	0	0	0	0	0	0	0	-5.13E-15	1
NR_045345	chr10	116723067	116729177	-	591	1	1700030O20Rik|-|-|10|10|ncRNA	0	0	0	0	0	0	0	0	-5.13E-15	1
NM_001081402	chr15	7873055	8099209	-	2131	1	Wdr70|4833422F06Rik|-|15|15 A1|protein-coding	1.496186546	1.482100253	2.014624243	1.845679753	1.902757497	1.606417099	1.53081371	1.589827548	0.129754552	1
NM_029162	chr5	38200044	38220428	-	2975	1	Zbtb49|4930518A03Rik|Zfp509|Znf509|-|5|5 B2|protein-coding	1.126845658	1.24328577	1.159491802	1.476999719	1.355923748	1.426643858	1.351732478	1.229907575	-0.242598923	1
NM_172491	chr8	69271080	69303375	+	1994	1	D130040H23Rik|-|-|8|8 B3.3|protein-coding	1.633749737	1.304185454	1.054094435	1.084587472	1.284056106	0.904458622	1.323285207	1.181096469	-0.119617849	1
NM_178390	chr5	33600353	33629635	-	1995	1	Fam53a|2410018C17Rik|5430419M09Rik|Dntnp|-|5|5 B2|protein-coding	1.852117333	1.718872776	2.081475866	2.426125622	1.717738176	2.153652041	1.816811233	1.498790485	0.213883052	1
NM_001199114	chr17	45585200	45595902	-	1918	1	Slc29a1|1200014D21Rik|AA407560|ENT1|-|17|17 C|protein-coding	2.54582858	2.505184262	2.463671038	2.590670015	2.614339494	2.754202576	2.66598172	2.345134506	0.284419748	0.565534636
NM_023059	chr7	141091175	141100546	-	1978	1	Sigirr|AI256711|TIR8|-|7|7 F5|protein-coding	1.893148577	1.740201608	1.971266922	1.825361609	1.770126615	1.932940411	1.872798341	1.619051979	-0.226509088	1
NM_016911	chrX	10037977	10117661	-	2444	1	Srpx|drs|drs-1|drs-2|mDRS-1|mDRS-2|-|X|X A1.2|protein-coding	0	0	0	0	0	0	0	0	-5.13E-15	1
NM_028024	chr11	100622955	100627602	+	2007	1	Nkiras2|2410003M04Rik|4930527H08Rik|D630018G21Rik|KBRAS2|-|11|11 D|protein-coding	1.772309025	1.349629754	2.034769218	1.825742908	2.158271074	1.987014256	1.527475246	1.449416953	0.193319469	1
NM_001039124	chr4	115884400	115887964	+	945	1	Kncn|Kino|L5|-|4|4 D1|protein-coding	0	0	0	0	0	0	0	0	-5.13E-15	1
NM_001252083	chr6	125009238	125037870	+	3124	1	Zfp384|BB163993|C130073D16Rik|Ciz|NP|Nmp4|-|6|6 F2|protein-coding	2.144654388	1.98887226	2.418077622	2.028822886	2.179222802	2.243652718	2.231874875	2.204968801	0.10568196	1
NR_045081	chr17	5798657	5803240	+	772	1	3300005D01Rik|-|-|17|17 A1|ncRNA	0.236991978	0.620462084	0.191224317	0.294882738	0	0	0.256912618	0.338808153	-0.572883702	1
NR_002903	chrX	57391448	57391509	-	61	1	Snord61|MBII-342|Rnu61|-|X|X A5|snoRNA	1.15197351	0.939201868	0	0	0	0	1.234263823	0.938387951	0.505605385	1
NM_001146710	chr17	35866128	35875596	+	2665	1	Ppp1r18|2310014H01Rik|AA407849|AI450394|-|17|17 B1|protein-coding	1.977540145	2.046861121	2.403954167	2.322698486	2.398822185	2.511387543	1.909328841	1.932810039	-0.217771325	0.904522206
NM_001289804	chr5	34007179	34169526	-	2884	1	Poln|POL4P|-|5|5 C1|protein-coding	0.917490327	1.284279589	0.679181542	1.113119306	0.865069851	0.557823206	1.037432153	0.82566523	-0.366844363	1
NM_028813	chr17	78508063	78627409	+	2704	1	Vit|1700052E02Rik|1700110E08Rik|2810429K11Rik|-|17|17 E3|protein-coding	0.106111759	0.142837305	0.095030848	0	0	0.475877234	0	0.061283433	-2.162243909	0.640552451
NM_053190	chr9	21242917	21248443	-	2490	1	S1pr5|Edg8|S1P5|lpB4|-|9|9 A4|protein-coding	0.075802461	0.029160218	0	0	0	0	0	0	-3.6818855	1
NM_026147	chr4	3834473	3835600	-	496	1	Rps20|4632426K06Rik|Dsk4|-|4|4 A1|protein-coding	1.97303624	1.940524914	2.745564788	2.788926614	2.663127478	2.93175524	2.353274195	1.989745296	0.367834454	0.992286273
NM_001110316	chr7	11397915	11402318	+	1823	1	Zscan4f|C330039H09Rik|-|7|7 A1|protein-coding	0	0	0	0	0	0	0	0	-5.13E-15	1
NM_001109684	chr4	142139240	142210208	-	3420	1	Kazn|2310007B04Rik|9030409G11Rik|AI256607|AI666764|AW061099|Kaz|Kazrin|-|4|4 E1|protein-coding	0.481543261	0.464075434	0.694012892	0.455860601	0.715599259	0.543907241	0.886588363	0.828770174	0.707464264	0.661134615
NM_001271709	chr12	41451668	41486057	-	3482	1	Lrrn3|NLRR-3|-|12|12 B3|protein-coding	0.120277115	0.074592031	0	0	0	0	0.142774707	0	-0.902065098	1
NM_001081308	chr5	117133588	117275098	+	4218	1	Taok3|2900006A08Rik|A130052D22|A430105I05Rik|-|5|5 F|protein-coding	2.197527669	1.97893043	2.441885603	2.330558668	2.43832981	2.214366514	2.376612352	1.937718629	-0.165322615	1
NM_199036	chr9	109552602	109568262	-	1483	1	Fbxw15|Fbxo12J|-|9|9 F2|protein-coding	0	0	0	0	0	0	0	0	-5.13E-15	1
NM_001166729	chr6	58471967	58472878	-	910	1	Vmn1r31|EG626828|Gm6709|-|6|6 B3|protein-coding	0	0	0	0	0	0	0	0	-5.13E-15	1
NM_011206	chr1	34459746	34473779	+	1556	1	Ptpn18|FLP1|HSCF|PTP-HSCF|PTP-K1|Ptpk1|-|1 B|1 13.25 cM|protein-coding	1.304062635	1.25000347	1.972404738	2.386980915	1.689942439	1.910978139	1.542150881	1.236979585	-0.000428119	1
NR_045367	chrX	52575843	52619047	+	1967	1	A630012P03Rik|-|-|X|X A5|ncRNA	0	0	0	0	0	0	0	0	-5.13E-15	1
NM_146322	chr16	59035780	59039749	-	1083	1	Olfr187|MOR183-8|-|16|16 C2|protein-coding	0	0	0	0	0	0	0	0	-5.13E-15	1
NM_001083934	chr17	71019557	71126856	+	5280	1	Myom1|D430047A17Rik|-|17|17 E1.3|protein-coding	0.08333928	0.139229535	0	0	0	0	0.029174333	0.267561394	-0.114977151	1
NM_146283	chr13	21536974	21538027	-	1051	1	Olfr1366|MOR130-2|-|13|13 A3-A4|protein-coding	0	0	0	0	0	0	0	0	-5.13E-15	1
NM_001011873	chr1	13668771	13701723	+	1920	1	Xkr9|Gm1620|XRG9|-|1|1 A3|protein-coding	0	0.044355245	0	0	0	0	0	0	-2.311147293	1
NM_146269	chr10	129974605	129975549	-	943	2	Olfr247|GA_x5J8B7TSHCU-6-512|MOR265-1|-|10|10 D3|protein-coding	0	0	0	0	0	0	0	0	-5.13E-15	1
NR_033506	chr4	41889795	42233950	+	3550	1	Gm3893|-|-|4 A5|4|ncRNA	0	0	0	0	0	0	0	0	-5.13E-15	1
NM_001290830	chr2	121194835	121271407	-	9445	1	Trp53bp1|53BP1|Tp53bp1|m53BP1|p53BP1|-|2|2 E5|protein-coding	1.831261832	1.788226574	1.755004235	1.744004621	1.887932029	1.91619356	1.960633028	1.62501236	0.002260329	1
NM_175930	chr12	117516479	117756978	+	3957	1	Rapgef5|4932413M22|C86120|D030051B22Rik|GFR|Mrgef|mKIAA0277|mmr-gef|-|12|12 F2|protein-coding	0.749349283	0.834517136	1.151033149	0.825145507	1.236908857	1.231560384	1.096312034	0.62768389	0.671175782	0.84973448
NM_139311	chr11	97663412	97685458	+	7249	1	Mllt6|AI315037|Af17|-|11 D|11 61.05 cM|protein-coding	1.59739067	1.71521796	2.149515957	1.61364337	2.01098318	2.068208522	1.881292181	1.497742016	-0.162806316	1
NM_139308	chr2	127270229	127298934	+	3108	1	Stard7|AI852671|AL022671|AW544915|-|2 F1|2 61.88 cM|protein-coding	2.084788408	1.855231087	2.258467212	2.076268042	2.182703583	2.060014903	2.182009055	1.896703704	0.245288464	0.777389132
NR_036591	chr3	83555367	83574118	-	463	1	1700028M03Rik|-|-|3|3 E3|ncRNA	0	0	0	0	0	0	0	0	-5.13E-15	1
NM_017380	chr11	117331715	117362325	+	2934	1	Sept9|MSF1|Msf|PNUTL4|Sint1|-|11 E2|11 82.61 cM|protein-coding	2.359853668	2.2395842	2.73697258	2.356594289	2.823386244	2.451115573	2.314818964	2.148999625	-0.202681623	0.860089857
NM_001285923	chr4	147873586	147904698	-	4452	1	Mfn2|D630023P19Rik|Fzo|-|4|4 E2|protein-coding	1.803526848	1.603771468	2.308159428	1.870232331	2.233351419	1.820896558	1.667762118	1.667489044	0.052849588	1
NM_010202	chr7	144861386	144865243	+	3025	1	Fgf4|Fgf-4|Fgfk|Hst1|Hstf-1|KS3|hst|hst-1|kFGF|-|7 F5|7 88.88 cM|protein-coding	0	0.019067939	0	0	0	0	0	0	-2.311143715	1
NR_106101	chr9	67729499	67729577	-	78	1	Mir7242|Gm27809|mmu-mir-7242|-|-|ncRNA	0	0	0	0	0	0	0	0	-5.13E-15	1
NM_001113211	chr10	127677065	127701047	+	5990	1	Tmem194|Nemp1|Tmem194a|-|10|10 D3|protein-coding	1.615510044	1.798551326	2.020665333	2.146876181	1.828994155	1.666460228	1.640455597	1.572327185	0.202367556	0.939287184
NM_178203	chr13	23752380	23752840	+	458	1	Hist1h3b|H3-53|-|13|13 A2-A3|protein-coding	1.201552075	1.064401062	2.478965568	2.869769516	2.468096258	2.644717853	1.224079068	1.79447753	0.947764491	0.532656405
NM_011460	chr13	33192959	33203980	+	2092	1	Serpinb9d|AT2|Spi9|ovalbumin|-|13 A3.3|13 13.83 cM|protein-coding	0	0	0	0	0	0	0	0	-5.13E-15	1
NM_010686	chr4	130913334	130936148	+	2388	1	Laptm5|E3|-|4|4 D2.3|protein-coding	2.820717907	2.83349339	3.350494051	3.174693385	3.10353241	3.304213094	3.003239222	2.83961548	-0.141222232	1
NM_008129	chr3	122245557	122267215	+	2063	1	Gclm|AI649393|Gcmc|Glclr|-|3 52.94 cM|3 H1-3|protein-coding	1.847448354	1.526774394	2.09802265	2.065146593	2.222931584	2.083145195	1.841804237	1.978929183	0.745693884	0.036761103
NM_001252577	chr6	130044017	130067271	-	950	1	Klra4|Chok|Klra32|Klra33|Ly-49d|Ly49d|ly49r<129>|-|6 F3|6 63.44 cM|protein-coding	0	0	0	0	0	0	0	0	-5.13E-15	1
NR_028577	chr12	84875802	84879755	+	3953	1	D030025P21Rik|-|-|12|12|ncRNA	0	0	0	0	0	0	0	0	-5.13E-15	1
NM_181072	chr9	70207350	70400067	+	4914	1	Myo1e|2310020N23Rik|9130023P14Rik|AA407778|myosin-1e|myr 3|-|9 D|9 39.41 cM|protein-coding	0.243491107	0.164832623	0	0.525926992	0.367999004	0.292453721	0.00809173	0.246162985	0.263526932	1
NM_021519	chr2	25557900	25562082	+	662	1	Edf1|0610008L11Rik|AA409425|-|2|2 A3|protein-coding	1.777158609	1.628420133	2.445883284	2.837644701	2.532341974	2.234614703	2.013538689	1.835798084	0.694923313	0.30030328
NR_040256	chr2	176852792	176864437	+	1696	2	Gm14405|OTTMUSG00000016573|-|2|2 H4|pseudo	0.024434129	0	0	0	0	0	0.106892019	0	0.900517912	1
NM_138748	chr2	30416050	30447807	+	2565	1	Ppp2r4|2610042B21Rik|C77440|N28142|PR53|-|2 B|2 21.71 cM|protein-coding	2.398053552	2.539895508	2.60273932	2.304267242	2.743307112	2.438172005	2.366366004	2.220673895	0.232015277	0.752027218
NR_045390	chr18	74017907	74020088	+	1266	1	D730045A05Rik|-|-|18|18|ncRNA	0	0	0	0	0	0	0	0	-5.13E-15	1
NM_146672	chr10	129911338	129912276	-	937	1	Olfr816|MOR113-1|-|10|10 D3|protein-coding	0	0	0	0	0	0	0	0	-5.13E-15	1
NM_001315489	chr7	142650768	142657496	-	1534	1	Igf2|AL033362|Igf-2|Igf-II|M6pr|Mpr|Peg2|-|7 F5|7 87.99 cM|protein-coding	0	0	0	0	0	0	0.077922752	0	2.350420165	1
NM_018731	chr7	30712209	30725534	+	3446	1	Atp4a|-|-|7 B1|7 19.2 cM|protein-coding	0.500271556	0.970505474	0.811238358	0.585102338	0.78808764	0.855984309	0.511400702	0.842237139	-0.46306893	1
NM_011907	chrX	73433705	73435343	-	1012	1	Trex2|-|-|X|X A6|protein-coding	0	0	0	0	0	0	0	0.065502948	2.321557064	1
NM_001290705	chrX	48623674	48662298	+	1420	1	Slc25a14|BMCP1|UCP5|UCP5L|UCP5S|-|X A4|X 25.69 cM|protein-coding	0.675921777	1.01428275	1.03786379	1.446435734	0.87191245	1.04338711	0.715987047	1.000693166	-0.088761302	1
NM_001033161	chr8	105258575	105264594	-	1378	1	Tradd|9130005N23Rik|AA930854|-|8 D3|8 53.04 cM|protein-coding	1.372212068	1.364653644	1.824553187	1.957064962	1.604529721	1.983439609	1.358873019	1.442267867	0.108041053	1
NM_001164263	chr19	56461637	56486729	+	2370	1	Plekhs1|9930023K05Rik|-|19|19 D2|protein-coding	0	0.184922242	0	0	0	0	0	0.08948015	-0.383474152	1
NM_007750	chr19	7215158	7217616	-	541	1	Cox8a|COX8L|-|19|19 A|protein-coding	1.978870659	2.13655893	2.861121715	3.070534565	2.564577684	2.966388477	2.331758194	2.11049458	0.492014857	0.505709033
NM_146217	chr8	111033842	111055569	+	3692	1	Aars|AI316495|C76919|sti|-|8|8 E1|protein-coding	1.738749455	1.637863977	2.497357161	1.910481211	2.279417049	2.402490644	2.151532329	1.843945819	0.53572756	0.04790256
NM_023122	chrX	166238943	166389033	+	2923	1	Gpm6b|AI593561|Gpm6|M6B|-|X|X F5|protein-coding	0.73681489	0.314975694	0.434414211	0.848663281	0.410980881	0.628015399	0.858180755	0.115433647	-0.847428268	1
NM_001081173	chrX	147471694	147554081	-	3593	1	Lrch2|AI316885|mKIAA1495|-|X|X F2|protein-coding	0.807014557	0.393513941	0.892704962	0.44594076	0.529879478	0.516485993	0.444904581	0.125855532	-2.05610144	0.05721186
NM_016896	chr11	103219764	103267401	-	4155	1	Map3k14|Nik|aly|-|11 E1|11 66.8 cM|protein-coding	1.693294736	1.582297626	2.053958089	1.663035286	1.531483063	1.649447809	1.568516725	1.511036203	-0.021581684	1
NM_201368	chr4	132724904	132732546	-	4233	1	Xkr8|4931440N07Rik|AI597014|Gm1031|XRG8|mXkr8|-|4|4 D2.3|protein-coding	1.076134709	0.969571611	1.379165332	1.088466899	1.339195162	0.950264643	1.069097152	1.129270201	-0.427156869	0.92389063
NM_020598	chr7	107097467	107098414	+	946	1	Olfr17|MOR263-5|P2|-|7|7 F2|protein-coding	0	0	0	0	0	0	0	0	-5.13E-15	1
NR_038088	chrX	162407200	163352564	-	141	2	Bc1|Gm24367|-|7 F5|7|ncRNA	0	0	0	0	0	0	0	0	-5.13E-15	1
NM_017394	chr7	35186385	35201111	+	1937	1	Slc7a10|AL024237|Asc-1|D7Bwg0847e|-|7 21.13 cM|7 B1-B5|protein-coding	0	0	0	0	0	0	0	0	-5.13E-15	1
NM_008109	chr2	155941025	155945364	-	2311	1	Gdf5|BMP-14|Cdmp-1|bp|brp|-|2 H1|2 77.26 cM|protein-coding	0	0	0	0	0	0	0	0	-5.13E-15	1
NM_001167777	chr18	22345089	22530227	+	11682	1	Asxl3|C230079D11Rik|D430002O22Rik|D930044O18Rik|Gm329|Gm945|-|18|18 A2|protein-coding	0	0	0	0	0	0	0	0	-5.13E-15	1
NR_106154	chr17	34025012	34025071	+	59	1	Mir219c|mmu-mir-219c|-|-|ncRNA	0.454024522	0.609746502	0	0	0	0	0	0	-3.153588569	1
NM_001081373	chr9	45766946	45828638	-	5456	1	Cep164|AI450905|BC027092|D030051D21|mKIAA1052|-|9|9 A5.2|protein-coding	1.363760064	1.302782031	1.644523107	1.141731319	1.485889964	1.526198418	1.498509449	1.557592923	0.11731547	1
NR_037993	chr1	98031123	98047793	-	1175	1	B230216N24Rik|-|-|1|1|ncRNA	0.824340332	0.496076031	0.529591871	0.216835702	0.199214543	0.550475866	0.325912231	0.918583809	-0.202340404	1
NM_001004178	chr4	119530315	119538769	-	1896	1	AA415398|-|-|4|4 D2.1|protein-coding	0.492908814	0.546320558	1.028374725	0.561975021	0.261492818	0.642078729	0.457211459	0.560633309	-0.277878996	1
NM_010655	chr11	106988629	106999525	-	2025	1	Kpna2|2410044B12Rik|IPOA1|PTAC58|Rch1|-|11|11 E1|protein-coding	1.473032568	0.979524702	1.773084889	1.576006564	1.813595529	1.474386491	1.322394187	1.351614429	0.891185595	0.141672373
NM_010303	chr11	109362794	109401369	+	6191	1	Gna13|AU024132|AU043124|Galpha13|-|11 E1|11 71.88 cM|protein-coding	2.082913272	1.843626463	2.365391655	2.308115251	2.236914015	2.296751878	2.3135043	1.91260975	-0.155926597	1
NM_027904	chr16	30256379	30267532	-	4578	1	Cpn2|1300018K11Rik|-|16|16 B2|protein-coding	0	0	0	0	0	0	0	0	-5.13E-15	1
NM_146608	chr9	40100544	40101488	-	943	1	Olfr984|MOR239-6|-|9|9 A5-B|protein-coding	0	0	0	0	0	0	0	0	-5.13E-15	1
NM_019507	chr11	97098007	97115331	-	2544	1	Tbx21|TBT1|Tbet|Tblym|-|11|11 D|protein-coding	0	0	0	0.310043536	0	0	0	0.13923919	4.077168153	0.942822404
NM_027581	chr14	75084303	75130883	-	2507	1	Lrrc63|4921509B22Rik|-|14|14 D2|protein-coding	0.066746121	0.08401636	0	0	0	0	0.454569764	0	1.791470828	0.931795518
NM_172727	chr6	49367739	49389904	+	2086	1	Fam221a|D330028D13Rik|-|6|6 B2.3|protein-coding	0.665610512	0.613684976	0.608173002	0.748608146	0.994966581	1.097358233	0.826764994	0.63095071	-0.296296715	1
NR_073373	chr6	127296186	127307967	-	2492	1	Gm38404|D130058E03|-|6|6 F3|ncRNA	0	0	0	0	0	0	0	0	-5.13E-15	1
NM_177861	chr4	12039356	12087957	-	3425	1	Tmem67|5330408M12Rik|B230117O07|b2b1163.1Clo|b2b1291.1Clo|-|4|4 A1|protein-coding	1.34215122	1.337985238	1.677517257	1.704603511	1.508785494	1.17342235	1.324807352	1.228187276	-0.341234018	0.892093879
NM_001291229	chr5	123577794	123684361	-	5623	1	Clip1|1110007I12Rik|4631429H07Rik|AV017631|C81039|CLIP-170|CLIP170|CYLN1|Clip50|Rsn|mKIAA4046|restin|-|5|5 F|protein-coding	1.745005766	1.854702431	1.9230593	1.834919018	2.312372772	2.156369458	1.921067073	1.941681754	-0.200660636	0.93453918
NM_177828	chr18	61493794	61536536	-	3219	1	Arhgef37|4933429F08Rik|-|18|18 E1|protein-coding	0	0	0	0	0	0	0	0	-5.13E-15	1
NM_001254730	chr4	108719649	108781904	+	1806	1	3110021N24Rik|2610002D03Rik|-|4|4 C7|protein-coding	0	0.099253613	0	0	0	0	0	0	-3.15883891	1
NM_001142357	chr15	88805243	88819318	-	2119	1	Alg12|ECM39|-|15|15 E3|protein-coding	1.647995818	1.609918601	1.654958705	1.786753643	1.602601051	1.729084554	1.880868329	1.492120149	0.557525544	0.434351699
NM_001286182	chr18	52516060	52529867	-	4467	1	Lox|AI893619|TSC-160|rrg|-|18 D1|18 28.22 cM|protein-coding	0	0	0	0	0	0	0	0	-5.13E-15	1
NM_001101606	chrX	167063449	167070370	-	563	1	Gm8817|EG667794|-|X|X F5|protein-coding	0	0	0	0	0	0	0	0	-5.13E-15	1
NM_001195437	chr9	110914739	110916861	-	494	1	Gm590|-|-|9|9 F3|protein-coding	0	0	0	0	0	0	0	0	-5.13E-15	1
NM_146677	chr10	130162362	130163324	-	961	1	Olfr825|MOR210-1|-|10|10 D3|protein-coding	0	0	0	0	0	0	0	0	-5.13E-15	1
NM_177901	chr8	87563907	87589197	+	1015	1	4933402J07Rik|-|-|8|8 C3|protein-coding	0	0	0	0	0	0	0	0	-5.13E-15	1
NM_001101628	chr9	106626582	106627612	+	471	1	Iqcf6|-|-|9 F1|9|protein-coding	0	0	0	0	0	0	0	0	-5.13E-15	1
NM_030244	chr2	30472641	30474199	-	1556	1	Ier5l|2610524G09Rik|-|2|2 B|protein-coding	0.782990681	0.619824895	0.31810072	0.401547649	0.751571093	1.031923387	0.666793415	0.616209294	0.127267007	1
NM_008368	chr15	78480549	78495066	-	2684	1	Il2rb|CD122|IL-15Rbeta|IL15Rbeta|Il-2/15Rbeta|Il-2Rbeta|p70|-|15 37.52 cM|15 E|protein-coding	0.964565796	1.253826654	1.68356922	1.367329298	1.407298343	1.633217933	1.002582518	1.431421781	0.572669431	0.912764742
NR_029828	chr11	28763728	28763835	+	107	1	Mir217|Mirn217|mir-217|mmu-mir-217|-|11|11|ncRNA	0	0	0	0	0	0	0	0	-5.13E-15	1
NM_001276680	chr3	103576126	103645567	+	1850	1	Syt6|3110037A08Rik|AW048930|sytVI|-|3|3 F3|protein-coding	0.034293604	0.147406568	0	0	0.263573454	0.216682636	0	0	-2.311038284	1
NR_033608	chr15	33405209	33405939	-	730	1	1700084J12Rik|-|-|15|15 B3.1|pseudo	0.293831499	0.163521598	0	0	0	0	0.105165776	0.454517294	0.485604053	1
NM_001013365	chr11	4236785	4241026	+	1902	1	Osm|OncoM|-|11 A1|11 2.94 cM|protein-coding	1.021084056	0.862662931	1.061710995	1.065623066	1.167038236	1.430907018	1.579775555	1.083238178	1.005403895	0.254394864
NM_026885	chr7	13032006	13034777	-	919	1	Chmp2a|1500016L11Rik|-|7|7 A2|protein-coding	1.868207999	1.522628943	2.37521267	2.674555833	2.057162803	2.342256248	2.005178738	1.945287529	0.291202083	1
NM_138679	chr3	88965812	89079375	+	11241	1	Ash1l|8030453L17Rik|Ash1|E430018P19Rik|Kmt2h|-|3|3 F1|protein-coding	2.096192457	2.106096544	2.476850026	1.993690984	1.887549434	1.987680235	2.328964782	2.329145126	-0.217579872	0.787941678
NM_001304739	chr10	70204664	70219711	+	441	1	Mrln|2310015B20Rik|Mln|-|10|10 B5.3|protein-coding	0	0	0	0	0	0	0	0	-5.13E-15	1
NM_001038643	chr7	74275418	74554780	-	2844	1	Slco3a1|5830414C08Rik|Anr1|MJAM|OATP-D|R75096|Slc21a11|-|7|7 D1|protein-coding	1.760412424	1.2836165	1.99231683	1.877811004	1.924404168	1.717462316	2.14876425	1.442607438	0.476206631	0.583311897
NR_045088	chr13	44193589	44216487	-	1933	1	A330076C08Rik|-|-|13|13 A5|ncRNA	0	0	0	0	0	0	0	0	-5.13E-15	1
NM_009483	chrX	18162575	18279936	+	5904	1	Kdm6a|Utx|-|X A1.2-A1.3|X 13.45 cM|protein-coding	2.126235861	2.085555506	1.924703633	2.142298222	2.039951178	2.049193103	2.210332714	1.848966717	-0.375627036	0.285402627
NM_024209	chr2	39196798	39226338	-	1549	1	Ppp6c|2310003C10Rik|-|2|2 B|protein-coding	2.047605746	2.109283482	2.337112733	2.513539843	2.266759253	2.19732241	2.339459746	2.118112376	0.1179028	1
NM_028416	chr17	23741199	23745829	-	2105	1	Kremen2|2900054E04Rik|Krm2|-|17|17 A3.3|protein-coding	0	0	0	0	0	0	0	0	-5.13E-15	1
NM_146558	chr9	20026959	20028035	-	1074	1	Olfr866|MOR145-5|-|9|9 A2-A5|protein-coding	0	0	0	0	0	0	0	0	-5.13E-15	1
NM_172963	chr17	66336982	66449750	-	7205	1	Mtcl1|1110012J17Rik|Ccdc165|D130071O13|Kiaa0802|Soga2|mKIAA0802|t8219b25|-|17|17 E1.1|protein-coding	0	0.026226142	0	0	0.122706898	0.063591455	0.005621565	0	-1.727905765	1
NM_001316742	chr17	46646221	46650132	+	896	1	Mrpl2|CGI-22|L2mt|MRP-L14|MRP-L2|Rpml14|-|17|17 C|protein-coding	1.335741381	1.501779509	1.963780083	2.083293833	2.033494374	2.247310364	1.69819626	1.92842477	0.862708049	0.24809784
NM_025722	chr8	85408759	85432841	-	1589	1	4921524J17Rik|-|-|8|8 C3|protein-coding	1.51400113	1.607676092	1.84420834	2.184623546	1.587503533	1.911312549	1.459294362	1.61155038	-0.151853352	1
NM_008611	chr9	7558429	7568486	+	2441	1	Mmp8|BB138268|-|9|9 A1|protein-coding	0	0	0	0	0	0	0.356715118	0.195116007	6.291068697	0.013316643
NM_028910	chr7	106814144	106820709	+	3056	1	Olfr701|4932441H21Rik|4933433E02Rik|MOR283-1|-|7|7 E3|protein-coding	0	0	0	0	0	0	0	0	-5.13E-15	1
NM_001166709	chr13	22725684	22726622	-	937	1	Vmn1r207-ps|Gm11312|OTTMUSG00000000511|Vmn1r207|-|13|13 A3.1|protein-coding	0	0	0	0	0	0	0	0	-5.13E-15	1
NM_021888	chr9	21411837	21420279	+	1309	1	Qtrt1|2610028E17Rik|Tgt|-|9|9 A4|protein-coding	1.251284133	1.410372836	1.937314552	1.977067536	1.858719951	2.148064319	1.588418965	1.23046215	0.59209189	0.760475171
NM_019741	chr4	150119344	150144168	+	3080	1	Slc2a5|AI526984|Glut5|Slc5a|-|4|4 E2|protein-coding	0.176980747	0.331215894	0.739946111	0.41606513	0	0.544771311	0.042853759	0.227136468	-0.873718401	1
NM_009338	chr17	12943042	12960725	-	2065	1	Acat2|AW742799|Tcp-1x|Tcp1-rs1|-|17 8.73 cM|17 A2-A3|protein-coding	1.271614279	0.996691463	1.721415929	1.632334963	1.583411214	1.508477631	1.333230864	1.048358301	0.205475559	1
NM_134068	chr13	30660059	30711232	+	1092	1	Dusp22|JKAP|JSP1|LMW-DSP2|MKPX|-|13|13 A3.2|protein-coding	1.36528762	1.172698954	1.440432882	1.361728917	0.989107698	1.129872479	0.984482411	0.896887746	-1.171649775	0.053002941
NM_001085554	chrX	4370636	4372595	+	1957	1	Gm10922|ENSMUSG00000078216|OTTMUSG00000016437|-|X|X A1.1|protein-coding	0	0	0	0	0	0	0	0	-5.13E-15	1
NM_011172	chr16	18071726	18089190	-	2267	1	Prodh|Pro-1|Pro1|Ym24d07|-|16 A3|16 11.19 cM|protein-coding	1.229412174	0.948712336	1.535384334	1.279269415	1.54813419	1.394989419	1.224984168	0.98620146	0.307192492	1
NM_146273	chr6	42896453	42897385	+	931	1	Olfr448|MOR261-13|-|6|6 B2|protein-coding	0	0	0	0	0	0	0	0	-5.13E-15	1
NM_178749	chr18	43207697	43317481	+	3750	1	Stk32a|A930015B13Rik|YANK1|-|18|18 B3|protein-coding	0	0	0	0	0	0	0	0	-5.13E-15	1
NM_001305643	chr1	163779583	163917107	+	3922	1	Kifap3|KAP-3|KAP3|SMAP|-|1|1 H1|protein-coding	1.312474289	1.399659903	1.670718678	1.658336828	1.453011027	1.222930835	1.229114506	1.206097992	0.053145244	1
NR_029719	chr6	51269812	51269910	-	98	1	Mir148a|Mirn148|Mirn148a|mir-148a|-|6|6|ncRNA	0	0	0	0	0	0	0	0	-5.13E-15	1
NM_207213	chr8	46033261	46124146	-	3047	1	Snx25|AI661919|Gm1699|Gm173|Sbbi31|-|8|8 B1.1|protein-coding	0.909297215	1.120767382	1.097294342	1.234094123	1.38240286	1.408556067	1.145406078	1.273321926	0.556593151	0.570009488
NM_011072	chr11	70651847	70654650	-	865	1	Pfn1|Pfn|-|11 B4|11 43.21 cM|protein-coding	2.637288979	2.617804797	3.369386582	3.31846958	3.142252843	3.381895289	2.893348322	2.722065177	0.144576201	1
NR_110977	chr2	69871195	69885615	-	882	1	Mettl5|2810410A08Rik|-|2|2 C3|protein-coding	1.237463922	0.962105984	1.488894353	1.983841282	1.26304987	1.479245161	1.176912066	1.189595873	0.340589279	1
NM_001310507	chr14	50927215	50930849	-	1473	1	Tmem55b|BC039161|-|14|14 C1|protein-coding	2.025772304	1.809135705	2.178724919	2.390836316	2.030736609	1.890024051	1.778166458	1.920268235	-0.240500163	1
NR_045892	chr1	132729353	132732826	+	1876	1	Gm10538|ENSMUSG00000073566|-|-|ncRNA	0	0	0	0	0	0	0	0	-5.13E-15	1
NM_025447	chr13	106947129	106960224	+	2531	1	Dimt1|1500031M22Rik|AV111347|Dimt1l|-|13|13 D1|protein-coding	1.480205812	1.143494563	1.208489999	1.590070106	1.500640005	1.245191458	1.054390937	1.270085805	0.397299485	0.981422889
NM_009810	chr8	46617291	46639698	+	2596	1	Casp3|A830040C14Rik|AC-3|CASP-3|CC3|CPP-32|CPP32|Lice|SCA-1|Yama|mldy|-|8 B1.1|8 26.39 cM|protein-coding	1.966701939	1.761040376	2.004574489	2.403224382	2.334306342	2.014050369	1.992201709	1.765145569	0.000883969	1
NR_029537	chr4	101346945	101347027	-	82	1	Mir101a|Mirn101|Mirn101a|miR-101|mir-101a|-|4|4|ncRNA	0	0	0	0	0	0	0	0	-5.13E-15	1
NR_033463	chr17	79475624	79477885	-	1614	1	4930429F11Rik|-|-|17|17 E3|ncRNA	0	0	0	0	0	0	0	0	-5.13E-15	1
NM_172958	chr15	12205094	12272240	+	4500	1	Mtmr12|3Pap|4932703C11|C730015A02Rik|Pip3ap|mKIAA1682|-|15|15 A1|protein-coding	1.786550502	1.980596696	1.933314007	1.780902472	2.16402477	2.03685437	1.926260094	1.71426252	-0.369663684	0.371458489
NR_038043	chr8	69371025	69395544	-	1767	1	Gm10033|9330175B10Rik|ENSMUSG00000057924|ENSMUSG00000071083|Gm10311|-|8 B3.3|8|ncRNA	1.306800486	1.473752096	1.22079083	0.898917478	0.965307654	0.786700873	1.360850874	1.343947309	-0.603860505	0.64623238
NM_001253843	chr19	10895231	10909559	+	6200	1	Prpf19|AA617263|AL024362|D19Wsu55e|NMP200|PSO4|Prp19|Snev|-|19 A|19 7.33 cM|protein-coding	1.568811504	1.645389033	2.040315296	1.988797373	2.199622271	2.051784935	1.844891141	1.652807198	0.246751232	0.837924464
NM_146726	chr7	108825065	108825997	-	931	1	Olfr514|MOR268-1|-|7|7 E3|protein-coding	0	0	0	0	0	0	0	0	-5.13E-15	1
NR_104105	chr6	130149106	130160748	-	796	1	Klra14-ps|EG654449|Gm15858|Klra14|Klra29|Klra31|Ly49N|OTTMUSG00000026959|-|6 63.44 cM|6 F3|pseudo	0	0	0	0	0	0	0	0	-5.13E-15	1
NM_011350	chr6	82911885	82939769	-	4070	1	Sema4f|Sema W|-|6 C3|6 35.94 cM|protein-coding	0	0	0	0	0.137541042	0.079098964	0.035230804	0	3.207171339	1
NR_106014	chr7	24987604	24987667	-	63	1	Mir7047|Gm27270|mmu-mir-7047|-|-|ncRNA	1.717894056	1.673537261	2.219877452	1.463842142	1.089593106	2.058388758	1.540806691	1.636269264	-0.361689005	1
NM_008250	chr1	184727145	184732493	-	2141	1	Hlx|Hlx1|-|1 H5|1 88.97 cM|protein-coding	1.657503835	1.613076747	1.862548916	1.686507528	1.669324409	1.694749298	1.463527358	1.483738839	-0.156885188	1
NM_001160208	chr1	164289800	164307484	-	3917	1	Blzf1|1700030G05Rik|Blzf1l|Golgin-45|Jem-1|-|1|1 H1|protein-coding	1.44502962	1.56668688	1.573052905	1.808037222	1.41417592	1.663796675	1.619531386	1.336117401	-0.150654159	1
NM_009211	chr9	110132024	110240178	+	5643	1	Smarcc1|AI115498|BAF155|Rsc8|SRG3|msp3|-|9|9 F2|protein-coding	2.2648011	2.212378515	2.924916098	2.420053691	2.865686489	2.926537237	2.598869584	2.228455531	0.079423921	1
NM_001002787	chr4	43983504	43985533	+	2027	1	Ccin|4933417A14Rik|-|4|4 B1|protein-coding	0.231193464	0	0	0	0.362253194	0	0	0	-4.062926396	0.948753818
NR_108026	chr3	95217457	95226658	+	952	1	Gm16740|-|-|3|3 40.74 cM|ncRNA	0.944809795	0.8126745	0.657632178	1.27946668	1.305752966	1.409379761	0.86965753	0.592115065	-0.955315893	0.582200949
NM_001101647	chr1	90953108	90954012	+	258	1	Prlh|EG623503|-|1|1 D|protein-coding	0	0	0	0	0	0	0	0	-5.13E-15	1
NM_001011741	chr11	49470054	49471181	+	1125	1	Olfr1386|MOR256-50|-|11|11 B1.2|protein-coding	0	0	0	0	0	0	0	0	-5.13E-15	1
NM_001077636	chr11	84876313	84880285	-	2254	1	Pigw|2610044A17Rik|Gwt1|-|11|11 B5|protein-coding	0.865098027	0.840974342	0.663590742	1.132584954	0.967537665	0.804519552	0.888166003	0.996318658	0.289279242	1
NM_001042675	chr8	33803940	33929863	-	1087	1	Rbpms|2010300K22Rik|2700019M19Rik|AU017537|RBP-MS|hermes|-|8|8 A4|protein-coding	2.035652748	1.679294698	2.008961806	1.818242833	2.192229254	2.205925659	1.529547649	1.43308443	-1.30106538	3.55E-05
NM_001166398	chrX	134804142	134809221	-	3606	1	Armcx2|3230401N03Rik|AI043003|ALEX2|-|X|X E3|protein-coding	1.815862282	1.775379824	1.776073204	1.856706073	1.901761361	1.902317445	1.610415265	1.526943957	-0.674948988	0.064848276
NR_029876	chr1	74900658	74900721	-	63	1	Mir375|Mirn375|mir-375|mmu-mir-375|-|1|1|ncRNA	0	0	0	0	0	0	0	0	-5.13E-15	1
NM_010664	chr15	102028216	102032026	+	1391	1	Krt18|CK18|K18|Krt1-18|-|15 F3|15 57.22 cM|protein-coding	0.829683963	0.888474894	1.152433924	0.860856132	1.198697242	1.834103412	0.727227377	1.187563182	0.672177106	0.875347402
NR_029548	chr12	109734139	109734209	+	70	1	Mir134|Mirn134|mir-134|mmu-mir-134|-|12|12|ncRNA	0	0	0	0	0	0	0	0	-5.13E-15	1
NM_001013757	chr6	13185611	13224965	-	3964	1	Vwde|Gm467|-|6|6 A1|protein-coding	0	0.013650514	0	0	0	0	0	0	-2.311108213	1
NM_001005419	chr10	67544511	67548955	-	4442	1	Ado|Gm237|-|10|10 B5.1|protein-coding	1.820903825	1.558149984	2.034551464	1.844482795	1.667167762	1.989594781	1.830513695	1.577858691	-0.402505181	0.649956968
NM_001177767	chr4	147021850	147060799	+	3991	1	Rex2|Gm13138|OTTMUSG00000010655|-|4|4 E1|protein-coding	0.012813678	0	0	0	0	0	0.093030761	0.0423638	2.364670703	0.879642649
NM_011088	chr7	3838154	3898093	-	2089	1	Pira11|Gm14548|p91C|-|7|7 A1|protein-coding	0.177662375	0.092526826	0.904852898	0	0.567050031	0	0.232224752	0.116719193	0.912060094	1
NR_002879	chr1	18210053	18223564	-	220	1	Defb44-ps|Defb44|Defb49|Defb49-ps|EG574082|-|1 A3|1|pseudo	0	0	0	0	0	0	0	0	-5.13E-15	1
NM_011271	chr14	51145002	51146767	-	966	1	Rnase1|AI574248|Rib-1|Rib1|-|14 26.4 cM|14 B-C1|protein-coding	0	0	0	0	0	0	0	0	-5.13E-15	1
NM_178027	chr9	27004502	27030094	-	6865	1	Vps26b|1810012I05Rik|2310075A12Rik|AI848392|-|9|9 A4|protein-coding	1.988526251	1.956219504	2.287395639	2.150921191	2.118224545	1.936291412	1.99067557	1.782574909	-0.280247958	0.588409465
NM_011068	chr7	79737264	79743025	-	874	1	Pex11a|PEX11alpha|-|7|7 D2|protein-coding	0.77796364	0.514115804	0.858295235	1.216730889	0.991707555	1.049812623	0.816713892	0.793732964	-0.09476555	1
NM_053193	chr15	76595808	76607591	-	4477	1	Cpsf1|-|-|15|15 D3|protein-coding	2.069434508	2.02801242	2.172263616	1.874644958	2.392411122	2.241383126	2.289294229	2.12247098	0.237973273	0.739641634
NM_145579	chr7	18991245	19001766	+	2170	1	Mypop|Myodysa|P42pop|-|7|7 A3|protein-coding	0.322730157	0.250748009	0.224879012	0.435858491	0.330186363	0	0.465932139	0.143109176	-0.736551218	1
NM_001164412	chr6	35022065	35133737	-	3301	1	Cnot4|Not4|Not4h|Not4hp|-|6|6 B1|protein-coding	2.354622208	1.949186257	2.19479618	2.143375132	2.22922472	2.072224659	2.32379524	2.248008956	0.142328318	1
NM_212452	chr3	79644716	79737794	-	2258	1	Rxfp1|Gm1018|Lgr7|-|3|3 E3|protein-coding	0.036203812	0.207660061	0.658538008	0	0	0	0	0	-5.032369477	0.405306229
NM_001177574	chr12	87892834	87896722	+	1818	1	Gm2022|-|-|12 D2|12|protein-coding	0	0	0	0	0	0	0	0	-5.13E-15	1
NM_133996	chr10	128254131	128255901	+	1614	1	Apon|AI195275|D10Ucla2|-|10 D3|10 76.5 cM|protein-coding	0.59372419	0.194163103	0.974542325	0.174298279	0.239339307	0.363961172	0.120928296	0.465329453	0.445586997	1
NM_001166835	chr7	12176193	12177113	+	919	1	Vmn1r79|Gm9807|-|7|7 A1|protein-coding	0	0	0	0	0	0	0	0	-5.13E-15	1
NM_009820	chr17	44603989	44814627	-	5696	1	Runx2|AML3|Cbf|Cbfa-1|Cbfa1|LS3|Osf2|PEBP2aA|Pebp2a1|Pebpa2a|-|17 B3|17 21.33 cM|protein-coding	2.927451109	2.924191539	2.70066876	2.698780263	2.682941651	2.896285732	2.736853264	2.664373807	-0.366369095	0.476211518
NM_153157	chr3	115080965	115125764	+	4428	1	Olfm3|B230206G02Rik|-|3|3 F3|protein-coding	0	0	0	0	0	0	0	0	-5.13E-15	1
NR_130980	chr4	128261044	128262990	+	515	1	Hmgb4os|4930546G22Rik|-|4|4 D2.2|ncRNA	0	0	0	0	0	0	0	0	-5.13E-15	1
NM_177905	chr9	14702358	14740733	-	2617	1	Piwil4|9230101H05Rik|Miwi2|-|9|9 A2|protein-coding	0.029016559	0.133582683	0	0.203830668	0.264867269	0	0.11871489	0.326783472	1.779344367	0.664645522
NM_080728	chr14	54970688	54994549	-	6011	1	Myh7|B-MHC|MyHC-I|Myhc-b|Myhcb|beta-MHC|-|14 C3|14 28.01 cM|protein-coding	0	0	0	0	0	0	0	0.010245609	2.321585437	1
NR_037206	chr15	84951526	84951623	-	97	1	Mir1249|mir-1249|mmu-mir-1249|-|15|15 40.25 cM|ncRNA	1.051943573	1.108292986	0	0	0.847594211	0	0.595327085	0	-3.133383708	0.330492649
NM_008509	chr8	68880555	68906932	+	4037	1	Lpl|-|-|8 B3.3|8 33.88 cM|protein-coding	0.263431362	0.100099395	0	0.096030825	0	0.191455508	0.095817673	0.008759926	-1.285669627	0.934064441
NM_019921	chr11	61871307	61930257	-	3862	1	Akap10|1500031L16Rik|B130049N18Rik|D-AKAP-2|D-AKAP2|PRKA10|-|11|11 B2|protein-coding	1.910899834	1.812693863	1.738049576	1.561132046	1.913083696	1.847658552	1.807332495	1.804606837	0.210538479	0.992716891
NM_178395	chr8	40423815	40484842	+	2483	1	Zdhhc2|5730415P04Rik|6430583A19Rik|-|8|8 A4|protein-coding	0.533888343	0.516273931	0.757152655	0.385072599	0.954995194	0.918037171	0.862567699	0.802097947	1.280951673	0.107094766
NM_013508	chr10	93247416	93311159	-	4227	1	Elk3|D430049E23Rik|Erp|Etrp|Net|Sap-2|-|10 48.04 cM|10 C-D1|protein-coding	2.071693434	2.407027263	2.161917089	2.184901296	2.513875778	2.21656781	2.220217046	1.733426124	-0.667520501	0.007254315
NM_026504	chr5	115279702	115296972	+	1992	1	Coq5|1810014G04Rik|D5Ertd33e|-|5 F|5 56.03 cM|protein-coding	1.449465203	1.530148253	1.718865902	1.918211274	1.738035203	2.054415295	1.618294782	1.568449069	0.066059833	1
NM_175408	chr6	42261970	42264555	+	1142	1	Tmem139|A930027H06Rik|-|6|6 B2.1|protein-coding	0	0.110378323	0	0	0	0	0	0.200931302	0.536507952	1
NM_178193	chr13	23756937	23757386	+	447	1	Hist1h4b|-|-|13|13 A2-A3|protein-coding	1.880207405	1.901279259	2.487327573	2.420072628	2.315922684	2.488225266	2.260751662	2.120659672	0.748933837	0.534459826
NM_080850	chr1	93309437	93342788	-	5099	1	Pask|mKIAA0135|-|1|1 D|protein-coding	1.471513369	1.313365111	1.670079961	1.477352781	1.619222906	1.779758385	1.661363503	1.519768383	0.020821547	1
NM_198414	chr9	95559817	95562121	+	2302	1	Paqr9|1700020G04Rik|-|9|9 E3.3|protein-coding	0	0.08882959	0	0	0	0	0	0	-3.689787012	1
NM_028724	chr2	145786116	145887616	+	4642	1	Rin2|2010003K16Rik|4632403N06Rik|AW821980|RASSF4|-|2|2 G1|protein-coding	0.726870393	0.476122497	0.713787448	0.566384056	0.631189569	0.51486505	0.578581264	0.71110158	0.001031098	1
NM_001160307	chr1	107529003	107549271	+	3305	1	Serpinb10|9830131G07|BB233602|Serpinb10-ps|-|1|1 E2.1|protein-coding	0	0.032010549	0	0	0.117725817	0	0	0	-3.158727129	1
NM_172766	chr9	31386192	31421334	+	5134	1	Nfrkb|A530090G11Rik|-|9|9 A4|protein-coding	1.984324233	1.622575499	2.121718067	1.712751675	2.044260345	2.153663192	2.071477273	1.56126219	-0.227435572	0.91507008
NR_110346	chr7	126466993	126473094	-	2931	1	Sh2b1|AI425885|C530001K22Rik|Irip|Psm|SH2-B|SH2-Bb|Sh2bpsm1|mKIAA1299|-|7 F3|7 69.06 cM|protein-coding	2.070061793	1.912539881	2.119273858	2.134570465	2.127662954	2.10443289	2.204940656	1.774250329	-0.134388451	1
NM_009036	chr2	164403194	164415448	+	2442	1	Rbpjl|RBP-L|Rbpsuhl|-|2 H3|2 85.16 cM|protein-coding	0	0	0	0	0	0	0	0	-5.13E-15	1
NR_033511	chr17	15350813	15354461	-	720	1	Gm10510|ENSMUSG00000073453|-|-|ncRNA	0	0	0	0	0	0	0	0	-5.13E-15	1
NM_001110780	chrX	20860511	20920918	-	3160	1	Syn1|Syn-1|Syn1-S|-|X 16.37 cM|X A1-A4|protein-coding	0	0.062043388	0.500888673	0	0	0	0	0.390460768	2.554093363	0.769430271
NM_133946	chr7	140920902	140929192	+	4426	1	Nlrp6|AI504961|Avr|Nalp6|Navr|Navr/Avr|Pypaf5|-|7|7 F5|protein-coding	0.073953161	0.080817949	0.292524927	0	0.516600466	0.671710304	0.122447461	0.084470591	0.042225777	1
NM_001167996	chr3	68869586	68872163	+	2575	1	1110032F04Rik|AI115547|-|3|3 E1|protein-coding	0	0.088991179	0.10072868	0	0	0	0	0.186679229	0.536503986	1
NM_146248	chr17	35517116	35531015	+	2639	1	Cchcr1|Hcr|-|17|17 B1|protein-coding	1.153780895	1.266128123	1.258587002	1.416473549	1.098861615	1.612114619	1.27234662	1.246022293	0.127554569	1
NR_040516	chr2	115329266	115344280	-	504	1	4930528P14Rik|-|-|2|2|ncRNA	0	0	0	0	0	0	0	0	-5.13E-15	1
NM_019663	chr9	62880077	62980879	-	3839	1	Pias1|2900068C24Rik|Ddxbp1|GBP|-|9|9 B|protein-coding	2.007558884	2.174752821	2.276923519	2.358149529	2.321305187	2.30002893	2.144940855	2.283980444	-0.098296215	1
NM_198308	chr8	111094745	111135144	+	2884	1	Pdpr|4930402E16Rik|AU018056|mKIAA1990|-|8|8 E1|protein-coding	1.817122302	1.755211364	1.926958215	1.733324863	1.894348388	2.030868585	1.890266178	1.601461222	-0.074300025	1
NM_134076	chr14	54259232	54269169	+	2397	1	Abhd4|1110035H23Rik|AI429574|Abh4|-|14|14 C2|protein-coding	2.159691774	2.29693576	2.483697702	2.271998442	2.487668107	2.474162321	2.004646838	1.670279699	-0.999489064	0.003250187
NM_007497	chr15	100227859	100261248	+	2320	1	Atf1|-|-|15|15 F3|protein-coding	1.585357686	1.64725034	1.947366274	2.082156339	1.976715847	2.12896037	1.831250193	1.61695777	0.074288227	1
NM_028234	chr5	28317189	28419242	+	9480	1	Rbm33|3200001K10Rik|6430512A10Rik|AA386890|Prr8|-|5|5 B1|protein-coding	2.008580658	1.89799917	2.086439078	1.794694645	1.950892997	1.800785689	1.921161438	1.752403633	-0.3611655	0.432882256
NR_105942	chr17	46553827	46553889	-	62	1	Mir6976|mmu-mir-6976|-|-|ncRNA	1.860024797	1.505494356	2.137123622	0	1.924273451	1.454700737	1.860536251	1.426592443	-0.017270963	1
NM_029007	chr12	14147598	14152038	-	3376	1	Fam84a|2310003N02Rik|4731402F03Rik|AW125753|Nse1|-|12|12 A3|protein-coding	0	0	0	0	0	0	0	0	-5.13E-15	1
NM_007838	chr4	138304738	138312611	+	2082	1	Ddost|-|-|4|4 D3|protein-coding	2.367972423	2.100081585	2.974774358	2.93145955	2.986940146	2.755092104	2.302633773	2.31704779	0.431120919	0.132720935
NR_028421	chr12	116401947	116405161	-	2890	1	D430020J02Rik|-|-|12|12 F2|ncRNA	1.690641189	1.537494658	1.910446868	1.586550709	1.686314855	1.711017869	1.497852168	1.730671469	0.319820611	0.975061728
NM_001033405	chr17	48300038	48312534	+	4502	1	Treml2|AW049306|Gm750|Tlt2|-|17|17 C|protein-coding	1.902835729	1.80400719	2.23946098	1.981976557	2.262830874	2.158400875	2.003290279	1.780646282	0.276292176	0.64829117
NM_053134	chr18	37400855	37403909	+	3052	1	Pcdhb9|Pcdhb4C|PcdhbI|-|18|18 B3|protein-coding	0	0.037816203	0	0	0	0	0	0	-2.311123013	1
NM_026045	chr2	4622167	4652086	-	3401	1	Prpf18|2810441A10Rik|-|2|2 A1|protein-coding	1.760056848	1.704021255	1.870252824	1.917635893	1.909423866	1.942717872	1.687204231	1.933093129	-0.168818172	1
NM_001310432	chr14	20658948	20664574	-	3692	1	Synpo2l|1110054M18Rik|Chap|-|14|14 A3|protein-coding	1.080333558	1.39122163	1.473461584	1.4531409	1.228516592	1.139448195	0.949001348	0.622217902	-1.620589585	0.019852051
NM_207555	chr8	72057660	72058675	+	1013	1	Olfr372|MOR282-1|-|8|8 B3.3|protein-coding	0	0.076362262	0	0	0	0	0	0	-2.311123395	1
NR_040765	chr9	69761146	69830199	+	1630	1	B230323A14Rik|-|-|9|9|ncRNA	0	0	0	0	0	0	0	0	-5.13E-15	1
NM_183424	chr2	31806168	31810580	-	2922	1	Qrfp|P518|-|2|2 B|protein-coding	0.077511123	0.048699142	0	0	0	0	0.036582916	0	-1.726195022	1
NM_198029	chr2	132904179	132946036	-	5238	1	Fermt1|5830467P10Rik|Kindlin-1|-|2|2 F2|protein-coding	0	0	0	0	0	0	0	0	-5.13E-15	1
NM_013608	chr10	128035346	128048637	+	1108	1	Naca|AL022831|AL024382|Gm1878|mKIAA0363|skNAC|-|10|10 D2-D3|protein-coding	1.713573987	1.428155257	1.897158776	2.209298009	2.52768937	2.128650816	1.459900385	1.447353688	0.357944355	0.442645582
NM_001290511	chr7	27195781	27204320	+	1584	1	BC024978|-|-|7|7 A3|protein-coding	1.491992338	1.146839457	1.637370198	1.54586826	1.774927749	1.089688702	1.388631204	1.281557432	-0.300395614	1
NM_178764	chr7	100706702	100841630	+	6572	1	Fam168a|2610030B18Rik|B930006L02Rik|mKIAA0280|-|7|7 E3|protein-coding	1.737725078	1.60799722	2.000195504	2.003654304	2.135769161	1.699582098	1.767171549	1.754949457	-0.360082131	0.405306229
NM_011616	chrX	57212143	57224042	+	1243	1	Cd40lg|CD154|CD40-L|Cd40l|HIGM1|IGM|IMD3|Ly-62|Ly62|T-BAM|TRAP|Tnfsf5|gp39|-|X A5|X 31.21 cM|protein-coding	0	0	0	0.14192154	0	0	0	0	-5.13E-15	1
NR_036598	chr12	110994398	111013872	+	1090	1	6030440G07Rik|-|-|12|12 F1|ncRNA	0	0	0	0	0	0	0	0	-5.13E-15	1
NM_001305937	chr14	8216248	8223569	+	1531	1	Kctd6|5430433B02Rik|AU044285|-|14|14 A1|protein-coding	0.818906931	1.131179794	1.032314952	0.648029829	1.063024035	0.800575953	1.234975556	0.952422481	-0.321656584	1
NM_009378	chr2	148404471	148408188	-	3715	1	Thbd|AI385582|CD141|TM|-|2 G3|2 73.45 cM|protein-coding	1.565537881	1.748025039	1.761476522	1.673602276	1.828090129	1.852601789	1.49607199	1.535457102	-0.714944758	0.097167046
NM_001310617	chr1	65013078	65032759	-	1240	1	Akr1cl|4921521F21Rik|AI451536|AI503553|-|1|1 C2|protein-coding	0	0	0	0	0	0	0	0	-5.13E-15	1
NM_146618	chr7	86526759	86527691	+	931	1	Olfr297|MOR220-3|-|7|7 E1|protein-coding	0	0	0	0	0	0	0	0	-5.13E-15	1
NM_001013024	chr3	32817626	32935257	+	4663	1	Usp13|2700071E21Rik|AI848077|ISOT3|IsoT-3|-|3|3 A3|protein-coding	0	0	0	0	0	0	0.184164416	0.145433707	6.50418201	0.007508373
NM_001099346	chr11	99609794	99610189	-	394	1	Gm11937|-|-|11|11 D|protein-coding	0	0	0	0	0	0	0	0	-5.13E-15	1
NM_028753	chr5	137501439	137502429	-	788	1	Pop7|0610037N12Rik|AI852017|Rpp20|-|5|5 G2|protein-coding	1.406614627	1.305729813	1.861629704	2.096133337	1.413851907	1.964024822	1.620472155	1.243870978	0.569461998	0.825225541
NM_001085504	chr4	144669937	144686368	-	1219	1	Gm436|-|-|4|4 E1|protein-coding	0	0	0	0	0	0	0	0	-5.13E-15	1
NM_001081196	chr19	8819401	8834142	+	5710	1	Hnrnpul2|1110031M08Rik|AI465155|Hnrpul2|-|19|19 A|protein-coding	1.792945792	1.763483124	2.410681992	1.964813645	2.324104068	2.315505261	1.966376141	1.696660237	-0.33078255	0.41267747
NM_001177468	chr17	45600967	45602067	-	804	1	Gm7325|EG653016|Esgp|-|17|17 B3|protein-coding	0	0	0	0	0	0	0	0	-5.13E-15	1
NR_033216	chr5	113692424	113724772	-	701	1	1700069L16Rik|1700096P12Rik|-|5|5 F|ncRNA	0	0	0	0	0	0	0	0	-5.13E-15	1
NM_007726	chr4	33924632	33948831	+	5803	1	Cnr1|CB-R|CB1|CB1R|-|4 A5|4 16.28 cM|protein-coding	0	0.014543061	0	0	0	0	0.017247142	0	0.038377309	1
NM_008921	chr10	128015215	128030030	+	1518	1	Prim1|AI324982|-|10 76.39 cM|10 D3|protein-coding	2.021711847	1.819295634	2.30355247	2.178573157	2.323424696	2.073042291	2.185229668	2.232401921	0.260018095	0.982782289
NM_133705	chr1	180904274	180908088	+	1590	1	Pycr2|1810018M05Rik|P5cr2|-|1|1 H5|protein-coding	1.444713475	1.35716789	1.691507088	1.760984492	1.842398642	1.96410055	1.314756431	1.460330911	-0.055184861	1
NM_172880	chr5	86705186	86745807	-	3396	1	Tmprss11e|A030012E10|AY787860|DESC1|TTSP|-|5|5 E1|protein-coding	0	0	0	0	0	0	0	0	-5.13E-15	1
NM_001316748	chr14	40906427	40948209	-	2493	1	Tspan14|AA958793|D14Ertd226e|Tm4sf14|tspan-14|-|14 B|14 22.36 cM|protein-coding	2.165757835	2.056238165	2.268313579	2.32870058	2.439241421	2.410192572	1.979406649	1.979349247	-0.366666537	0.409560069
NR_106045	chr8	117453023	117453079	+	56	1	Mir7077|Gm27774|mmu-mir-7077|-|-|ncRNA	1.628637219	1.634801502	0	0	1.830638061	2.112655497	1.663049604	1.542604753	-0.143403872	1
NM_001011829	chr17	37952051	37953022	-	970	1	Olfr761|MOR218-12|MOR218-5P|MOR218-6P|Olfr1552-ps1|-|17|17 B1|protein-coding	0	0	0	0	0	0	0	0	-5.13E-15	1
NR_029732	chrX	151912346	151912428	+	82	1	Mirlet7f-2|Mirlet7f2|Mirnlet7f2|let-7f-2|-|X|X|ncRNA	0	0	0	0	0	0	0	0	-5.13E-15	1
NM_027740	chr10	99107171	99197988	+	2713	1	Poc1b|4933430F16Rik|Wdr51b|-|10|10 C3|protein-coding	1.944871591	1.759453623	2.161990955	1.950561283	1.907154261	1.990599367	2.039762116	2.008464427	0.018089363	1
NM_145968	chr17	7926000	7934897	+	3064	1	Tagap|2610315E15Rik|-|17|17 A1|protein-coding	1.819074567	1.587203002	1.91446338	1.594254009	1.649802163	1.984428726	1.891151782	2.191516276	0.748748363	0.193792275
NM_025272	chr17	26676396	26699646	+	790	1	Atp6v0e|Atp6k|Atp6v0e1|M9.2|-|17|17 A3.3|protein-coding	2.122558489	1.903334107	2.558708351	2.739635791	2.315729618	2.408487729	2.09025217	2.232887482	0.32693071	0.867501187
NM_146913	chr7	6501286	6502224	-	937	1	Olfr1348|MOR103-9|-|7|7 A1|protein-coding	0	0	0	0	0	0	0	0	-5.13E-15	1
NR_105807	chr9	53400805	53400886	-	81	1	Mir130c|Gm27641|mmu-mir-130c|-|-|ncRNA	0	0	0	0	0	0	0	0	-5.13E-15	1
NM_175531	chr7	48550966	48558086	-	2072	1	Mrgprb2|4833406I20Rik|Mgrg14|-|7|7 B4|protein-coding	0	0	0	0	0	0	0	0	-5.13E-15	1
NM_022417	chr1	85894510	85908698	+	2016	1	Itm2c|3110038L02Rik|BRI3|Bricd2c|E25|E25C|ITM3|-|1|1 C5|protein-coding	1.564027318	1.580308474	2.177919299	2.078288844	1.934204162	1.856594565	1.657508903	1.637457325	0.277491101	1
NM_133204	chr7	6222278	6239412	+	1961	1	Zscan5b|Zfg1|Zfp371|-|7|7 A1|protein-coding	0	0	0	0	0	0	0	0	-5.13E-15	1
NR_040609	chr2	158070364	158091797	-	566	1	2010009K17Rik|-|-|2|2|ncRNA	0	0	0	0	0	0	0	0	-5.13E-15	1
NM_198424	chr7	127769815	127775150	+	1992	1	Orai3|9930124N15|BC061259|Tmem142c|-|7|7 F3|protein-coding	1.836566219	1.783126982	2.087280523	2.066872605	2.333572049	2.280938916	2.181310961	1.850218069	0.002036223	1
NM_001045489	chr7	79133768	79149060	-	2004	1	Mfge8|AA408458|AI325141|MFG-E8|MP47|Mfgm|P47|SED1|lactadherin|-|7 D3|7 44.9 cM|protein-coding	2.010374279	1.581146477	1.922932367	1.946354783	2.364307476	2.251450366	1.872395949	1.748223279	-0.275677566	0.913229815
NM_028325	chrX	36195904	36199158	+	2182	1	Zcchc12|2810028A01Rik|AV136720|Sizn1|-|X|X A3.3|protein-coding	0.038513384	0	0.575042427	0.973637316	0.343128751	0	0	0	-2.303075744	1
NM_008077	chr2	70562129	70602014	+	3249	1	Gad1|EP10|Gad-1|-|2 41.63 cM|2 D|protein-coding	0	0	0	0	0	0	0	0	-5.13E-15	1
NM_139221	chr8	21905374	21906432	-	335	1	Defb11|BD-11|Defb8|-|8|8 A2|protein-coding	0	0	0	0	0	0	0	0	-5.13E-15	1
NM_134135	chr10	81028540	81033912	-	3458	1	Slc39a3|AI845814|Zip3|-|10|10 C1|protein-coding	1.489660671	1.26528513	1.547434666	1.78745735	1.238002846	1.408176368	1.107565136	0.888337154	-0.739084487	0.244309442
NM_009773	chr2	118598211	118641592	+	3644	1	Bub1b|AU045529|BUBR1|-|2|2 E5|protein-coding	2.149847495	2.175806624	2.148815578	2.040683551	2.09176063	2.437796502	2.265325265	2.130166659	0.477654734	0.173656619
NM_028319	chr19	40894705	40917947	+	6833	1	Zfp518a|2810401C22Rik|6330417C12Rik|AI426493|Zfp518|Znf518|Znf518a|mKIAA0335|-|19|19 D1|protein-coding	2.051210047	1.925257626	1.838232087	1.741661258	1.664807554	1.625053159	1.945418844	1.846608497	-0.299779235	0.501732679
NM_001199187	chr10	60003327	60099990	+	1462	1	Ascc1|1810015P09Rik|AI550520|ASC1p50|CGI-18|-|10|10 B4|protein-coding	1.980699573	1.533524742	2.354268601	2.413618019	2.232560176	2.376461691	2.061064697	1.505411754	0.026979917	1
NM_001013774	chr5	144983744	145009636	-	2233	1	Kpna7|AW146299|Gm1055|-|5|5 G2|protein-coding	0	0	0	0	0	0	0	0	-5.13E-15	1
NM_207694	chr1	174448625	174449602	+	976	1	Olfr220|EG546747|MOR103-13P|MOR103-17|Olfr220-ps1|Olfr413-ps1|-|1|1 H3|protein-coding	0	0.051829368	0	0	0	0	0	0	-2.311095079	1
NM_207160	chr7	108893461	108894405	-	943	1	Olfr519|MOR268-6|-|7|7 E3|protein-coding	0	0	0	0	0	0	0	0	-5.13E-15	1
NM_001013804	chr3	93197273	93221376	+	7663	1	Flg2|EG229574|-|3|3 F2.1|protein-coding	0	0	0	0	0	0	0	0	-5.13E-15	1
NM_008095	chr5	129725075	129758325	+	2086	1	Gbas|AV006093|Nipsnap2|-|5|5 G1.3|protein-coding	1.867697323	1.677249111	1.775540111	1.769510803	1.943636188	1.877076148	1.609959104	1.473957917	-0.388913816	0.708392656
NM_001114084	chrX	100524838	100546108	+	1598	1	Dgat2l6|9930021F22Rik|-|X|X C3|protein-coding	0	0	0	0	0	0	0	0	-5.13E-15	1
NM_134202	chr17	20993727	20994686	-	958	1	Vmn1r233|V1rf5|-|17|17 A3.2|protein-coding	0	0	0	0	0	0	0	0	-5.13E-15	1
NM_015786	chr13	23738807	23739531	+	722	1	Hist1h1c|0610008C09Rik|H1.2|H1c|H1f2|H1var1|His1a|-|13|13 A2-A3|protein-coding	2.041592612	2.189017692	2.979681232	3.371386488	3.036604445	3.460069595	2.19624457	2.335843847	0.251220862	1
NM_001166732	chr7	5544197	5545099	-	901	1	Vmn1r60|EG636697|Gm7184|-|7 A1|7|protein-coding	0	0	0	0	0	0	0	0	-5.13E-15	1
NR_027894	chr3	115881579	115888059	-	703	1	A930005H10Rik|-|-|3|3 G1|ncRNA	1.43904673	1.148419348	1.773238854	1.488853712	1.609446547	1.671883293	1.748381916	1.10275298	0.020365267	1
NM_031261	chrX	9033486	9034333	+	845	1	Fthl17e|Fthl17|-|X|X A1.1|protein-coding	0	0	0	0	0	0	0	0	-5.13E-15	1
NR_029382	chr14	115044390	115046728	+	2338	1	Mir17hg|5033413D16Rik|Mirhg1|OTTMUSG00000033261|mir-17-92|-|14|14|ncRNA	1.132905262	0.946549813	1.546548054	1.251372853	0.751237391	0.812320208	1.141807435	1.330641456	-0.229302472	1
NR_033627	chr1	34633535	34636210	-	2675	1	AA619741|-|-|1|1 B|pseudo	0	0	0	0	0	0	0	0	-5.13E-15	1
NM_001109753	chr7	75114895	75308386	-	5301	1	Sv2b|A830038F04Rik|AI850768|mKIAA0735|-|7|7 D1|protein-coding	0.073755934	0.12039752	0	0	0	0.307210562	0	0	-6.09489774	0.045413566
NM_001013441	chr10	84917613	85018337	+	4831	1	Ric8b|BC051080|Ric-8|Ric-8b|-|10|10 C1|protein-coding	1.544661983	1.229545984	1.811035678	1.367485863	1.584803061	1.594112389	1.648077179	1.271649602	-0.030782502	1
NM_170684	chr8	123117374	123135185	+	2388	1	Cpne7|AW047065|-|8|8 E1|protein-coding	0	0	0	0	0	0	0	0	-5.13E-15	1
NM_001289731	chrX	60055956	60179089	-	4197	1	Mcf2|B230117G22Rik|Dbl|Mcf-2|-|X A6/A7|X 33.5 cM|protein-coding	0.291794866	0.203531582	0.464965506	0.344901631	0.37789847	0	0.260462747	0.080909161	-1.170622986	0.651369714
NM_011077	chrX	157162075	157415286	-	6241	1	Phex|Gy|HPDR|HPDR1|Hyp|PEX|-|X F4|X 72.38 cM|protein-coding	0.072068059	0.088274237	0.215282183	0.175862919	0.186822105	0.058650425	0.031743844	0.16841944	0.133453049	1
NM_173755	chr11	116537753	116581447	-	5172	1	Ube2o|9630022H21|B230113M03Rik|E2-230K|mKIAA1734|-|11|11 E2|protein-coding	1.335043704	1.265860859	1.615970543	1.34175654	1.713822367	1.7190451	1.657534526	1.361077004	0.106635133	1
NR_004433	chr3	58652042	58654041	+	1999	1	Gm8234|AU022133|-|3|3 D|pseudo	0.061114198	0.052672169	0	0	0	0.199061987	0	0	-4.070165971	0.820744699
NM_030075	chr9	108447639	108461581	-	2940	1	Klhdc8b|4931406O17Rik|-|9|9 F2|protein-coding	0.46129473	0.814245287	0.33332121	0.582400301	0.955445584	0.471640304	0.621819633	0.735139005	-0.260319971	1
NM_001163396	chr12	108635753	108688515	+	1940	1	Evl|AI528774|-|12|12 F2|protein-coding	2.025649693	2.061275858	2.366978443	2.648620981	2.234541104	2.298601139	1.534289242	1.807423458	-1.300115207	6.58E-06
NM_016703	chr5	30951667	30960327	-	5441	1	Preb|C85705|-|5|5 B1|protein-coding	1.797171523	1.694888052	2.037453428	1.655762044	2.107326687	1.989694177	1.765049069	1.58568636	-0.034017643	1
NM_009524	chr14	28505473	28525515	+	4347	1	Wnt5a|8030457G12Rik|Wnt-5a|-|14 A3|14 16.8 cM|protein-coding	0	0	0	0	0	0	0	0	-5.13E-15	1
NM_008154	chr4	133209340	133212536	-	2139	1	Gpr3|Gpcr20|Gpcr21|Gpcr3|-|4|4 D3|protein-coding	0.041566287	0.036632607	0	0	0.269091319	0.145011598	0	0	-3.153588526	1
NM_008197	chr15	79028212	79030500	+	2286	1	H1f0|D130017D06Rik|H1(0)|H1fv|-|15 E1|15 37.7 cM|protein-coding	1.138088783	1.331337381	1.822250633	1.78527359	1.794630812	1.963259959	0.934619932	1.094314867	-0.468423388	0.95492724
NM_134241	chr13	22883088	22884161	-	1072	1	Vmn1r212|V1rh18|-|13|13 A3.1|protein-coding	0	0	0	0	0	0	0	0	-5.13E-15	1
NM_009827	chr5	53698485	53707704	-	2922	1	Cckar|AW106902|-|5 C1|5 29.52 cM|protein-coding	0	0	0	0	0	0	0	0	-5.13E-15	1
NR_030541	chrX	66780758	66780833	-	75	1	Mir883a|Mirn883a|mir-883a|-|X|X|ncRNA	0	0	0	0	0	0	0	0	-5.13E-15	1
NM_007843	chr8	21776555	21795185	+	912	1	Defb1|AW260221|BD-1|-|8 10.35 cM|8 A4|protein-coding	0	0	0	0	0	0	0	0	-5.13E-15	1
NM_011467	chr6	85133680	85137764	-	1221	1	Spr|AA409688|ENSMUSG00000071345|Gm10328|-|6 C3|6 37.15 cM|protein-coding	1.181448887	0.899808935	1.939480366	1.880574765	1.850223834	1.769296073	1.23374576	1.261855093	0.921190535	0.254640158
NM_001297747	chr17	50698681	50699884	+	1206	2	Btg3|ANA|tob5|-|16|16 C3.1|protein-coding	1.637588371	1.373470033	1.713811881	1.626520937	1.487636708	1.891965628	1.529501915	1.220500361	-0.07155636	1
NM_026056	chr13	46501903	46650281	+	3643	1	Cap2|2810452G09Rik|AV045235|-|13|13 A5|protein-coding	0.253674633	0.240828176	0.461780871	0	0.130645006	0	0.34362232	0.172936728	0.152822399	1
NM_009155	chr15	3270977	3280508	+	2023	1	Sepp1|AU018766|D15Ucla1|Se-P|selp|-|15 A1|15 1.84 cM|protein-coding	2.209833229	2.420436176	2.340915408	2.935811085	2.48673808	2.352727049	1.477978457	1.342861105	-2.508546864	9.02E-32
NM_207105	chr17	34263227	34269418	+	1185	1	H2-Ab1|AI845868|Abeta|H-2Ab|H2-Ab|I-Abeta|IAb|Ia-2|Ia2|Rmcs1|-|17 B1|17 17.98 cM|protein-coding	1.295284054	1.380293367	2.201556253	2.311833276	2.379921628	2.502187492	2.412375859	2.80863727	3.8535807	8.79E-51
NR_030419	chr11	28746191	28746276	+	85	1	Mir216b|Mirn216b|mir-216b|-|11|11|ncRNA	0	0	0	0	0	0	0	0	-5.13E-15	1
NM_001101533	chr6	57431691	57432602	+	910	1	Vmn1r20|EG434017|Gm5569|-|6|6 B3|protein-coding	0	0	0	0	0	0	0	0	-5.13E-15	1
NM_019926	chrX	71215082	71315295	+	3351	1	Mtm1|AF073996|Mtm|mKIAA4176|-|X A7.2|X 36.55 cM|protein-coding	1.542421976	1.328803254	1.252392251	1.474443269	1.414412234	1.394293354	1.150981462	1.518524352	-0.289187852	1
NM_007861	chr12	31331562	31351471	-	2261	1	Dld|-|-|12 A3|12 13.43 cM|protein-coding	2.123602132	1.879187342	2.353953027	2.499072273	2.150559235	1.944221888	2.084810043	2.058747097	0.211213747	0.953210677
NR_130171	chr13	102760255	102761896	+	815	1	1700099I09Rik|-|-|13|13|ncRNA	0.732509509	0.420442562	0.344890722	0.835899849	0.38860836	0.167495725	0.789201787	0.985504492	0.777123934	0.930714659
NM_001166633	chr2	92365046	92371057	-	2324	1	Gyltl1b|5730485C17Rik|AI891893|Large2|Largel|mKIAA4105|-|2|2 E1|protein-coding	1.503812548	1.07561783	0.92797134	1.148423076	1.14653773	0.925760123	0.965322573	0.895207577	-0.417558493	1
NM_001136066	chr16	4726361	4766249	+	1231	1	Hmox2|HO-2|HO2|-|16 2.46 cM|16 B1|protein-coding	2.27375225	2.01749834	2.682869539	2.817256444	2.65125122	2.280004309	2.232259792	2.010782447	-0.133768959	1
NM_172877	chr4	143412426	143421087	+	3875	1	Pramef8|4732496O08Rik|AU023234|-|4|4 E1|protein-coding	1.316707981	1.170696621	1.466846557	1.574407668	1.599248848	1.176397403	1.345787147	1.197416265	-0.565654469	0.370892544
NM_001253782	chr15	10293651	10345782	+	1068	1	Prlr|AI987712|Pr-1|Pr-3|Prlr-rs1|-|15 A1|15 5.23 cM|protein-coding	0.362933336	0.627905363	0	0	0	0	0.105449113	0	-1.166174524	0.61289326
NM_020518	chr9	37539255	37544205	+	1161	1	Vsig2|1190004B15Rik|2210413P10Rik|AU040484|CTX|Ctm|-|9|9 B|protein-coding	0.057468529	0.084405884	0	0	0	0	0	0	-3.15358851	1
NM_145398	chr6	4601066	4643381	+	3740	1	Casd1|Cas1|Cast1|-|6 A1|6 1.81 cM|protein-coding	2.103651694	2.200651403	2.257159577	1.995338491	2.284906035	2.062539369	2.291316616	2.07792887	-0.402316604	0.208575055
NM_146442	chr9	38982110	38983042	-	931	1	Olfr934|MOR224-6|-|9|9 A5|protein-coding	0	0	0	0	0	0	0	0	-5.13E-15	1
NM_026521	chr15	36997027	37007402	-	4411	1	Zfp706|3110006P09Rik|AA793007|AW536850|C77232|Znf706|-|15|15 B3.1|protein-coding	2.054947251	2.300242664	2.285923103	2.576079486	2.527621436	2.38602388	2.061408403	2.310626252	-0.15745062	1
NM_024181	chr2	80315466	80354055	+	4029	1	Dnajc10|1200006L06Rik|D2Ertd706e|ERdj5|JPDI|-|2|2 D|protein-coding	1.947091736	2.208780736	2.651927613	2.353150241	2.437802953	2.132826761	2.058476023	2.125346371	0.237300412	0.839347185
NR_131933	chr5	45009171	45424400	-	3903	1	D5Ertd615e|4930435H24Rik|-|5 B3|5|ncRNA	0.022101556	0	0	0	0.077589576	0	0	0	-2.303069792	1
NM_029441	chr8	116568724	116732991	-	8078	1	Cdyl2|1700029M19Rik|4930453I21Rik|Gm20194|-|8|8 E1|protein-coding	1.282236169	1.228243377	1.716103569	1.133423931	1.2079894	1.36174186	1.238408753	1.262480697	-0.034704407	1
NM_144830	chr11	101582242	101591785	+	2290	1	Tmem106a|0610008L10Rik|AI043106|BC022145|-|11|11 D|protein-coding	0.320330417	0.472989246	0	0.790689862	0.866192847	0.612094238	0.966986917	0.793803279	2.377197981	0.002637683
NM_133740	chr7	49778358	49858265	+	2477	1	Prmt3|2010005E20Rik|2410018A17Rik|AL033309|Hrmt1l3|-|7|7 B5|protein-coding	2.038077106	2.086521393	2.404435522	2.419459532	2.062124591	2.327000136	2.265573432	1.877448258	-0.011546635	1
NM_172392	chr13	67128228	67141787	+	3476	1	Zfp759|BC028265|Rslcan-8|Rslcan8|-|13 B3|13 34.54 cM|protein-coding	1.027651917	0.900280273	0.812122091	1.291803977	1.214998988	1.181426388	1.034480176	0.837675959	-0.607909325	0.525910725
NM_181990	chr8	104293542	104310145	-	1124	1	Cmtm1|CHLFH1a|CKLFH|CKLFH1|Cklfsf1|-|8|8 D3|protein-coding	0	0	0	0	0	0	0	0	-5.13E-15	1
NM_026677	chr3	90220784	90226387	+	1518	1	Rab13|0610007N03Rik|B230212B15Rik|-|3 F1|3 39.21 cM|protein-coding	0	0.095690854	0	0	0.513463105	0	0.147406568	0	-0.483520061	1
NM_007873	chr11	75768271	75796060	-	5056	1	Doc2b|-|-|11|11 B5|protein-coding	0	0.047579476	0	0	0	0	0	0	-3.689774135	1
NR_040750	chr3	159076364	159308080	+	2827	1	Gm20752|-|-|3|3|ncRNA	0	0	0	0	0	0	0	0	-5.13E-15	1
NM_009488	chr4_JH584292_random	3536	11935	+	2841	1	Vmn2r122|V2r12|V2r2|Vmn2r-ps158|-|4|4|protein-coding	0	0	0	0	0	0	0	0	-5.13E-15	1
NM_001100180	chr5	145345270	145390512	+	1575	1	Cyp3a57|EG622127|-|5|5 G2|protein-coding	0	0	0	0	0	0	0	0	-5.13E-15	1
NM_001011533	chr7	105288095	105289060	+	964	1	Olfr688|MOR40-16|MOR40-5|Olfr688-ps1|-|7|7 E3|protein-coding	0	0	0	0	0	0	0	0	-5.13E-15	1
NM_001081239	chr7	4237754	4243463	+	2101	1	Lilra5|E030017K20|EG232801|Gm4878|Lilrc1|-|7|7 A1|protein-coding	0	0	0	0	0	0	0	0	-5.13E-15	1
NR_105815	chr14	118592369	118592472	-	103	1	Mir6391|Gm27914|mmu-mir-6391|-|-|ncRNA	0	0.69035608	0	1.541632503	0	0	0	1.581873752	2.548842475	0.814653306
NM_001081024	chr14	59402011	59440877	-	3017	1	Setdb2|Clld8|Gm293|KMT1F|-|14|14 C3|protein-coding	1.716011341	1.60161756	1.807197398	1.739095236	1.810752102	1.724638589	1.715044284	1.861641848	0.160910561	1
NM_080595	chr11	5106266	5152222	-	1895	1	Emid1|AW122071|CO-5|Emu1|-|11|11 A1|protein-coding	1.438784271	1.350918187	1.930745324	1.868859005	1.67630675	1.763041905	1.641855908	1.444785804	-0.032659584	1
NM_024478	chr5	36465185	36474077	+	3332	1	Grpel1|AA408748|mt-GrpE#1|mt-Grpel1|-|5|5 B3|protein-coding	1.353034033	1.130955945	1.828173479	1.93782441	1.480396289	2.02856145	1.609066549	1.454917967	0.522207117	0.545270527
NM_010751	chr6	86647045	86669159	-	4653	1	Mxd1|AW122478|Mad|Mad1|-|6 D1|6 37.75 cM|protein-coding	1.513896138	1.380243296	1.478929579	1.429631882	1.320435241	1.45819597	1.340039938	1.403318589	-0.426782807	0.505709033
NM_144843	chr14	60265205	60302371	+	3821	1	Mtmr6|4022440C11Rik|AI428804|AU041072|-|14|14 D1|protein-coding	2.025758471	1.558689043	2.051111789	2.067409858	2.051705536	1.825318545	1.57289547	1.492330703	-0.407842095	0.320463854
NM_152822	chrX	95935313	95956974	-	2598	1	Las1l|1810030A06Rik|5830482G23Rik|-|X|X C3|protein-coding	1.450994186	1.249072564	1.783397256	1.858945809	1.747500092	1.703765462	1.859973057	1.31197956	0.159243102	1
NM_146583	chr2	86181150	86182109	-	958	1	Olfr52|IE6|MOR185-6|ORL446|-|2|2 D|protein-coding	0	0	0	0	0	0	0	0	-5.13E-15	1
NM_001286016	chr5	87666208	87682577	+	1342	1	Csn1s1|AA959832|AW212882|Csna|-|5 E1|5 43.56 cM|protein-coding	0	0	0	0	0	0	0	0	-5.13E-15	1
NM_011677	chr5	114131156	114139321	+	1898	1	Ung|UNG1|UNG2|-|5|5 F|protein-coding	1.658997007	1.501623278	2.124824579	1.786740597	2.058421552	2.149892523	2.064279974	1.758894324	0.405806185	0.677927136
NM_001042710	chr10	79781474	79788985	-	2686	1	Prss57|2900092M14Rik|GLGL782|Prssl1|UNQ782|-|10|10 C1|protein-coding	1.643485722	1.558607694	1.813595825	1.982389617	2.047174698	2.077170904	1.799661369	1.621144623	0.083342152	1
NM_001081100	chr4	155086577	155145507	+	1645	1	Morn1|2900057D20Rik|4930417P05Rik|AU042805|-|4|4 E2|protein-coding	0.622908609	0.628291391	0.782944404	0.659136846	0.889741705	0.514803804	0.851469495	0.532715045	-0.419477049	1
NM_025863	chr3	69035294	69044742	-	2915	1	Trim59|2310035M22Rik|2700022F13Rik|Mrf1|TSBF1|-|3|3 E2|protein-coding	2.437127966	1.971335595	1.942586779	2.145730593	2.337210619	2.060715604	2.21791889	2.212734985	-0.276251204	0.66960262
NM_027518	chr14	45219717	45280976	+	2435	1	Gpr137c|6330416L11Rik|Gm908|TM7SF1L2|-|14|14 C1|protein-coding	0.2978196	0.322672799	0	0.149578213	0.186843061	0	0.351259736	0.207435698	-0.329135933	1
NR_038011	chr1	151138034	151144095	+	2633	1	C730036E19Rik|lncLSTR|-|1|1|ncRNA	0	0.016076525	0	0	0	0	0	0	-2.311072502	1
NM_024169	chr15	98724368	98728198	-	728	1	Fkbp11|1110002O23Rik|FKBP-11|-|15|15 F2|protein-coding	0	0.324976821	0	0.962853855	1.196993039	0.336156546	0.817257443	0.099697937	2.08633094	0.81454097
NM_145684	chr11	70315613	70322518	-	2293	1	Alox12e|8-LOX|AW259591|Alox12-ps1|Alox12-ps2|Aloxe|e-LOX1|-|11 B3|11 42.99 cM|protein-coding	0	0	0	0	0	0	0	0	-5.13E-15	1
NM_026313	chr11	94291139	94321911	-	3283	1	Luc7l3|3300001P08Rik|Luc7a|-|11|11 C|protein-coding	2.456038152	2.461958648	2.11672643	2.329706819	2.153780907	2.15517058	2.368665857	2.319731846	0.007238659	1
NM_001163718	chr17	25240170	25242799	+	1164	1	Tsr3|0610007P22Rik|1110014B11Rik|AL022759|-|17|17 A3.3|protein-coding	1.006335375	1.068989751	1.614923856	1.615563497	1.307958701	1.500247128	1.180372903	1.09866404	0.43935977	1
NM_010060	chr12	117877982	118199043	-	13988	1	Dnah11|Dnahc11|b2b1203Clo|b2b1279Clo|b2b1289Clo|b2b1727Clo|b2b598Clo|iv|lrd|-|12 F2|12 63.25 cM|protein-coding	0.095005859	0.068951297	0	0	0	0.033654366	0.232388887	0.003733801	-0.090325354	1
NM_133769	chr11	46193849	46312358	-	6335	1	Cyfip2|1500004I01Rik|6430511D02Rik|AA930218|AU022376|Pir121|mKIAA1168|-|11|11 B1.2|protein-coding	2.836907615	2.498102964	2.943384071	2.508358864	3.09054008	2.922323275	2.630724032	2.369200641	-0.143890486	1
NM_198885	chr15	76457438	76459468	+	1132	1	Scx|BB114693|Bhlha41|Scl|-|15 D3|15 35.92 cM|protein-coding	0.253036029	0.120939585	0	0	0	0	0.110109211	0.410868827	1.196488243	1
NM_018865	chr15	66891393	66923199	+	5015	1	Wisp1|AW146261|CCN4|Elm1|-|15 D2|15 29.3 cM|protein-coding	0	0	0	0	0	0	0.136955409	0.081210611	5.51861503	0.134865037
NR_106013	chr7	24970010	24970075	-	65	1	Mir7046|Gm27469|mmu-mir-7046|-|-|ncRNA	0.983799504	0.474846054	1.149724056	1.501306219	1.308194691	0	0.465485581	0	-1.337124913	1
NM_009764	chr11	101488764	101551955	-	6623	1	Brca1|-|-|11 65.18 cM|11 D|protein-coding	1.944206376	1.873203578	1.825894403	1.581346832	2.025425004	1.893346664	1.922673957	1.878242726	0.362360025	0.332722409
NM_178675	chr10	52690501	53111622	+	4963	1	Slc35f1|Duf6|E130016L02|-|10|10 B3|protein-coding	0	0	0	0	0	0	0	0	-5.13E-15	1
NM_146818	chr2	89054489	89055424	-	934	1	Olfr1218|MOR233-12|-|2|2 E1|protein-coding	0	0	0	0	0	0	0	0	-5.13E-15	1
NM_019754	chr16	45711230	45724531	-	1157	1	Tagln3|2700038H05Rik|2900005O10Rik|AI426007|Np25|-|16|16 B5|protein-coding	0.360408286	0.375486889	0.332249615	0	0	0.6131416	0	0.232878609	-2.080258855	0.426044432
NM_011353	chr13	100108019	100114233	+	584	1	Serf1|4F5|Msmac1|m4F5|-|13 D1|13 52.98 cM|protein-coding	1.329268385	1.012122459	1.926134042	2.166891541	1.623637249	1.683292311	1.318450654	1.23516642	0.297365673	1
NR_040629	chr1	154241521	154256906	-	609	1	4930452N14Rik|-|-|1|1|ncRNA	0	0	0	0	0	0	0	0	-5.13E-15	1
NM_001085522	chr4	146449030	146469440	+	3685	1	Gm13251|OTTMUSG00000011097|-|4|4 E1|protein-coding	1.341295891	1.219135448	0.697158481	1.193872122	0.75568201	1.334939761	1.325446245	1.318458712	-0.50064583	0.600794047
NM_011795	chr11	102939264	102946461	-	1243	1	C1ql1|C1qrf|CRF|CTRP14|gliacolin|-|11|11 D|protein-coding	0	0	0	0	0.429342675	0.747255028	0.519327021	0	4.911393015	0.628060131
NM_178691	chr1	130717327	130722057	+	3823	1	Yod1|9930028C20Rik|Hshin7|-|1|1 E4|protein-coding	1.409228056	1.26585418	1.356549143	1.573135903	1.201780858	1.322844582	1.230010051	1.474778705	-0.104372702	1
NR_106177	chr11	46102270	46102390	+	120	1	Mir8100|Gm27638|mmu-mir-8100|-|-|ncRNA	0	0	0	0	0	0	0	0	-5.13E-15	1
NR_045726	chr4	41517437	41518929	+	705	1	Fam219aos|1700066J24Rik|-|4|4 A5|ncRNA	0	0.070094969	0	0	0	0	0	0	-2.311043572	1
NM_026121	chr8	25764539	25785209	-	4790	1	Bag4|2410112I15Rik|SODD|-|8|8 A3|protein-coding	1.633142692	1.437471339	1.64187373	2.006618986	1.74089526	1.716602298	1.807070893	1.267879438	-0.105954528	1
NM_013767	chr15	79417852	79442057	-	2747	1	Csnk1e|AI426939|AI551861|AW457082|CK1epsilon|CKIe|KC1epsilon|tau|-|15|15 E1|protein-coding	1.958404029	1.97476709	2.224812498	2.162694397	2.04952064	2.025878199	2.132529362	1.861653145	-0.280770673	0.655138908
NM_153504	chr4	62427542	62434726	-	1399	1	Rnf183|5830442J12Rik|-|4|4 B3|protein-coding	0	0	0	0	0	0	0	0	-5.13E-15	1
NM_001242423	chr15	27655071	27681542	-	2970	1	Fam105a|9830126M18|-|15|15 B1|protein-coding	1.608760161	1.435710441	1.472131079	1.872017596	1.672637208	1.705602264	1.439340769	1.467584924	-0.809907283	0.115071445
NM_177363	chr7	3489076	3502552	-	949	1	Tarm1|9930022N03Rik|ENSMUSG00000053338|Gm9904|OLT-2|-|7|7 A1|protein-coding	0	0	0	0	0	0	0	0.161631243	3.165510768	1
NM_001142581	chr12	87238875	87266286	-	2475	1	Vipas39|6720456H09Rik|9330175H22Rik|AI413782|SPE-39|Spe39|Vipar|hSPE-39|-|12|12 D2|protein-coding	1.677989145	1.955147574	2.087578231	1.977442053	2.137323252	2.201052906	1.83766574	2.200365448	0.171742181	1
NM_001033305	chr4	40270591	40279421	-	653	1	Ndufb6|CI-B17|Gm137|-|4|4 A5|protein-coding	0.763296562	1.033692165	1.123418058	2.39852631	1.583839681	1.799835578	0.872784654	1.220474726	0.527170563	1
NM_153059	chr10	122081260	122097102	-	1370	1	Tmem5|6330415D21Rik|-|10|10 D2|protein-coding	1.612439226	1.391870346	1.754949068	1.988482056	1.853950559	1.89555523	1.557291125	1.205873157	-0.182693458	1
NM_001162883	chr15	77403789	77411080	-	1470	1	Apol9a|-|-|15|15 E1|protein-coding	0	0	0	0	0	0.229479027	0	0	-5.13E-15	1
NM_029113	chr15	37425554	37440644	+	581	1	4930447A16Rik|-|-|15|15 B3.1|protein-coding	0	0	0	0	0	0	0	0	-5.13E-15	1
NM_029557	chr11	115814739	115823102	+	1959	1	Tsen54|0610034P02Rik|-|11|11 E2|protein-coding	1.367446622	1.632031927	2.070069215	1.841699293	2.026832353	2.173089868	1.58229196	1.438298624	0.283466001	1
NR_110499	chr7	45324958	45325651	+	693	1	Rpl14-ps1|ENSMUSG00000046721|Gm9811|-|7 B4|7|pseudo	2.361048836	2.472358399	3.003663486	3.081771472	2.994532085	3.194383942	2.6231171	2.303265254	-0.131268433	1
NR_105931	chr17	25245551	25245638	-	87	1	Mir3547|Gm22410|mmu-mir-3547|-|-|ncRNA	0.708052977	0.455852204	0	0	0	0	0	0	-3.681888897	1
NM_024243	chr4	135920726	135940300	+	2513	1	Fuca1|0610006A03Rik|9530055J05Rik|Afuc|Fuca|-|4 D3|4 68.01 cM|protein-coding	1.474601985	1.471852009	2.035301222	1.774781771	1.936627274	1.799746106	1.579595469	1.179036582	-0.164877473	1
NM_001081408	chr4	141746675	141759263	+	1395	1	Agmat|5033405N08Rik|-|4|4 E1|protein-coding	0	0	0	0	0	0	0	0	-5.13E-15	1
NM_023844	chr16	84774123	84826375	+	4805	1	Jam2|1110002N23Rik|2410030G21Rik|2410167M24Rik|JAM-2|JAM-B|Jcam2|VE-JAM|-|16|16 C3.3|protein-coding	0.138972297	0.339834562	0.348060949	0	0.307729166	0.24452215	0	0.062839801	-3.371175595	0.096381908
NM_025904	chr13	17986640	17993351	-	3431	1	Yae1d1|1600012F09Rik|-|13|13 A2-A3|protein-coding	1.210684467	1.051207679	1.339006541	1.129069865	1.174145869	1.23988132	1.05438117	1.019047194	-0.053125724	1
NM_013548	chr13	23544052	23544954	+	900	1	Hist1h3f|H3.2-221|Hist1|-|13 9.78 cM|13 A2-A3|protein-coding	1.838198267	1.842341761	2.31337463	2.577287004	2.605715129	2.753710133	1.9525371	1.930009796	0.504393091	0.580742881
NM_008302	chr17	45567778	45573261	-	2495	1	Hsp90ab1|90kDa|AL022974|C81438|Hsp84|Hsp84-1|Hsp90|Hspcb|-|17 B3|17 22.59 cM|protein-coding	2.864175881	3.14474201	3.449826687	3.678986681	3.51673818	3.332867395	2.951153727	2.781916373	0.089902789	1
NM_183143	chr7	81494274	81498330	-	565	1	BC048679|-|-|7|7 D3|protein-coding	0	0	0	0	0	0	0	0	-5.13E-15	1
NM_001162913	chr10	75636619	75644008	-	2880	1	Susd2|1200011D11Rik|-|10|10 B5.3|protein-coding	0.163255868	0.359243762	0.245316808	0	0.304181445	0.111226374	0.028099789	0.461275858	0.102502576	1
NM_001033123	chr2	176423655	176432381	+	423	3	Gm14288|OTTMUSG00000016199|-|2|2 H4|protein-coding	0	0	0	0	0	0	0	0	-5.13E-15	1
NM_139151	chr2	156065213	156069499	+	1488	1	Spag4|1700041K21Rik|MNCb-0953|Sun4|mKIAA4118|-|2|2 H1|protein-coding	0.871318779	0.515334384	0.757107773	0.95523687	0.959643085	1.041929406	0.576460831	0.734182563	-0.143555643	1
NM_001033297	chr2	144594065	144595365	+	455	1	Gm561|-|-|2|2 G1|protein-coding	0.612120318	0.398128044	1.220578252	1.750936147	0.489459852	1.325929524	0	0.160413436	-2.859180169	0.485166013
NM_001033315	chr7	27523261	27531174	+	2408	1	Hipk4|Gm162|-|7|7 A3|protein-coding	0.284030944	0.228381836	0.520931013	0.576069449	0.296795292	0.290947038	0.422755179	0.327977924	0.284466849	1
NM_007545	chr5	118169764	118189478	+	5362	1	Hrk|AI838259|Bid3|DP5|harakiri|-|5|5 F|protein-coding	0	0	0	0	0	0	0	0	-5.13E-15	1
NM_009717	chr6	55677819	55681263	-	2149	1	Neurod6|Atoh2|Math-2|Math2|Nex|Nex1m|bHLHa2|-|6 B3|6 27.53 cM|protein-coding	0	0	0	0	0	0	0	0	-5.13E-15	1
NM_001104616	chr9	52047150	52088738	+	4141	1	Rdx|AA516625|-|9|9 A5.3|protein-coding	2.164761825	2.020076837	2.304907109	2.467721766	2.632261855	2.190376131	2.262455908	2.220840689	-0.160143576	1
NM_027564	chr6	50573304	50596590	-	2322	1	4921507P07Rik|TISP74|-|6|6 B3|protein-coding	0.832688724	0.762496798	0	0.20978681	0.19748419	0.731014257	0.618034308	0.681473244	0.220542469	1
NM_010051	chr19	30545885	30549496	-	2230	1	Dkk1|mdkk-1|-|19|19 C2|protein-coding	0	0	0	0	0	0	0	0	-5.13E-15	1
NM_029848	chr6	24748367	24766519	+	2081	1	Hyal4|4632428M18Rik|CSHY|-|6|6 A3|protein-coding	0	0	0	0	0	0	0	0	-5.13E-15	1
NM_028480	chr7	17713252	17761121	+	3237	1	Ceacam5|1600029H12Rik|Psg30|-|7|7 A2|protein-coding	0	0	0	0	0	0	0	0	-5.13E-15	1
NM_001081078	chr1	128284756	128328318	-	6155	1	Lct|Gm100|LAC|LPH|Lphl|-|1 E4|1 55.8 cM|protein-coding	0.272514919	0.418912274	0.072859734	0.470436355	0.351579098	0.187417457	0.321084039	0.356733047	-0.199395287	1
NM_015818	chr1	36068400	36106446	+	3715	1	Hs6st1|6Ost1|-|1|1 B|protein-coding	1.743713992	1.899247074	2.601666884	1.990456266	2.311605166	1.852481008	1.785350057	1.641677844	-0.19870245	1
NM_009062	chr1	169741477	169747642	-	2934	1	Rgs4|AA004315|AA597169|ESTM48|ESTM50|-|1 H3|1 76.84 cM|protein-coding	0	0	0	0	0	0	0	0	-5.13E-15	1
NM_181403	chr19	10688815	10714419	+	2408	1	Vps37c|5730409F24Rik|AU042646|-|19|19 A|protein-coding	1.958262645	1.980737958	2.398434291	2.039798992	1.92353129	2.091220137	1.98308032	1.938789866	-0.050507922	1
NM_177340	chr18	60593990	60624305	-	5007	1	Synpo|9030217H17Rik|9130229N11|9330140I15Rik|AW046661|-|18|18 D3|protein-coding	0.312774617	0.118646539	0	0.213151117	0.167391757	0	0.04424992	0.14531586	-0.727210109	1
NM_001166714	chr7	21133211	21134128	-	916	1	Vmn1r122|EG435951|Gm5729|-|7|7 A3|protein-coding	0	0	0	0	0	0	0	0	-5.13E-15	1
NM_001024712	chr14	7083025	7105457	-	2130	1	Gm3696|ENSMUSG00000056940|Gm10014|-|14|14 A1|protein-coding	0.253203647	0.091494206	0	0.218684125	0	0	0.5191049	0	0.259251888	1
NM_013921	chr17	23972127	23975230	-	1461	1	Prss30|2010015P21Rik|Disp|Disp1|Tmprss8|-|17 12.17 cM|17 A3.3|protein-coding	0.536499763	0.533217717	0.897259469	0	0.914531592	0.779242517	0.673306895	0.725231001	-0.195250331	1
NM_025580	chr1	74285034	74287453	+	630	1	Pnkd|2210013N15Rik|2810403H05Rik|AI854243|Brp17|MNCb-5687|MR-1|Tahccp2|-|1|1 C3|protein-coding	1.001717887	0.59841838	1.546174434	1.973510607	1.60224234	1.453263282	1.282312757	0.540200661	0.028151921	1
NM_001122683	chr16	31428753	31458901	+	3108	1	Bdh1|2310032J20Rik|AI327223|Bdh|-|16|16 B2|protein-coding	1.17702248	1.091070354	1.813570451	1.517654445	1.570763565	1.581541702	1.4196181	1.090274636	0.736421107	0.272313408
NR_015615	chr6	148212288	148235663	+	549	1	4732416N19Rik|-|-|6|6 G3|ncRNA	0.892097695	0.49233728	0.951604427	1.042703121	1.068398998	0.62221326	0.828792196	0.651884041	-0.444939576	1
NM_134102	chr16	38396117	38433145	-	1961	1	Pla1a|AA986889|Ps-pla1|Pspla1|-|16 B4|16 26.83 cM|protein-coding	0	0	0	0.092956992	0	0	0	0	-5.13E-15	1
NM_009776	chr2	84765360	84775429	-	1810	1	Serping1|C1INH|C1nh|-|2|2 D|protein-coding	0	0	0	0	0	0	0	0	-5.13E-15	1
NR_040717	chr5	52199984	52216433	-	2063	1	C130083M11Rik|-|-|5 C1|5|ncRNA	0	0	0	0	0	0	0.145347489	0.129911105	4.880207871	0.380702343
NR_073462	chr4	44702800	44705110	+	2310	1	5730488B01Rik|-|-|4|4 B1|ncRNA	0.097746642	0.071139106	0	0	0	0	0	0	-4.373720749	0.641523327
NM_175098	chr6	49319274	49341586	+	2350	1	Ccdc126|6330407D12Rik|AA675040|AI465320|AL022711|-|6|6 B2.3|protein-coding	1.258687422	1.114653582	1.56672979	1.360352201	1.087427461	1.728893156	1.000794939	1.141505875	-0.13860175	1
NR_045054	chr13	28460034	28885422	-	2408	1	2610307P16Rik|AI666457|-|13|13 A3.1|ncRNA	1.996811906	1.956917101	1.932239554	2.206571921	1.999733972	2.025093817	1.658550706	1.819747579	-1.107874002	0.000163772
NM_010903	chr6	51432670	51458768	+	2538	1	Nfe2l3|Nrf3|-|6 B3|6 24.84 cM|protein-coding	0.272185993	0.319239821	0	0.148924111	0.325073184	0.187021956	0.14760932	0.179472411	-1.666991933	0.306615146
NM_024272	chr13	91461097	91706175	+	6637	1	Ssbp2|1500004K09Rik|2310079I02Rik|9330163K02Rik|A830008M03Rik|AU067692|AW558684|Hspc116|SSDP2|-|13|13 C3|protein-coding	1.915411808	1.742420933	2.022219503	2.02439256	1.705462089	2.094142707	1.907831052	1.93315888	-0.187518155	1
NM_027952	chrX	135654698	135693790	-	1764	1	Tcp11x2|1700008I05Rik|C77164|TCP11|Tcp11l3|-|X|X F1|protein-coding	0	0	0	0	0	0	0	0	-5.13E-15	1
NM_001128092	chr6	98238014	98342754	-	821	1	Gm765|-|-|6|6 D3|protein-coding	0	0	0	0	0	0	0	0	-5.13E-15	1
NM_029875	chr10	117733678	117746358	-	3476	1	Slc35e3|9330166G04Rik|AI481200|-|10|10 D2|protein-coding	1.582843711	1.374195225	1.865837826	1.641148729	1.5915169	1.593268472	1.892327074	1.449179876	-0.004737348	1
NM_007814	chr7	26757142	26772630	+	2729	1	Cyp2b19|CYPIIB19|-|7 A3|7 15.44 cM|protein-coding	0	0	0	0	0	0	0	0	-5.13E-15	1
NR_040665	chr4	53246196	53251120	+	449	1	4930522O17Rik|-|-|4|4 B2|ncRNA	0	0	0	0	0	0	0	0	-5.13E-15	1
NM_172269	chr2	119288742	119298453	+	4047	1	Vps18|9930024E13Rik|-|2|2 E5|protein-coding	1.759355611	1.619335502	2.030819042	1.670135606	1.870732904	1.818963272	2.033566792	1.778640142	-0.000458567	1
NM_008842	chr17	29491045	29495459	+	1745	1	Pim1|Pim-1|-|17 A3.3|17 15.38 cM|protein-coding	2.372014914	2.299095722	2.497089652	2.350683978	2.908235683	2.820881575	2.486364159	2.280386229	-0.122083239	1
NM_001167148	chr7	22117322	22118245	-	922	2	Gm16442|EG667071|Vmn1r92|-|7|7 A3|protein-coding	0	0	0	0	0	0	0	0	-5.13E-15	1
NM_001001809	chr1	173203358	173204299	+	940	1	Olfr218|MOR267-3|Olfr1405-ps1|Olfr218-ps1|-|1|1 H3|protein-coding	0	0	0	0	0	0	0	0	-5.13E-15	1
NM_178919	chr15	89351004	89355659	-	2890	1	Lmf2|AI451006|Tmem112b|Tmem153|-|15|15 E3|protein-coding	2.01217116	2.039676252	2.527343994	2.323174604	2.387080377	2.007455332	2.118356897	2.101942243	0.1609237	1
NM_024471	chr5	65391497	65410423	+	2871	1	Lias|2900022L22Rik|4933425M12Rik|7a5ex|C77512|LS|lip-syn|-|5|5 C3.3|protein-coding	1.18182572	1.287702039	1.342257351	1.573913772	1.66834813	1.857175255	1.423971473	1.392839593	-0.017530762	1
NM_001033630	chr17	35892677	35897378	-	1232	1	2310061I04Rik|-|-|17|17 B1|protein-coding	2.035219026	1.517107403	1.997713685	2.042289034	1.977083883	1.936620879	1.873447979	1.748499664	0.749810949	0.153810664
NM_199419	chr11	98551097	98558665	+	1291	1	Zpbp2|1700017D11Rik|2610022C02Rik|ZPBPL|-|11|11 D|protein-coding	0	0	0	0	0	0	0	0	-5.13E-15	1
NR_038063	chr12	75630925	75631749	-	824	1	Rplp2-ps1|Gm7852|-|12 C3|12|pseudo	2.055374285	1.932731643	2.462975461	2.955527758	2.628421025	2.896787075	2.140706671	1.85080907	0.347501253	0.927673444
NM_175026	chr1	173630859	173647928	+	3488	1	Pyhin1|4930422C14|AI447904|Ifi209|Ifix|-|1|1 H3|protein-coding	1.977201894	1.904177926	1.500344662	1.737633113	1.57750452	1.613824818	1.011473871	1.402562248	-2.213825157	7.79E-05
[truncated: 22,454 more rows]
