# Supplementary material for: FOXO1 and FOXO3 Cooperatively Regulate Innate Lymphoid Cell Development
Source: Front Immunol. 2022 Jun 9;13:854312. doi: 10.3389/fimmu.2022.854312 (PMC9218573; doi:10.3389/fimmu.2022.854312)
Supplement: Supplementary file 4 [file Table_3.xlsx]

## Sheet: Sheet1
Supplemental Table 3. Antibodies utilized for flow cytometry.
Antibody	Clone	Company
CD3e	145-2C11	Biolegend
KLRG1	2F1	Biolegend
Ter119	TER-119	Biolegend
NK1.1	PK136	BD Biosciences
CD27	LG.3A10	eBiosciences
CD11b	M1/70	Biolegend
NKG2A	16I11	Biolegend
Ly49A	YE1/48.10.6	Biolegend
Ly49I	YLI-90	eBiosciences
Ly49G2	4D11	BD Biosciences
Gr-1	RB6-8C5	Biolegend
CD4	GK1.5	Biolegend
CD8α	53-6.7	Biolegend
CD45.1	A20	Biolegend
CD45.2	104	Biolegend
NKp46	29A1.4	BD Biosciences
2B4	m2B4 (B6)458.1	Biolegend
2B4	2B4	BD Biosciences
NKG2D	CX5	BD Biosciences
Ly49D	49H4	Biolegend
DNAM-1	480.1	Biolegend
Ly6C	HK1.4	Biolegend
CD11c	N418	Biolegend
CD122	5H4	Biolegend
CD117	2B8	Biolegend
SCA1	D7	Biolegend
CD19	6D5	Biolegend
CD19	1D3	BD Biosciences
IL7R/CD127	A7R34	Biolegend
Ly6D	49H4	Biolegend
FLT3/CD135	A2F10.1	BD Biosciences
ST2	D1119	Biolegend
CD49a	HMα1	Biolegend
CD45	30-F11	BD Biosciences
Ly49C	4LO331	Sofia et al., Natural killer cell education in mice with single or multiple major histocompatibility complex class I molecules, 2005, JEM
FOXO1	C29H4	Cell Signaling Technology
FOXO3a	75D8	Cell Signaling Technology
ETS1	D8O8A	Cell Signaling Technology
RORγt	Q31-387	BD Biosciences
EOMES	Dan11mag	Invitrogen
T-BET	4B10	Biolegend
GATA3	L50-823	BD Biosciences
